# Supplementary material for: The Nephrotoxin Puromycin Aminonucleoside Induces Injury in Kidney Organoids Differentiated from Induced Pluripotent Stem Cells
Source: Cells. 2022 Feb 11;11(4):635. doi: 10.3390/cells11040635 (PMC8870209; doi:10.3390/cells11040635)
Supplement: Supplementary file 1 [file cells-11-00635-s001.zip › Supplementary file S1.xls]

## Sheet: sheet
GOID	Pvalue	OddsRatio	ExpCount	Count	Size	Term	GO_type	genes
GO:0001655	5.8842e-20	4.45518	18.4567	66	322	urogenital system development	GO_BP	ACAT1,ACTA2,ADAMTS1,ADAMTS16,AGT,ALDH1A2,AQP2,ASS1,BMPER,CD34,CDKN1C,CITED1,COL4A1,CTSH,DCN,EGR1,EMX2,ENPEP,EPCAM,EYA1,FMN1,GATA3,GPC3,HEYL,HOXB7,HPGD,ITGA3,ITGA8,KIF26B,KIRREL3,LGR4,LHX1,LRRK2,MEF2C,MTSS1,MYC,NID1,NPNT,NRP1,OSR1,OVOL1,PAX2,PAX8,PDGFA,PDGFRA,PLCE1,PROX1,RARA,RARB,RDH10,SALL1,SDC4,SERPINF1,SIM1,SIX1,SIX4,SLC34A1,SULF2,TACSTD2,TCF21,TGFB2,TNC,TNS2,TP63,WT1,WWTR1
GO:0035295	3.27743e-19	2.6206	60.4599	135	1063	tube development	GO_BP	ACAT1,ACVR1,ADAM12,ADAMTS16,ADAMTS9,ADGRA2,AGT,ALDH1A2,ALX1,ANPEP,ANXA2,APOE,AQP2,ARHGAP24,ASS1,B4GALT1,BMPER,CALCRL,CASR,CAV1,CAV3,CCBE1,CCL2,CD34,CDH13,CDKN1A,CITED1,COBL,COL4A1,CPS1,CTSH,CYR61,DCN,DDAH1,DYSF,EDNRA,EFNA1,EFNA3,EMILIN1,EN1,ENG,ENPEP,EPCAM,ESRP2,ETS1,EYA1,FAP,FGF7,FMN1,FOXC2,FZD4,FZD8,GATA3,GBX2,GJA5,GJB1,GPC3,GPNMB,GRHL2,HEYL,HOXA1,HOXA3,HOXA5,HOXA7,HOXB3,HOXB7,HPGD,HSPB1,IGFBP5…
GO:0044057	2.19848e-18	3.64927	25.0529	76	442	regulation of system process	GO_BP	ACPP,ADRA1A,ADRA1B,ADRA2A,AGT,ANXA6,ASIC2,ATP1A1,ATP1B1,ATP2A1,ATP2B1,AVPR1A,BIN1,C1QTNF3,CACNG5,CALCRL,CAMK2B,CASQ2,CASR,CAV1,CAV3,CELF4,CHGA,CHRM3,CYBA,DES,F2RL1,FGB,FOXO1,FXYD1,GAL,GCH1,GJA5,GLS,GRIN2A,GSX2,HBEGF,HIP1R,HRC,IGF1,IGFBP5,INHBA,INHBB,ITGA2,JUP,KCND3,KCNE3,KCNE4,KCNJ3,KCNMB2,LMNA,LRRK2,MGLL,MYBPH,MYH7,MYL4,MYL9,MYOG,NOV,NPNT,NPTX2,NPY2R,NRXN1,OPRM1,P2RX3,PLCE1,PPARGC1A,PTGER2,PTGER…
GO:0007517	1.57174e-16	3.84928	19.7435	63	346	muscle organ development	GO_BP	ACHE,ACTA1,ACTC1,ASS1,CAV1,CAV3,CD164,CFL2,CHODL,CHRNA1,CHRND,COL6A3,DCN,DKK1,EGR1,EGR2,ENG,ERBB3,FHL3,HBEGF,HEYL,HLF,HOXD9,IGF1,JPH1,JPH2,KLF5,LBX1,MEF2C,MEF2D,MEGF10,MRAS,MYH7,MYL6B,MYLPF,MYOD1,MYOG,MYOM1,NEB,NUPR1,POPDC3,POU4F1,PROX1,RBM24,RGS2,RGS4,RYR1,SGCA,SGCD,SGCG,SIRT2,SIX1,SIX4,SOX6,SRPK3,STAC3,SVIL,TAGLN,TCF21,TEAD4,TGFB2,TGFBR2,TGFBR3,TNNC1,TNNI1,TNNT2,TPM1,TTN,USP2,VGLL2,WT1
GO:0060537	1.93892e-15	3.8632	18.0619	58	318	muscle tissue development	GO_BP	ACTA1,ACTC1,ACTN2,ACVR1,ADAMTS9,ADRA1A,AGT,ALDH1A2,ALPK3,CAV1,CAV3,CFL2,CHRNA1,CHRND,DCN,DKK1,EGR1,EGR2,ENG,ERBB3,EYA1,GJA5,HEYL,HLF,HOXD9,IGF1,IGFBP5,ITGA8,JPH2,KLF5,LMNA,MEF2C,MEF2D,MEGF10,MYH7,MYL6B,MYLPF,MYOD1,MYOG,MYOM1,NEB,NUPR1,OSR1,PDGFRA,POPDC3,POU4F1,PPARGC1A,PROX1,RARA,RARB,RBM24,RGS2,RGS4,RYR1,SIRT2,SIX1,SIX4,SOX6,SRPK3,STAC3,SVIL,TCF21,TGFB2,TGFBR2,TGFBR3,TNNC1,TNNI1,TNNT2,TPM1,TTN,V…
GO:0030049	2.99282e-15	17.6255	2.23544	20	39	muscle filament sliding	GO_BP	ACTA1,ACTC1,ACTN2,DES,MYH7,MYL1,MYL4,MYL6B,NEB,TMOD1,TNNC1,TNNC2,TNNI1,TNNI2,TNNT1,TNNT2,TNNT3,TPM1,TPM2,TTN
GO:0099537	5.99486e-15	2.71127	40.0087	94	698	trans-synaptic signaling	GO_BP	ACHE,ADCY8,ADRA1A,AGT,AKAP12,APBA1,APOE,ASIC2,CACNB1,CACNG5,CADPS2,CALB2,CAMK2B,CDH1,CDH11,CELF4,CHRM3,CHRNA1,CHRNB1,CHRND,CHRNG,CLSTN2,CNP,CNTN4,DKK1,DLG2,DOC2B,EGR2,GABBR2,GABRA3,GABRA5,GABRG2,GABRR1,GJD2,GLRA2,GLS,GRIN2A,GRIN2B,GRIN3A,GRM7,HTR2B,IL1RAPL1,LRRK2,LRRTM1,LYPD1,MAPT,MCTP2,MEF2C,NAPA,NCS1,NPAS4,NPTX2,NPY,NPY2R,NPY5R,NRXN1,NSG1,OPRM1,P2RX3,PCDH17,PDE7B,PENK,PGK1,PLAT,PLCB1,PLCL1,PMP2…
GO:0048869	2.17832e-14	1.82074	169.366	261	3181	cellular developmental process	GO_BP	ACHE,ACTA1,ACTA2,ACTC1,ACTN2,ACVR1,ACVR2A,ADAM12,ADAMTS9,ADGRA2,ADRA1A,AGT,AJAP1,AKR1C1,AKR1C2,AKR1C3,ALCAM,ALDH1A2,ALPK3,ALX1,ANPEP,ANXA2,ANXA4,ANXA6,APOE,ARHGAP24,ATP8A2,AVPR1A,B4GALT1,BARX2,BCL6,BEND6,BHLHE40,BIN1,BLNK,BLOC1S3,BMP3,BRINP1,BRINP2,C1QTNF3,CAMK2B,CAP2,CAPN1,CASP8,CASQ2,CASS4,CAV1,CAV3,CCL2,CD34,CD36,CDC42EP3,CDH1,CDH11,CDH15,CDK5R1,CDKN1A,CDKN1C,CELF4,CFL2,CHL1,CHODL,CHRNB1,CITED…
GO:0007267	4.85552e-14	2.8105	33.6735	82	616	cell-cell signaling	GO_BP	ACHE,ADCY8,ADGRE5,ADRA1A,ADRA1B,ADRA2A,AGT,AKAP12,AMOTL2,ANO1,APBA1,APOE,ASIC2,ATP6V0C,BICC1,BMP3,C1QTNF3,CACNB1,CACNG5,CADPS2,CALB2,CAMK2B,CASQ2,CASR,CAV1,CD34,CDH1,CDH11,CELF4,CHGA,CHRM3,CHRNA1,CHRNB1,CHRND,CHRNG,CITED1,CLSTN2,CNP,CNTN4,DAB2,DCDC2,DKK1,DLG2,DOC2B,DPP4,EFNA1,EFNA3,EFNA5,EGR1,EGR2,ENPEP,FERMT2,FGB,FGF7,FOXO1,FZD4,FZD8,GABBR2,GABRA3,GABRA5,GABRG2,GABRR1,GAL,GATA3,GJA5,GJB1,GJD2,GL…
GO:0003015	1.38871e-13	4.00581	14.4444	48	252	heart process	GO_BP	ACTC1,ADRA1A,ADRA1B,AGT,ATP1A1,ATP1B1,ATP2A1,ATP2B1,AVPR1A,BIN1,CASQ2,CAV1,CAV3,CHGA,DES,FXYD1,GCH1,GJA5,HBEGF,HRC,JUP,KCND3,KCNE3,KCNE4,KCNJ3,MYH7,MYL1,MYL4,NEDD4L,RGS2,RGS4,RYR1,SCN3B,SGCD,SGCG,SLC1A1,SLC8A2,TGFB2,THRA,THRB,TNNC1,TNNI2,TNNT1,TNNT2,TNNT3,TPM1,TTN,WWTR1
GO:0070252	2.36149e-13	12.5025	2.67318	20	47	actin-mediated cell contraction	GO_BP	ACTA1,ACTC1,ACTN2,ATP1A1,BIN1,CAV1,CAV3,DES,GJA5,JUP,KCND3,KCNE3,KCNE4,KCNJ3,MYH7,MYL1,MYL4,MYL6B,NEB,NEDD4L,SCN3B,TMOD1,TNNC1,TNNC2,TNNI1,TNNI2,TNNT1,TNNT2,TNNT3,TPM1,TPM2,TTN
GO:0072163	4.89398e-13	6.82777	5.55994	28	97	mesonephric epithelium development	GO_BP	ADAMTS16,AGT,BMPER,CITED1,EPCAM,EYA1,FMN1,GATA3,GPC3,HOXB7,KIF26B,LGR4,LHX1,MYC,NPNT,OSR1,PAX2,PAX8,RARA,RARB,SALL1,SDC4,SIM1,SIX1,SIX4,TACSTD2,TCF21,WT1
GO:0098660	5.98053e-13	2.40403	47.2308	100	824	inorganic ion transmembrane transport	GO_BP	ABCC9,ACTN2,ADRA2A,ANKH,ANO1,ANXA2,ANXA6,ASIC2,ATP1A1,ATP1B1,ATP2A1,ATP2B1,ATP6V0A4,ATP6V0C,ATP6V1B1,ATP6V1H,BIN1,BSND,CACNB1,CACNG5,CASQ2,CASR,CAV1,CAV3,CLCN5,CLCNKA,CLCNKB,CLDN4,CLIC5,CNKSR3,CYB5A,CYBA,DPP6,DYSF,FAM155A,FXYD1,FXYD3,FXYD5,GABRA3,GABRA5,GABRG2,GABRR1,GAL,GLRA2,GRIN2A,GRIN2B,GRIN3A,HCN1,HRC,HTR2B,IL1RAPL1,JPH1,JPH2,KCND3,KCNE3,KCNE4,KCNH1,KCNIP1,KCNIP4,KCNJ16,KCNJ3,KCNMB2,MCU,MRS2…
GO:0061138	2.80282e-12	5.14292	8.08768	33	142	morphogenesis of a branching epithelium	GO_BP	ACVR1,ADAMTS16,AGT,CASR,CAV3,CITED1,COL4A1,CTSH,EDNRA,ENG,ESRP2,EYA1,FGF7,GBX2,GPC3,GRHL2,HOXA5,HOXB7,LGR4,LHX1,MET,MYC,NPNT,NRP1,PAX2,PAX8,PDGFA,PROX1,RDH10,SALL1,SEMA3E,SIX1,SIX4,SPINT1,ST14,TACSTD2,TCF21,TGFBR2,TGM2,TNC,TP63,WT1
GO:0001657	3.14619e-12	6.83579	5.15065	26	90	ureteric bud development	GO_BP	ADAMTS16,AGT,BMPER,CITED1,EPCAM,EYA1,FMN1,GATA3,GPC3,HOXB7,KIF26B,LGR4,LHX1,MYC,NPNT,OSR1,PAX2,PAX8,RARA,RARB,SALL1,SDC4,SIM1,SIX1,SIX4,TACSTD2,TCF21,WT1
GO:0032989	3.32407e-12	2.23861	54.9292	109	974	cellular component morphogenesis	GO_BP	ACTA1,ACTC1,ACTN2,ALCAM,APOE,ATP8A2,BCL6,CAMK2B,CAP2,CASQ2,CASS4,CAV3,CCL2,CDC42EP3,CDH11,CDK5R1,CFL2,CHL1,CLDN3,CNP,CNTN4,COBL,COL12A1,COL14A1,COL21A1,COL25A1,COL6A3,CXCL12,DCDC2,DKK1,DNM3,DOK5,DOK6,DSCAM,EFNA1,EFNA3,EFNA5,EGR2,EMX1,FBLIM1,FERMT2,FGB,FGD5,FLRT2,FLRT3,FRY,FSTL4,FZD4,GAS2,GAS7,GATA3,GBX2,GFRA1,GFRA3,GRB7,GRHL2,IL1RAPL1,ISLR2,ITGA4,ITGA8,KIRREL3,KRT19,LAMB1,LDB3,LHX1,LRRK2,MAPT,MAT…
GO:0072358	7.7197e-12	2.33934	45.7979	95	799	cardiovascular system development	GO_BP	ACTA2,ACVR1,ADAM12,ADAMTS9,ADGRA2,AGT,AHR,ALDH1A2,ANPEP,ANXA2,APOE,ARHGAP24,B4GALT1,BMPER,CALCRL,CAV1,CCBE1,CCL2,CD34,CDH13,CITED1,COL4A1,CTSH,CYR61,DCN,DDAH1,DYSF,EDNRA,EFNA1,EFNA3,EGR1,EMILIN1,ENG,ENPEP,ETS1,EYA1,FAP,FOXC2,FOXO1,FZD4,FZD8,GBX2,GJA5,GPC3,GPNMB,HEYL,HOXA1,HOXA3,HOXA5,HOXA7,HOXB3,HPGD,HSPB1,JUNB,JUP,KLF5,LOX,MEF2C,NGFR,NOV,NRP1,OSR1,PDGFA,PDGFRA,PGK1,PPARG,PRICKLE1,PRKCB,PROX1,PTP…
GO:0032502	9.37885e-12	2.38918	45.1316	93	1050	developmental process	GO_BP	ACAT1,ACHE,ACTA1,ACTA2,ACTC1,ACTL6B,ACTN2,ACVR1,ACVR2A,ADAM12,ADAM19,ADAMTS1,ADAMTS16,ADAMTS5,ADAMTS9,ADGRA2,ADRA1A,ADRA1B,AGT,AHR,AJAP1,AKR1C1,AKR1C2,AKR1C3,ALCAM,ALDH1A2,ALPK3,ALX1,AMIGO2,ANKH,ANO1,ANPEP,ANXA2,ANXA4,ANXA6,APBA1,APOE,AQP2,ARHGAP24,ASIC2,ASS1,ATP2B1,ATP6V1B1,ATP8A2,AVPR1A,B4GALT1,BARX2,BCL6,BEND6,BHLHE40,BICC1,BIN1,BLNK,BLOC1S3,BMP3,BMPER,BNC2,BRINP1,BRINP2,C1QTNF3,CA10,CALCRL,CA…
GO:0070887	1.79751e-11	1.73229	147.299	224	2636	cellular response to chemical stimulus	GO_BP	ACSM2B,ACTA1,ACTN2,ACVR1,ACVR2A,ADCY8,ADGRA2,ADRA2A,AGT,AHR,AIFM1,AKR1C1,AKR1C2,AKR1C3,ALDH1A2,ANO1,ANXA2,AOC1,APOE,AQP2,ARHGEF5,ASS1,ATP1A1,ATP2B1,ATP6V0A4,ATP6V0C,ATP6V1B1,ATP6V1H,AVPR1A,BCL6,BMPER,BRINP1,BRINP2,BSPRY,CACNB1,CALCRL,CAMK2B,CASP8,CASQ2,CASR,CAV1,CAV3,CCBE1,CCL2,CD34,CD36,CDH1,CDK5R1,CDKN1A,CDKN1C,CGN,CHGA,CHRM3,CISH,CITED1,CLDN1,COL4A1,CPEB2,CPS1,CTSH,CXCL1,CXCL12,CXCL16,CYBA,CYG…
GO:2000026	2.21291e-11	1.91521	89.8846	153	1619	regulation of multicellular organismal development	GO_BP	ACVR1,ACVR2A,ADAM12,ADAMTS9,ADGRA2,AGT,AJAP1,ALX1,AMIGO2,ANKH,ANXA2,APOE,ASIC2,ATP8A2,BCL6,BEND6,BHLHE40,BIN1,BMPER,BRINP1,BRINP2,CAMK2B,CASP8,CAV1,CAV3,CBLN2,CD34,CDK5R1,CDKN1C,CELF4,CHODL,CITED1,CLSTN2,CNTN1,CNTN4,COBL,CTSH,CXCL12,CYR61,DAB2,DCN,DDAH1,DKK1,DLX1,DMRT2,DNM3,DSCAM,EFEMP1,EFNA1,EFNA3,EFNA5,EGR1,EMILIN1,EMX1,ENG,ERBB3,ESRP1,ETS1,EYA1,FAM20C,FGF7,FLRT2,FLRT3,FOXC2,FSTL4,FZD4,GAL,GATA…
GO:0065008	4.8928e-11	1.73681	140.963	214	2687	regulation of biological quality	GO_BP	ACHE,ACOX2,ACSM3,ACTA2,ACTN2,ACVR2A,ADAMTS16,ADAMTS5,ADCY8,ADRA1A,ADRA1B,ADRA2A,AGT,AKR1C1,AKR1C2,AKR1C3,ALDH1A1,ALDH1A2,AMIGO2,ANO1,ANXA2,ANXA6,APBA1,APOE,AQP2,ASIC2,ASS1,ATP1A1,ATP1B1,ATP2A1,ATP2B1,ATP6V0A4,ATP6V1B1,ATP6V1H,ATP8A2,ATP8B1,AVPR1A,BCL6,BCO1,BHMT,BIN1,BLOC1S3,C1QTNF3,CA12,CACNG5,CADPS2,CALB2,CAMK2B,CAPG,CASP8,CASQ2,CASR,CAV1,CAV3,CBLN2,CCL2,CD34,CD36,CDC42EP3,CDK5R1,CDKN1A,CELF4,CF…
GO:0009792	5.3678e-11	2.51135	33.7036	75	588	embryo development ending in birth or egg hatching	GO_BP	ACVR1,ACVR2A,ALDH1A2,ALX1,APBA1,BHLHE40,CASP8,CDK5R1,CDKN1C,CELF4,CITED1,COBL,CYR61,DKK1,DLX1,DMRT2,EDNRA,ELF3,EMX1,EN1,EYA1,GATA3,GBX2,GRHL2,HOXA1,HOXA3,HOXA4,HOXA5,HOXA6,HOXA7,HOXB3,HOXB5,HOXB6,HOXB7,HOXB8,HOXB9,HOXC6,HOXC9,HOXD1,HOXD4,HOXD9,IGF1,IGF2,JUNB,KIAA1217,KRT19,LHX1,MEF2C,NCOA1,NRK,OSR1,PAX2,PDGFRA,PRICKLE1,PROX1,PTPRR,RAI2,RARA,RDH10,SBDS,SDC4,SIX1,SIX4,SLC34A2,SOX6,SPINT1,ST14,SULF2…
GO:0051674	7.41534e-11	1.85049	96.7544	160	1688	localization of cell	GO_BP	ACVR1,ADAMTS1,ADAMTS9,ADGRA2,ADRA2A,AGT,ALX1,AMOTL2,ANXA6,APOE,ARHGEF5,ATP1B1,B4GALT1,BMPER,CAMK2B,CASS4,CAV1,CCL2,CD151,CD34,CDH1,CDH13,CDK5R1,CHGA,CHL1,CTSH,CXCL1,CXCL12,CXCL16,CYGB,CYR61,DAB2,DCDC2,DCN,DPP4,DYSF,EFNA1,ELMO1,EMILIN1,EMX2,ENG,ENPEP,EPCAM,ERBB3,ESAM,ETS1,F11R,F2RL1,FAP,FGF7,FLRT2,FLRT3,FOXC2,GATA3,GBX2,GFRA3,GLIPR2,GPC3,GPNMB,GRB7,GSX2,HBEGF,HOXA5,HOXA7,HOXB9,HSPB1,HTR2B,IGF1,IGF…
GO:0061333	7.71477e-11	7.10442	4.23052	22	74	renal tubule morphogenesis	GO_BP	ADAMTS16,AGT,CITED1,COL4A1,EYA1,FMN1,GATA3,GPC3,HOXB7,KIF26B,LGR4,LHX1,MEF2C,MTSS1,MYC,NPNT,OSR1,PAX2,PAX8,SALL1,SIX1,SIX4,TACSTD2,TCF21,WT1
GO:0048666	1.35865e-10	2.06212	60.5683	112	1059	neuron development	GO_BP	AGT,ALCAM,APOE,ATP8A2,BLOC1S3,CAMK2B,CDH1,CDH11,CDK5R1,CDKN1C,CHL1,CHODL,CNP,CNTN1,CNTN4,COBL,COL25A1,CXCL12,DCDC2,DNM3,DOK5,DOK6,DSCAM,EFNA1,EFNA3,EFNA5,EGR2,EMX1,EN1,FLRT2,FLRT3,FRY,FSTL4,FZD4,GABRA5,GAS7,GATA3,GBX2,GFRA1,GFRA3,GRB7,GRIN3A,HCN1,HOXD9,IL1RAPL1,ISLR2,ITGA3,ITGA4,ITM2C,KIRREL3,KLK6,LAMB1,LGALS1,LHX1,LRRK2,MAPT,MATN2,MEF2C,MNX1,MYLIP,NCS1,NEDD4L,NEFL,NEGR1,NEXN,NFIB,NGEF,NGFR,NPTX2…
GO:0072088	1.4474e-10	6.82113	4.35624	22	76	nephron epithelium morphogenesis	GO_BP	ADAMTS16,AGT,CITED1,EYA1,FMN1,GATA3,GPC3,HOXB7,KIF26B,LGR4,LHX1,MYC,NPNT,OSR1,PAX2,PAX8,SALL1,SIX1,SIX4,TACSTD2,TCF21,WT1
GO:1903508	1.71301e-10	1.85358	91.4811	152	1596	positive regulation of nucleic acid-templated transcription	GO_BP	ABLIM3,ACTA2,ACTL6B,ACTN2,ACVR1,ACVR2A,AFAP1L2,AGT,AHR,ALX1,BARX2,CDH1,CDH13,CDKN1C,CITED1,CYR61,DAB2,DCAF6,DCN,DLX1,DMRT2,DPF1,DTX3L,EGR1,EGR2,ELF1,ELF3,ELK1,EN1,ENG,EPCAM,ESRRB,ESRRG,ETS1,EYA1,F2RL1,FGF7,FOXC2,FOXO1,FZD4,FZD8,GAL,GATA3,GBX2,GRHL2,HEYL,HLF,HNF4A,HNF4G,HOXA1,HOXA3,HOXA4,HOXA5,HOXA6,HOXA7,HOXB3,HOXB5,HOXB6,HOXB7,HOXB9,HOXC6,HOXD4,HOXD8,HOXD9,IFI16,IGF1,IGF2,INHBA,IRF6,ITGA8,JUNB,J…
GO:0030198	2.44781e-10	3.50466	13.6748	41	242	extracellular matrix organization	GO_BP	ABI3BP,ADAM12,ADAM19,ADAMTS5,ADAMTS9,AGT,ANXA2,B4GALT1,BGN,CDH1,COL12A1,COL14A1,COL25A1,COL4A1,COL6A3,CYR61,DCN,DPP4,EFEMP2,EGFL6,EGFLAM,ELF3,EMILIN1,ENG,ETS1,F11R,FAP,FBLN5,FGB,FLRT2,GAS2,HAPLN1,ITGA2,ITGA3,ITGA4,ITGA8,LAMA4,LAMB1,LOX,MFAP4,NID1,NID2,NPNT,OLFML2A,PDGFA,PDGFRA,PHLDB2,PLOD2,POSTN,SERPINF2,SERPINH1,SPINT1,SPOCK2,SPP1,SULF2,TGFB2,TGFBI,THSD4,TIMP1,TNC,VCAM1,WT1
GO:0032870	5.39392e-10	2.92677	19.8703	51	354	cellular response to hormone stimulus	GO_BP	ACTN2,ADCY8,ADRA2A,AGT,AIFM1,AKR1C1,AKR1C2,AKR1C3,ASS1,ATP1A1,ATP2B1,ATP6V0A4,ATP6V0C,ATP6V1B1,ATP6V1H,AVPR1A,CAV1,CDK5R1,CHRM3,CISH,CPEB2,CPS1,CTSH,CYBA,DAB2,EFNA5,ELK1,ESRRB,ESRRG,FECH,FGB,FOXC2,FOXO1,GHR,GOT1,HEYL,HNF4A,HNF4G,IGF2,IGFBP7,INHBA,INHBB,ITGA2,JUNB,LBH,LGR4,LY6H,LYPD1,MEF2C,MYO1C,MYOD1,MYOG,NCOA1,NFKB1,NPAS4,NR3C1,NRIP1,PAX8,PDK2,PLCB1,PLPP1,POU4F1,PPARG,PPARGC1A,PRKAR1B,PRKCB,PRKC…
GO:0007155	7.88634e-10	2.92176	19.4529	50	367	cell adhesion	GO_BP	ABI3BP,ACHE,ACTN2,ACVR1,ADAM12,ADAM19,ADAMTS9,ADGRE5,AJAP1,ALCAM,AMIGO2,ANXA2,ANXA9,APBA1,ARHGAP6,ASS1,ATP1B1,B4GALT1,BCAM,BCL6,CADM2,CASS4,CAV1,CCL2,CD151,CD164,CD34,CD36,CDH1,CDH11,CDH12,CDH13,CDH15,CDH16,CDH9,CDK5R1,CHL1,CLDN1,CLDN10,CLDN11,CLDN19,CLDN3,CLDN4,CLDN6,CLDN7,CLSTN2,CNTN1,CNTN4,COL12A1,COL14A1,COL6A3,CSRP1,CXCL12,CYR61,DCHS2,DLG2,DPP4,DSCAM,DUSP26,DYSF,EDIL3,EFNA1,EFNA5,EGFL6,EGFLA…
GO:0048858	8.50641e-10	2.32714	36.4549	76	636	cell projection morphogenesis	GO_BP	ALCAM,APOE,ATP8A2,CAMK2B,CDH11,CDK5R1,CHL1,CNP,CNTN4,COBL,COL25A1,CXCL12,DCDC2,DNM3,DOK5,DOK6,DSCAM,EFNA1,EFNA3,EFNA5,EGR2,EMX1,FLRT2,FLRT3,FSTL4,FZD4,GAS7,GATA3,GBX2,GFRA1,GFRA3,GRB7,IL1RAPL1,ISLR2,ITGA4,KIRREL3,LHX1,LRRK2,MAPT,MATN2,MNX1,NEDD4L,NEFL,NEXN,NFIB,NGEF,NGFR,NRK,NRP1,NRXN1,PARD6B,PAX2,PLPPR4,POSTN,POU4F1,PRKCQ,RAB3A,RAP1GAP,RELN,RREB1,SEMA3D,SEMA3E,SEMA4A,SEMA4G,SEMA6D,SGK1,SH3GL2,SL…
GO:0045944	9.74374e-10	1.95866	65.645	116	1151	positive regulation of transcription by RNA polymerase II	GO_BP	ABLIM3,ACVR1,ACVR2A,ALX1,BARX2,CDH13,CYR61,DCAF6,DCN,DLX1,DMRT2,DPF1,EGR1,EGR2,ELF1,ELF3,ELK1,EN1,ENG,EPCAM,ESRRB,ESRRG,ETS1,EYA1,F2RL1,FOXC2,FOXO1,FZD8,GAL,GATA3,GBX2,GRHL2,HEYL,HLF,HNF4A,HNF4G,HOXA1,HOXA3,HOXA4,HOXA5,HOXA6,HOXA7,HOXB3,HOXB5,HOXB6,HOXB7,HOXB9,HOXC6,HOXD4,HOXD8,HOXD9,IFI16,IGF1,IGF2,INHBA,IRF6,ITGA8,JUNB,JUP,KLF10,KLF5,LMO7,MACC1,MAFK,MEF2C,MEF2D,MET,MITF,MIXL1,MUC1,MYC,MYOD1,MYO…
GO:0051254	1.101e-09	1.78661	96.2959	155	1680	positive regulation of RNA metabolic process	GO_BP	ABLIM3,ACTA2,ACTL6B,ACTN2,ACVR1,ACVR2A,AFAP1L2,AGT,AHR,ALX1,BARX2,CDH1,CDH13,CDKN1C,CELF4,CITED1,CYR61,DAB2,DCAF6,DCN,DLX1,DMRT2,DPF1,DTX3L,EGR1,EGR2,ELF1,ELF3,ELK1,EN1,ENG,EPCAM,ESRRB,ESRRG,ETS1,EYA1,F2RL1,FGF7,FOXC2,FOXO1,FZD4,FZD8,GAL,GATA3,GBX2,GRHL2,HEYL,HLF,HNF4A,HNF4G,HOXA1,HOXA3,HOXA4,HOXA5,HOXA6,HOXA7,HOXB3,HOXB5,HOXB6,HOXB7,HOXB9,HOXC6,HOXD4,HOXD8,HOXD9,IFI16,IGF1,IGF2,INHBA,IRF6,ITGA8,…
GO:0010628	1.51026e-09	1.72377	112.173	174	1957	positive regulation of gene expression	GO_BP	ABLIM3,ACTA1,ACTA2,ACTC1,ACVR1,ACVR2A,ADAM19,AFAP1L2,AGT,AHR,ALDH1A2,ALX1,BARX2,CASR,CAV1,CCBE1,CD34,CD36,CDH1,CDH13,CDKN1C,CELF4,CITED1,CNTN1,CTSH,CYR61,DAB2,DCAF6,DCN,DKK1,DLX1,DMRT2,DPF1,DTX3L,EGR1,EGR2,ELF1,ELF3,ELK1,EMILIN1,EN1,ENG,EPCAM,ERBB3,ESRRB,ESRRG,ETS1,EYA1,F2RL1,FGF7,FOXC2,FOXO1,FZD4,FZD8,GAL,GATA3,GBX2,GRHL2,HEYL,HLF,HNF4A,HNF4G,HOXA1,HOXA3,HOXA4,HOXA5,HOXA6,HOXA7,HOXB3,HOXB5,HOXB6…
GO:0030001	1.77749e-09	2.32577	34.9822	73	620	metal ion transport	GO_BP	ABCC9,ACTN2,ADRA1A,ADRA2A,AGT,ANXA2,ANXA6,ARHGAP1,ASIC2,ATP1A1,ATP1B1,ATP2A1,ATP2B1,ATP6V0A4,ATP6V0C,ATP6V1B1,ATP6V1H,BIN1,BSPRY,CACNB1,CACNG5,CALCRL,CAMK2B,CASQ2,CASR,CAV1,CAV3,CCL2,CNKSR3,CNTN1,CXCL12,CYBA,DPP6,DYSF,FAM155A,FXYD1,FXYD3,FXYD5,GAL,GJA5,GRIN2A,GRIN2B,GRIN3A,HCN1,HOXA3,HRC,HTR2B,IL1RAPL1,JPH1,JPH2,KCND3,KCNE3,KCNE4,KCNH1,KCNIP1,KCNIP4,KCNJ16,KCNJ3,KCNMB2,MCU,MRS2,NCS1,NEDD4L,NIPAL1…
GO:0006936	2.48387e-09	3.97888	9.24889	31	167	muscle contraction	GO_BP	ACTA1,ACTA2,ACTC1,ACTN2,ADRA1A,ADRA1B,ADRA2A,AGT,ANXA6,ATP1A1,ATP1B1,ATP2A1,ATP8A2,BIN1,CALCRL,CASQ2,CAV1,CAV3,CHGA,CHRM3,CHRNA1,CHRNB1,CHRND,CHRNG,DES,DYSF,EDNRA,FXYD1,GAMT,GJA5,HRC,HTR2B,ITGA2,JUP,KCND3,KCNE3,KCNE4,KCNJ3,MYBPH,MYH7,MYL1,MYL12A,MYL4,MYL6B,MYL9,MYLPF,MYOF,MYOM1,NEB,NEDD4L,NPNT,NPY2R,P2RX3,PLCE1,PTGER3,RGS2,RYR1,SCN3B,SCN7A,SGCA,SMPX,SNTB1,SSPN,STAC3,SULF2,TACR1,TMOD1,TNNC1,TNNC2,…
GO:0048704	4.2854e-09	8.4061	2.7294	16	48	embryonic skeletal system morphogenesis	GO_BP	ALX1,EYA1,GRHL2,HOXA1,HOXA3,HOXA4,HOXA5,HOXA6,HOXA7,HOXB3,HOXB5,HOXB6,HOXB7,HOXB8,HOXC9,HOXD4,HOXD9,LHX1,MEF2C,OSR1,PDGFRA,RDH10,SIX1,SIX4,TBX15,TGFB3,TGFBR2
GO:0008015	6.44312e-09	3.37615	12.3344	36	221	blood circulation	GO_BP	ACSM3,ACTA2,ACTC1,ADAMTS16,ADRA1A,ADRA1B,ADRA2A,AGT,APOE,ASIC2,ATP1A1,ATP1B1,ATP2A1,ATP2B1,AVPR1A,BIN1,CASQ2,CASR,CAV1,CAV3,CD34,CHGA,CHRM3,CPS1,CXCL12,CYBA,DDAH1,DES,EDNRA,ENPEP,F11R,F2RL1,FGB,FXYD1,GCH1,GJA5,HBEGF,HRC,HSD11B2,HTR2B,JUP,KCND3,KCNE3,KCNE4,KCNJ3,KCNMB2,MYH7,MYL1,MYL4,MYOF,NEDD4L,NPY,NPY1R,OLR1,POSTN,PPARG,PTGER2,PTP4A3,RGS2,RGS4,RYR1,SCN3B,SERPINF2,SGCD,SGCG,SGK1,SLC1A1,SLC8A2,TBC…
GO:0098609	7.02151e-09	2.38149	29.9198	64	530	cell-cell adhesion	GO_BP	ACVR1,ADAM19,ALCAM,AMIGO2,ANXA2,ANXA9,ASS1,BCL6,CAV1,CCL2,CD164,CD34,CDH1,CDH11,CDH12,CDH13,CDH15,CDH16,CDH9,CDK5R1,CLDN1,CLDN10,CLDN11,CLDN19,CLDN3,CLDN4,CLDN6,CLDN7,CLSTN2,CNTN4,COL14A1,CSRP1,CXCL12,CYR61,DCHS2,DLG2,DPP4,DSCAM,EFNA5,EPCAM,ESAM,ETS1,FBLIM1,FGB,FLOT2,FLRT3,FXYD5,GATA3,GPNMB,HSPB1,IGF1,IGF2,IL1RAPL1,ITGA4,ITGA8,JUP,KIF26B,KIRREL3,LAMB1,LGALS1,LRFN5,MEGF10,MYADM,MYL12A,MYL9,NEGR1,N…
GO:0072171	7.53e-09	7.30233	3.19645	17	56	mesonephric tubule morphogenesis	GO_BP	ADAMTS16,AGT,CITED1,EYA1,FMN1,GATA3,GPC3,HOXB7,KIF26B,LGR4,LHX1,MYC,NPNT,OSR1,PAX2,PAX8,SALL1,SIX1,SIX4,TACSTD2,TCF21,WT1
GO:0010927	2.09993e-08	4.6931	6.01849	23	105	cellular component assembly involved in morphogenesis	GO_BP	ACTA1,ACTC1,ACTN2,CASQ2,CAV3,CFL2,KRT19,LDB3,MEF2C,MYOM1,NEB,PDGFRA,PHLDB2,PMP22,PROX1,SIX4,TMOD1,TNNT1,TNNT2,TNNT3,TPM1,TTN,UGT8
GO:0098771	2.15677e-08	2.1028	41.3843	79	722	inorganic ion homeostasis	GO_BP	ADRA1A,ADRA1B,AGT,ANXA2,ANXA6,APOE,ATP1A1,ATP1B1,ATP2A1,ATP2B1,ATP6V0A4,ATP6V1B1,ATP6V1H,AVPR1A,CA12,CALB2,CASQ2,CASR,CAV1,CAV3,CD36,CXCL12,CYBA,CYBRD1,EDNRA,F2RL1,F2RL2,FAM155A,GNG3,GOT1,GRIN2A,GRIN2B,HOXA3,HRC,HTR2B,JPH1,JPH2,LRRK2,MCU,MT1F,MT1H,MYC,NCS1,NEDD4L,NPY2R,P2RX3,PDGFRA,PDK2,PLCE1,PRKCB,PTGER2,PTGER3,PTGER4,PTH1R,PTPN6,RAB38,RYR1,S100A14,SCARA5,SCN7A,SCNN1A,SFXN3,SLC24A3,SLC30A3,SLC34…
GO:0032879	2.76849e-08	2.17299	36.6525	72	701	regulation of localization	GO_BP	ABLIM3,ACHE,ACTN2,ACVR1,ADAMTS1,ADAMTS9,ADGRA2,ADRA1A,ADRA2A,AGT,AMOTL2,ANO1,ANXA2,ANXA4,ANXA6,APBA1,APOE,ARHGAP1,ARHGEF5,ASIC2,ATP1A1,ATP1B1,ATP8A2,AVPR1A,BCL6,BIN1,BMPER,C1QTNF3,CACNB1,CACNG5,CADPS2,CAMK2B,CAPN1,CASP8,CASQ2,CASR,CASS4,CAV1,CAV3,CCL2,CD151,CD34,CD36,CDH1,CDH13,CDK5R1,CHGA,CLCNKA,CLCNKB,CLDN10,CLIC5,CNKSR3,CNTN1,CTSH,CXCL12,CXCL16,CYBA,CYGB,CYR61,DAB2,DCN,DKK1,DNAJC6,DNM3,DOC2B,D…
GO:1901700	3.66926e-08	2.10615	39.7412	76	725	response to oxygen-containing compound	GO_BP	ACTC1,ACTN2,ADCY8,ADH6,ADRA2A,AGT,AHR,AIFM1,AKR1C1,AKR1C2,AKR1C3,ALDH1A2,ANO1,AOC1,APOE,AQP2,ASS1,ATP1A1,ATP2B1,ATP6V0A4,ATP6V0C,ATP6V1B1,ATP6V1H,AVPR1A,BRINP1,BRINP2,CACNB1,CALCRL,CASP8,CASR,CAV1,CCL2,CD36,CDH1,CDK5R1,CDKN1A,CHRM3,CISH,CITED1,CLDN1,CLDN3,CLDN4,CNP,COL4A1,CPEB2,CPS1,CTSH,CXCL1,CXCL12,CYBA,DCN,DGAT2,DKK1,EFNA5,EGR1,EGR2,ELK1,ETS1,FABP3,FBLN5,FECH,FIBIN,FMO1,FOXC2,FOXO1,FZD4,GAL,GA…
GO:0010557	4.15456e-08	1.6626	105.696	160	1844	positive regulation of macromolecule biosynthetic process	GO_BP	ABLIM3,ACTA2,ACTL6B,ACTN2,ACVR1,ACVR2A,AFAP1L2,AGT,AHR,ALX1,BARX2,CCL2,CDH1,CDH13,CDKN1C,CITED1,CYR61,DAB2,DCAF6,DCN,DLX1,DMRT2,DPF1,DTX3L,EGR1,EGR2,ELF1,ELF3,ELK1,EN1,ENG,EPCAM,ESRRB,ESRRG,ETS1,EYA1,F2RL1,FGF7,FOXC2,FOXO1,FZD4,FZD8,GAL,GATA3,GBX2,GRHL2,HEYL,HLF,HNF4A,HNF4G,HOXA1,HOXA3,HOXA4,HOXA5,HOXA6,HOXA7,HOXB3,HOXB5,HOXB6,HOXB7,HOXB9,HOXC6,HOXD4,HOXD8,HOXD9,HSPB1,IFI16,IGF1,IGF2,INHBA,IRF6,I…
GO:0055082	5.41602e-08	2.0223	44.4795	82	776	cellular chemical homeostasis	GO_BP	ADRA1A,ADRA1B,ADRA2A,AGT,ANO1,ANXA2,ANXA6,APOE,ATP1A1,ATP1B1,ATP2A1,ATP2B1,ATP6V0A4,ATP6V1H,AVPR1A,C1QTNF3,CALB2,CASQ2,CASR,CAV1,CAV3,CD36,CXCL12,CYBA,CYBRD1,DGAT2,EDNRA,EFNA5,F2RL1,F2RL2,FAM155A,FOXO1,GNG3,GOT1,GRIN2A,GRIN2B,HRC,HTR2B,JPH1,JPH2,LGALS1,LRRK2,MCU,MPC2,MT1F,MT1H,MYC,NCS1,NEDD4L,NPY2R,P2RX3,PAX2,PDGFRA,PLCE1,PPARGC1A,PRKCB,PTGER2,PTGER3,PTGER4,PTH1R,PTPN6,PTPRN,RAB38,RYR1,SCARA5,SER…
GO:0048738	5.46933e-08	3.41573	10.5097	31	184	cardiac muscle tissue development	GO_BP	ACTC1,ACTN2,ACVR1,ADAMTS9,ADRA1A,AGT,ALDH1A2,ALPK3,CAV3,DKK1,ENG,ERBB3,GJA5,IGF1,JPH2,LMNA,MEF2C,MYH7,MYOM1,NEB,PDGFRA,POU4F1,PROX1,RARA,RARB,RGS2,RGS4,SOX6,TGFB2,TGFBR2,TGFBR3,TNNC1,TNNI1,TNNT2,TPM1,TTN,WT1
GO:0031328	5.7565e-08	1.64109	110.388	165	1932	positive regulation of cellular biosynthetic process	GO_BP	ABLIM3,ACTA2,ACTL6B,ACTN2,ACVR1,ACVR2A,AFAP1L2,AGAP2,AGT,AHR,ALX1,ASS1,AVPR1A,BARX2,CD36,CDH1,CDH13,CDKN1C,CITED1,CYR61,DAB2,DCAF6,DCN,DDAH1,DGAT2,DLX1,DMRT2,DPF1,DTX3L,EGR1,EGR2,ELF1,ELF3,ELK1,EN1,ENG,ENTPD5,EPCAM,ESRRB,ESRRG,ETS1,EYA1,F2RL1,FABP3,FGF7,FOXC2,FOXO1,FZD4,FZD8,GAL,GATA3,GBX2,GRHL2,HEYL,HLF,HNF4A,HNF4G,HOXA1,HOXA3,HOXA4,HOXA5,HOXA6,HOXA7,HOXB3,HOXB5,HOXB6,HOXB7,HOXB9,HOXC6,HOXD4,HOX…
GO:0007169	6.29747e-08	2.29313	28.9129	60	511	transmembrane receptor protein tyrosine kinase signaling pathway	GO_BP	ADGRA2,ADRA2A,AFAP1L2,AGT,ANGPTL1,ATP6V0A4,ATP6V0C,ATP6V1B1,ATP6V1H,BLNK,CCBE1,CDH13,CDK5R1,CISH,COL4A1,CYBA,DCN,DGKD,DOK5,EFEMP1,EFNA1,EFNA3,EFNA5,ELMO1,EMILIN1,EPHA6,ERBB3,ESRP1,ESRP2,FAM20C,FAM83B,FGF7,FLRT2,FLRT3,FOXC2,FOXO1,FRK,FSTL4,FZD4,GALNT3,GATA3,GFRA1,GHR,GRB7,GRIN2B,HBEGF,HIP1R,HSPB1,IGF1,IGF2,IGFBP5,MET,MTSS1,MVP,MYO1C,MYOF,NGEF,NGFR,NRP1,PDGFA,PDGFRA,PDK2,PLAT,PLCB1,PLCE1,PLEKHA1,PR…
GO:0022008	6.69258e-08	2.04047	42.5104	79	773	neurogenesis	GO_BP	AGT,ALCAM,ALDH1A2,APOE,ATP8A2,BCL6,BEND6,BHLHE40,BIN1,BLOC1S3,BRINP1,BRINP2,CAMK2B,CCL2,CDH1,CDH11,CDK5R1,CDKN1C,CHL1,CHODL,CNP,CNTN1,CNTN4,COBL,COL25A1,CXCL12,DCDC2,DKK1,DLX1,DNM3,DOK5,DOK6,DSCAM,EFNA1,EFNA3,EFNA5,EGR2,EMX1,EMX2,EN1,ERBB3,ESRP1,EYA1,FAIM2,FLRT2,FLRT3,FRY,FSTL4,FZD4,FZD8,GABRA5,GAS7,GATA3,GBX2,GFRA1,GFRA3,GRB7,GRIN2A,GRIN3A,GSX2,HCN1,HEYL,HOXB3,HOXC8,HOXD1,HOXD9,IL1RAPL1,INHBA,IS…
GO:0061217	7.25654e-08	12.1765	1.49029	11	26	regulation of mesonephros development	GO_BP	AGT,GATA3,HOXB7,LGR4,LHX1,PAX2,PAX8,SIX1,SIX4,TACSTD2,WT1
GO:0071407	7.95617e-08	2.41439	24.3462	53	430	cellular response to organic cyclic compound	GO_BP	AHR,AIFM1,AKR1C3,AOC1,ASS1,ATP1A1,ATP2B1,CASP8,CASQ2,CASR,CAV1,CCL2,CDH1,CPS1,CYBA,DAB2,EFNA5,EGR1,ELK1,ESRRB,ESRRG,FECH,FOXO1,GABRG2,HCN1,HEYL,HNF4A,HNF4G,IGFBP5,INHBA,ITGA2,JUP,KLF5,LBH,LGALS1,LRRK2,MEF2C,MYOD1,MYOG,NCOA1,NFKB1,NPAS4,NR3C1,NRIP1,OPRM1,P2RX3,PENK,PLPP1,POU4F1,PPARG,PPARGC1A,RARA,RARB,RUNX1,RXRG,RYR1,SERPINF1,SIRT2,SIX1,SLC34A1,SPP1,STAT3,TCF21,TFPI,TGFB1I1,THRA,THRB,TMEM173,TNC,…
GO:0023051	1.03341e-07	1.96911	47.5309	85	909	regulation of signaling	GO_BP	ACHE,ACPP,ACVR1,ACVR2A,ADCY8,ADGRA2,ADRA1A,ADRA1B,ADRA2A,AFAP1L2,AGT,AKAP12,AKR1C2,AKR1C3,ANO1,ANXA2,APBA1,APOE,ARHGAP1,ARHGAP20,ARHGAP24,ARHGAP29,ARHGAP31,ARHGAP6,ARHGAP8,ARHGEF3,ARHGEF38,ARHGEF5,ARHGEF6,ATP2A1,ATP2B1,ATP6V0C,AVPR1A,BCL6,BEND6,BICC1,BLNK,BMP3,BMPER,C1QTNF3,CACNG5,CALB2,CAMK2B,CAPN1,CASP8,CASQ2,CASR,CAV1,CAV3,CCBE1,CCL2,CD36,CDH1,CDH11,CDH13,CDK5R1,CDKN1C,CELF4,CGNL1,CHGA,CHGB,CI…
GO:0009887	1.13453e-07	3.35656	10.2451	30	194	animal organ morphogenesis	GO_BP	ACTA1,ACTA2,ACTC1,ACVR1,ADAMTS1,ADAMTS16,ADAMTS5,AGT,AJAP1,ALDH1A2,ALX1,ANXA2,ANXA6,ATP6V1B1,ATP8A2,BARX2,CAPN1,CAV1,CAV3,CCL2,CD34,CITED1,COL12A1,COL14A1,COL21A1,COL6A3,CTSH,CYR61,DAB2,DCN,DHRS3,DKK1,DLX1,DSCAM,EFEMP1,EFNA1,ELF3,EMX1,ENG,ESRP2,EYA1,FAM20C,FGF7,FLRT2,FMN1,FOXO1,FZD4,GAMT,GATA3,GBX2,GJA5,GPC3,GRHL2,GSX2,HCN1,HEYL,HOXA1,HOXA3,HOXA4,HOXA5,HOXA6,HOXA7,HOXB3,HOXB5,HOXB6,HOXB7,HOXB8,HO…
GO:0048731	1.55388e-07	1.87329	57.3787	97	1282	system development	GO_BP	ACAT1,ACHE,ACTA1,ACTA2,ACTC1,ACTL6B,ACTN2,ACVR1,ACVR2A,ADAM12,ADAM19,ADAMTS1,ADAMTS16,ADAMTS5,ADAMTS9,ADGRA2,ADRA1A,AGT,AHR,AJAP1,AKR1C3,ALCAM,ALDH1A2,ALPK3,ALX1,AMIGO2,ANKH,ANPEP,ANXA2,ANXA6,APBA1,APOE,AQP2,ARHGAP24,ASIC2,ASS1,ATP2B1,ATP6V1B1,ATP8A2,AVPR1A,B4GALT1,BARX2,BCL6,BEND6,BHLHE40,BICC1,BIN1,BLNK,BLOC1S3,BMP3,BMPER,BNC2,BRINP1,BRINP2,CA10,CALCRL,CAMK2B,CAPN1,CASP8,CASR,CAV1,CAV3,CBLN2,CC…
GO:0010811	1.58241e-07	4.97373	4.73952	19	83	positive regulation of cell-substrate adhesion	GO_BP	ABI3BP,CASS4,CD36,CDH13,CYR61,EDIL3,EGFL6,EGFLAM,EMILIN1,FGB,FMN1,ITGA3,JUP,MYADM,NID1,NPNT,NPY2R,NRP1,PLEKHA2,RREB1,S100A10,SDC4,SPOCK2,THY1,VWC2
GO:0050879	1.71307e-07	6.57076	3.03791	15	53	multicellular organismal movement	GO_BP	ATP2A1,ATP8A2,CASQ2,CAV3,CHRNA1,CHRNB1,CHRND,MYH7,STAC3,TNNC1,TNNC2,TNNI2,TNNT1,TNNT2,TNNT3
GO:0098655	1.94098e-07	2.24294	28.4552	58	508	cation transmembrane transport	GO_BP	ABCC9,ACTN2,ADRA2A,AGT,ANXA2,ANXA6,ASIC2,ATP1A1,ATP1B1,ATP2A1,ATP2B1,ATP6V0A4,ATP6V0C,ATP6V1B1,ATP6V1H,BIN1,CACNB1,CACNG5,CAPN1,CASQ2,CAV1,CAV3,CLCN5,CNKSR3,CYB5A,CYBA,DPP6,DYSF,FAM155A,FXYD1,FXYD3,FXYD5,GAL,GRIN2A,GRIN2B,GRIN3A,HCN1,HRC,HTR2B,IL1RAPL1,JPH1,JPH2,KCND3,KCNE3,KCNE4,KCNH1,KCNIP1,KCNIP4,KCNJ16,KCNJ3,KCNMB2,MCU,MEF2C,MRS2,NCS1,NDUFA4L2,NEDD4L,NIPAL1,OPRM1,OSR1,P2RX3,PDZK1,PPARGC1A,PTP…
GO:0010646	2.53694e-07	1.92962	47.762	84	910	regulation of cell communication	GO_BP	ACHE,ACPP,ACVR1,ACVR2A,ADCY8,ADGRA2,ADRA1A,ADRA1B,ADRA2A,AFAP1L2,AGT,AKAP12,AKR1C2,AKR1C3,ANO1,APBA1,APOE,ARHGAP1,ARHGAP20,ARHGAP24,ARHGAP29,ARHGAP31,ARHGAP6,ARHGAP8,ARHGEF3,ARHGEF38,ARHGEF5,ARHGEF6,ATP6V0C,AVPR1A,BCL6,BEND6,BICC1,BLNK,BMP3,BMPER,C1QTNF3,CACNG5,CALB2,CAMK2B,CAPN1,CASP8,CASQ2,CASR,CAV1,CAV3,CCBE1,CCL2,CD36,CDH1,CDH11,CDH13,CDK5R1,CDKN1C,CELF4,CGNL1,CHGA,CHGB,CIDEB,CISH,CITED1,CLEC…
GO:0072080	3.07203e-07	5.7233	3.57943	16	63	nephron tubule development	GO_BP	ACAT1,ADAMTS16,AGT,CITED1,EYA1,FMN1,GATA3,GPC3,HEYL,HOXB7,KIF26B,LGR4,LHX1,MEF2C,MTSS1,MYC,NPNT,OSR1,PAX2,PAX8,SALL1,SIX1,SIX4,TACSTD2,TCF21,WT1,WWTR1
GO:0051173	3.4526e-07	1.69617	81.265	126	1458	positive regulation of nitrogen compound metabolic process	GO_BP	ABLIM3,ACTA2,ACTL6B,ACTN2,ACVR1,ACVR2A,ADRA1A,ADRA1B,ADRA2A,AFAP1L2,AGT,AHR,AIFM1,ALX1,ANXA2,APOE,ARHGAP8,ARHGEF5,ASS1,BARX2,BCL6,BMP3,BMPER,CASP8,CASS4,CAV1,CAV3,CCBE1,CCL2,CD36,CDH1,CDH13,CDK5R1,CDKN1A,CDKN1C,CELF4,CIDEB,CITED1,CNTN1,CTSC,CTSH,CYR61,DAB2,DCAF6,DCN,DDAH1,DKK1,DLX1,DMRT2,DOK5,DPF1,DTX3L,DUSP26,DUSP9,EFNA1,EFNA3,EFNA5,EGLN3,EGR1,EGR2,ELF1,ELF3,ELK1,EN1,ENG,ENTPD5,EPCAM,EPHA6,ERBB3…
GO:0040017	4.21772e-07	2.10956	32.6718	63	570	positive regulation of locomotion	GO_BP	ACVR1,ADAMTS1,ADGRA2,ADRA2A,AGT,CASR,CASS4,CAV1,CD151,CDH13,CTSH,CXCL12,CXCL16,CYR61,DAB2,DSCAM,DYSF,ETS1,F2RL1,FGF7,FOXC2,GATA3,GLIPR2,GPNMB,GRB7,HBEGF,HSPB1,IGF1,IGFBP5,IL1R1,ITGA2,ITGA3,ITGA4,LAMB1,MET,MYADM,MYO1C,NRP1,PDGFA,PDGFRA,POSTN,PROX1,RAB25,RELN,RHOC,RHOJ,RREB1,S100A14,SCG2,SEMA3D,SEMA3E,SEMA4A,SEMA4G,SEMA6D,SPOCK2,SRPX2,STAT3,STX3,TACR1,TCAF2,TGFB2,TGFBR2,THY1
GO:0048545	4.29746e-07	2.94251	12.6746	33	224	response to steroid hormone	GO_BP	ACTA1,AIFM1,AKR1C3,ASS1,ATP1A1,ATP2B1,AVPR1A,CAV1,CDKN1A,CLDN1,CLDN4,CPS1,CYBA,DAB2,ENG,ESRRB,ESRRG,FECH,FIBIN,FOXO1,GOT1,HEYL,HNF4A,HNF4G,HSD11B2,IGFBP7,LBH,LOX,MAOB,MYOD1,NCOA1,NEFL,NPAS4,NR3C1,NRIP1,PLPP1,PPARG,PPARGC1A,PTGER2,RARA,RARB,RUNX1,RXRG,SERPINF1,SPP1,SST,TCF21,TFPI,TGFB1I1,TGFB2,TGFB3,TGFBR2,THRA,THRB,TP63,ZFP36
GO:0007389	4.37754e-07	2.31154	24.3035	51	425	pattern specification process	GO_BP	ACVR1,ACVR2A,ALDH1A2,ALX1,BHLHE40,BICC1,CITED1,COBL,DKK1,DLX1,DMRT2,EGR2,EMX1,EMX2,EN1,ENG,EYA1,GBX2,GPC3,GSX2,HOXA3,HOXA4,HOXA5,HOXA6,HOXA7,HOXB3,HOXB5,HOXB6,HOXB7,HOXB8,HOXB9,HOXC6,HOXC8,HOXC9,HOXD4,HOXD8,HOXD9,LBX1,LHX1,MEF2C,NRP1,OSR1,PAX2,PAX8,PITX2,RELN,SIM2,SIX1,SMARCD3,SOSTDC1,TGFBR2,TP63,TSHZ1,WT1
GO:0009952	4.39378e-07	3.0005	12.0943	32	211	anterior/posterior pattern specification	GO_BP	ACVR2A,ALDH1A2,ALX1,BHLHE40,COBL,DKK1,DMRT2,EMX2,EN1,GBX2,GPC3,HOXA3,HOXA4,HOXA5,HOXA6,HOXA7,HOXB3,HOXB5,HOXB6,HOXB7,HOXB8,HOXB9,HOXC6,HOXC8,HOXC9,HOXD4,HOXD8,HOXD9,LHX1,OSR1,TSHZ1,WT1
GO:0007043	4.46869e-07	3.84435	7.05024	23	123	cell-cell junction assembly	GO_BP	AGT,CAV1,CDH1,CDH11,CDH12,CDH13,CDH15,CDH9,CLDN1,CLDN19,CLDN3,F11R,GJA5,GJB1,GRHL2,JUP,MARVELD2,MYO1C,PARD6B,PKP4,RHOC,RUNX1,UGT8
GO:0072511	5.03574e-07	2.23987	26.4814	54	462	divalent inorganic cation transport	GO_BP	ADRA1A,ADRA2A,AGT,ANXA2,ANXA6,ATP1B1,ATP2A1,ATP2B1,BIN1,BSPRY,CACNB1,CACNG5,CALCRL,CAMK2B,CASQ2,CASR,CAV1,CAV3,CCL2,CXCL12,CYBA,DYSF,FAM155A,GRIN2A,GRIN2B,GRIN3A,HOXA3,HRC,HTR2B,IL1RAPL1,JPH1,JPH2,KCNE3,MCU,MRS2,NCS1,NIPAL1,NPY,OPRM1,P2RX3,PRKCB,PTPN6,RGS4,RGS9,RYR1,SLC24A3,SLC30A3,SLC40A1,SLC8A2,STAC3,THY1,TMEM37,TRPC3,TRPC6
GO:0045214	5.61368e-07	7.99326	2.11583	12	37	sarcomere organization	GO_BP	ACTN2,CASQ2,CAV3,CFL2,KRT19,LDB3,MEF2C,MYOM1,PROX1,SIX4,TNNT1,TNNT2,TNNT3,TPM1,TTN
GO:1901698	5.94509e-07	1.78942	59.4398	98	1037	response to nitrogen compound	GO_BP	ACTA1,ACTN2,ADCY8,AGT,AHR,AIFM1,AOC1,APOE,ASS1,ATP6V0A4,ATP6V0C,ATP6V1B1,ATP6V1H,CACNB1,CASQ2,CASR,CAV1,CAV3,CD36,CDH1,CDH13,CDK5R1,CDKN1A,CHRM3,CISH,CITED1,COL4A1,CPEB2,CPS1,CXCL12,CYBA,EGR1,EGR2,FABP3,FOXC2,FOXO1,GABRG2,GAL,GHR,GLRA2,GOT1,GRIN2A,GSTM3,HCN1,HSD11B2,IGF1,IGF2,IGFBP5,INHBB,INPPL1,ITGA2,JUNB,JUP,KLF10,KLF5,LDOC1,LRRK2,LY6H,LYPD1,MEF2C,MYO1C,NEFL,NFKB1,NGFR,OPRM1,P2RX3,PDGFRA,PDK2,P…
GO:0042060	6.58193e-07	2.36513	21.9029	47	390	wound healing	GO_BP	ADRA2A,AJAP1,ANXA2,APOE,B4GALT1,BLOC1S3,CAV1,CAV3,CD151,CD34,CD36,CSRP1,CYR61,DCN,DGKD,DOCK9,DYSF,EHD2,ENO3,ENTPD1,ERBB3,ETS1,F2RL1,F2RL2,FAP,FGB,FOXC2,GATA3,GNA14,GP1BB,HBEGF,HNF4A,HSPB1,IGF1,ITGA2,KLK6,LOX,MAFK,MYL12A,MYL9,MYOD1,MYOF,MYOG,NOV,OPRM1,P2RX3,PAPSS2,PDGFA,PDGFRA,PHLDB2,PLAT,POSTN,PRKAR1B,PRKCB,PRKCQ,PTPN6,RHOC,RREB1,SDC4,SERPINA5,SERPINE2,SERPINF2,SGCA,SYK,TFPI,TFPI2,TGFB2,TGFB3,TGF…
GO:0051272	6.89204e-07	2.10251	31.6974	61	553	positive regulation of cellular component movement	GO_BP	ACVR1,ADAMTS1,ADGRA2,ADRA2A,AGT,BCL6,CASS4,CAV1,CD151,CDH13,CTSH,CXCL12,CXCL16,CYR61,DAB2,DSCAM,DYSF,ETS1,F2RL1,FGF7,FOXC2,GATA3,GLIPR2,GPNMB,GRB7,HBEGF,HSPB1,IGF1,IGFBP5,IL1R1,ITGA2,ITGA3,ITGA4,LAMB1,MET,MYADM,MYO1C,NRP1,PDGFA,PDGFRA,POSTN,PROX1,RAB25,RELN,RHOC,RHOJ,RREB1,S100A14,SEMA3D,SEMA3E,SEMA4A,SEMA4G,SEMA6D,SPOCK2,SRPX2,STAT3,TACR1,TCAF2,TGFB2,TGFBR2,THY1
GO:0060048	6.94497e-07	5.73588	3.34736	15	59	cardiac muscle contraction	GO_BP	ACTC1,ADRA1A,ADRA1B,ATP1A1,ATP1B1,BIN1,CASQ2,CAV1,CAV3,CHGA,GJA5,HRC,JUP,KCND3,KCNE3,KCNE4,KCNJ3,MYH7,MYL1,MYL4,NEDD4L,RGS2,SCN3B,TNNC1,TNNI2,TNNT1,TNNT2,TNNT3,TPM1,TTN
GO:0030003	6.96139e-07	2.02549	36.0536	67	629	cellular cation homeostasis	GO_BP	ADRA1A,ADRA1B,AGT,ANXA2,ANXA6,APOE,ATP1A1,ATP1B1,ATP2A1,ATP2B1,ATP6V0A4,ATP6V1H,AVPR1A,CALB2,CASQ2,CASR,CAV1,CAV3,CD36,CXCL12,CYBA,CYBRD1,EDNRA,F2RL1,F2RL2,FAM155A,GNG3,GOT1,GRIN2A,GRIN2B,HRC,HTR2B,JPH1,JPH2,LRRK2,MCU,MT1F,MT1H,MYC,NCS1,NEDD4L,NPY2R,P2RX3,PDGFRA,PLCE1,PRKCB,PTGER2,PTGER3,PTGER4,PTH1R,PTPN6,RAB38,RYR1,SCARA5,SLC24A3,SLC30A3,SLC40A1,SLC4A4,SLC8A2,SLC9A9,SYNPO,SYPL2,TACR1,TGM2,THY1,…
GO:0048588	7.06827e-07	2.87027	12.9541	33	226	developmental cell growth	GO_BP	ADRA1A,AGT,ALCAM,APOE,CAV3,CDK5R1,COBL,CXCL12,DSCAM,EFNA5,EMX1,FLRT3,FSTL4,GAL,IGF1,ISLR2,ITGA4,MAPT,NEDD4L,NRP1,POSTN,RGS2,RGS4,SEMA3D,SEMA3E,SEMA4A,SEMA4G,SEMA6D,SH3GL2,SPP1,TGFBR2,TMEM108,TNFRSF12A
GO:0002062	7.16413e-07	3.86813	6.70632	22	117	chondrocyte differentiation	GO_BP	ANXA2,ANXA6,COL12A1,COL14A1,COL21A1,COL6A3,EFEMP1,MATN2,MEF2C,MEF2D,NFIB,NOV,OSR1,PKDCC,PTH1R,RARB,SCARA3,SERPINH1,SOX6,SULF2,TGFBI,TGFBR2
GO:0001525	8.45468e-07	3.16843	10.0759	28	179	angiogenesis	GO_BP	ACVR1,ADAM12,ADAMTS9,ADGRA2,AGT,ANPEP,ANXA2,ARHGAP24,B4GALT1,BMPER,CALCRL,CAV1,CCBE1,CCL2,CD34,CDH13,COL4A1,CTSH,CYR61,DCN,DDAH1,DYSF,EDNRA,EFNA1,EFNA3,EMILIN1,ENG,ENPEP,ETS1,FAP,FOXC2,FZD8,GBX2,GJA5,GPNMB,HOXA3,HOXA5,HOXA7,HOXB3,HSPB1,JUP,KLF5,NGFR,NOV,NRP1,PDGFA,PDGFRA,PGK1,PPARG,PRKCB,RHOJ,RUNX1,SCG2,SEMA3E,SEMA4A,SERPINF1,SRPX2,STARD13,STAT3,SYK,TCF21,TGFB2,TGFBI,TGFBR2,THY1,TMEM100,TNFRSF12A…
GO:0008285	8.53762e-07	2.13061	29.7518	58	526	negative regulation of cell proliferation	GO_BP	ADAMTS1,ADRA1A,ALDH1A2,APOE,ATP8A2,B4GALT1,BCL6,CAV1,CCL2,CD164,CDH13,CDKN1A,CDKN1C,CXCL1,DDAH1,ETS1,FABP3,FAP,FRK,GAL,GATA3,GPC3,GPNMB,HNF4A,IFIT3,IGFBP5,IGFBP7,INHBA,INPPL1,IRF6,KLF10,LBX1,LDOC1,LMNA,MEF2C,MTSS1,MYC,MYOD1,MYOG,NDRG1,NDRG2,NELL1,NFIB,NGFR,NOV,NRK,NUPR1,OGN,OPRM1,OVOL1,P3H2,PBLD,PLPP1,PMP22,PPARG,PPARGC1A,PROX1,PTH1R,PTPN14,PTPN6,RARA,RARB,S100A11,SCG2,SDC4,SERPINE2,SERPINF1,SIRT…
GO:0035637	8.56076e-07	3.16874	10.0881	28	176	multicellular organismal signaling	GO_BP	AGT,ATP1A1,ATP1B1,ATP2A1,ATP2B1,AVPR1A,BIN1,CACNG5,CASQ2,CAV1,CHRNA1,CLDN19,GJA5,HRC,ITGA2,JUP,KCND3,KCNE3,KCNE4,KCNJ3,KCNMB2,P2RX3,RYR1,SCN2A,SCN3B,SCN7A,SCN9A,SLC8A2
GO:0050767	9.65456e-07	2.15278	28.4446	56	503	regulation of neurogenesis	GO_BP	AGT,APOE,ATP8A2,BCL6,BEND6,BHLHE40,BIN1,BRINP1,BRINP2,CAMK2B,CDK5R1,CHODL,CNTN1,CNTN4,COBL,CXCL12,DKK1,DLX1,DNM3,DSCAM,EFNA1,EFNA5,EMX1,ESRP1,EYA1,FLRT2,FSTL4,FZD4,GATA3,GSX2,HEYL,HOXB3,IL1RAPL1,ISLR2,ITGA3,ITM2C,KLK6,LBX1,LGALS1,LRRK2,MAPT,MEF2C,MYLIP,NCOA1,NCS1,NEDD4L,NEFL,NEGR1,NGEF,NGFR,NRP1,OPRM1,OTP,PCP4,PLPPR5,PMP22,POU4F1,PPARG,PROX1,RAB29,RARA,RARB,RELN,RGS2,SEMA3D,SEMA3E,SEMA4A,SEMA4G,S…
GO:1904062	9.791e-07	3.14347	10.1523	28	178	regulation of cation transmembrane transport	GO_BP	ACTN2,ADRA2A,AGT,ATP1B1,BIN1,CACNB1,CACNG5,CAPN1,CASQ2,CAV1,CAV3,CNKSR3,CYBA,DPP6,DYSF,FXYD1,FXYD3,FXYD5,GAL,HRC,JPH1,JPH2,KCNE3,KCNE4,KCNIP1,KCNIP4,MEF2C,NEDD4L,OPRM1,OSR1,PDZK1,PPARGC1A,PTPN3,PTPN6,RELN,RGS2,RGS4,RGS9,SCN3B,STAC3,THY1
GO:0006874	1.01155e-06	2.21943	25.6789	52	448	cellular calcium ion homeostasis	GO_BP	ADRA1A,ADRA1B,AGT,ANXA2,ANXA6,APOE,ATP1B1,ATP2A1,ATP2B1,AVPR1A,CALB2,CASQ2,CASR,CAV1,CAV3,CD36,CXCL12,CYBA,EDNRA,F2RL1,F2RL2,FAM155A,GNG3,GOT1,GRIN2A,GRIN2B,HRC,HTR2B,JPH1,JPH2,MCU,NCS1,NPY2R,P2RX3,PDGFRA,PLCE1,PRKCB,PTGER2,PTGER3,PTGER4,PTH1R,PTPN6,RYR1,SLC24A3,SLC8A2,SYNPO,SYPL2,TACR1,TGM2,THY1,TRPC3,TRPC6
GO:0007167	1.14236e-06	2.50667	17.6567	40	322	enzyme linked receptor protein signaling pathway	GO_BP	ACVR1,ACVR2A,ADGRA2,ADRA2A,AFAP1L2,AGT,ANGPTL1,ATP6V0A4,ATP6V0C,ATP6V1B1,ATP6V1H,BLNK,BMP3,BMPER,CAV1,CAV3,CCBE1,CDH13,CDK5R1,CDKN1C,CGN,CISH,CITED1,COL4A1,CYBA,CYR61,DAB2,DCN,DGKD,DKK1,DLX1,DOK5,EFEMP1,EFNA1,EFNA3,EFNA5,EGR1,ELMO1,EMILIN1,ENG,EPHA6,ERBB3,ESRP1,ESRP2,F11R,FAM20C,FAM83B,FERMT2,FGF7,FLRT2,FLRT3,FOXC2,FOXO1,FRK,FSTL4,FZD4,GALNT3,GATA3,GFRA1,GHR,GOT1,GPC3,GRB7,GRIN2B,HBEGF,HIP1R,HNF4…
GO:0045596	1.28353e-06	1.95408	38.9048	70	683	negative regulation of cell differentiation	GO_BP	APOE,BCL6,BRINP1,CAV1,CAV3,CDK5R1,CITED1,CNTN4,DKK1,DLX1,DNM3,EFEMP1,EFNA1,EFNA5,ESRRB,FOXO1,FSTL4,GAL,GATA3,GRHL2,HOXA5,HOXA7,HOXB8,IGF1,IGFBP5,INHBA,ITM2C,LBH,LBX1,LGALS1,LRRC17,LRRK2,MIXL1,MYC,MYLIP,NGEF,NGFR,NMRK2,NOV,NRP1,OSR1,PBLD,PMP22,POSTN,PPARG,PRICKLE1,RAB29,RANBP3L,RARA,RARB,RGS2,RGS4,RUNX1,SEMA3D,SEMA3E,SEMA4A,SEMA4G,SEMA6D,SIRT2,SIX4,SOSTDC1,SOX6,SPOCK1,SPP1,STAT3,TACSTD2,TCTA,TGFB1…
GO:0035725	1.31301e-06	3.45833	8.02466	24	140	sodium ion transmembrane transport	GO_BP	ASIC2,ATP1A1,ATP1B1,CAV3,CNKSR3,FXYD1,FXYD3,FXYD5,HCN1,NEDD4L,OSR1,PTPN3,SCN2A,SCN3B,SCN7A,SCN9A,SCNN1A,SLC20A2,SLC23A1,SLC24A3,SLC34A1,SLC34A2,SLC8A2,SLC9A9
GO:0006928	1.43595e-06	1.76172	59.1081	96	1090	movement of cell or subcellular component	GO_BP	ACTA1,ACTC1,ACTN2,ACVR1,ADAMTS1,ADAMTS9,ADGRA2,ADRA2A,AGT,ALCAM,ALX1,AMOTL2,ANXA6,APBA1,APOE,ARHGEF5,ATP1A1,ATP1B1,B4GALT1,BCL6,BIN1,BLOC1S3,BMPER,CAMK2B,CASS4,CAV1,CAV3,CCL2,CD151,CD34,CDH1,CDH13,CDK5R1,CHGA,CHL1,CNTN4,CTSH,CXCL1,CXCL12,CXCL16,CYGB,CYR61,DAB2,DCDC2,DCN,DES,DLG2,DOK5,DOK6,DPP4,DSCAM,DYSF,EFNA1,EFNA3,EFNA5,EGR2,ELMO1,EMILIN1,EMX2,ENG,ENPEP,EPCAM,ERBB3,ESAM,ETS1,F11R,F2RL1,FAP,FGF7…
GO:0055002	1.50358e-06	8.07444	1.9181	11	34	striated muscle cell development	GO_BP	ACTA1,ACTC1,ACTN2,ADRA1A,AGT,ALPK3,CASQ2,CAV3,CFL2,CHRNB1,DYSF,FLNC,IGF1,KRT19,LDB3,LMNA,MEF2C,MYOD1,MYOF,MYOG,MYOM1,NEB,PDGFRA,PROX1,RGS2,RGS4,RYR1,SIX4,STAC3,TMOD1,TNNT1,TNNT2,TNNT3,TPM1,TTN
GO:0032970	2.06211e-06	2.41126	18.7455	41	329	regulation of actin filament-based process	GO_BP	ACTN2,ARHGAP6,ARHGEF5,ATP1A1,BIN1,CAPG,CAV1,CAV3,CDC42EP3,CDK5R1,CFL2,CXCL12,DSTN,EFNA5,F11R,F2RL1,FMN1,GJA5,HIP1R,JUP,KCNE3,LIMA1,LIMCH1,MEF2C,MET,MYADM,MYO1C,NEB,NRP1,PDGFA,PDGFRA,PHLDB2,PROX1,PTGER4,RGS4,RHOC,S100A10,SDC4,SEMA3E,SERPINF2,SYNPO,SYNPO2,TACSTD2,TENM1,TGFB3,TMEFF2,TMOD1,TNNC1,TNNT2,TPM1
GO:1905330	2.12291e-06	3.46118	7.68074	23	134	regulation of morphogenesis of an epithelium	GO_BP	AGT,AJAP1,CAV3,CITED1,DAB2,DKK1,FGF7,FZD4,GATA3,GPC3,HOXB7,LGR4,LHX1,PAX2,PAX8,PDGFA,PHLDB2,PRICKLE1,RREB1,SIX1,SIX4,TACSTD2,VANGL1
GO:0048251	2.52963e-06	33.074	0.515871	6	9	elastic fiber assembly	GO_BP	EFEMP2,EMILIN1,FBLN5,LOX,MFAP4,THSD4
GO:0065009	2.61203e-06	1.49688	134.763	185	2426	regulation of molecular function	GO_BP	ACTN2,ACVR2A,ADRA1A,ADRA2A,AFAP1L2,AGAP2,AGT,AIFM1,ALDH1A1,ANXA2,ANXA4,APOE,ARHGAP1,ARHGAP20,ARHGAP24,ARHGAP29,ARHGAP31,ARHGAP6,ARHGAP8,ARHGEF5,ARHGEF6,ATP1B1,ATP6V1H,AVPR1A,BCL6,BHLHE40,BIN1,BMP3,CACNB1,CACNG5,CAP2,CAPN1,CASP8,CASQ2,CASR,CASS4,CAV1,CAV3,CCDC8,CCL2,CD36,CDK5R1,CDKN1A,CDKN1C,CHGB,CIDEB,CISH,CLEC11A,CNKSR3,COL6A3,CPEB2,CTSA,CTSH,CXCL1,CXCL12,CXCL16,CYBA,CYGB,CYR61,DAB2,DDAH1,DEPTOR…
GO:0060348	2.89438e-06	2.82344	11.9223	30	208	bone development	GO_BP	ANXA2,ANXA6,COL12A1,COL14A1,COL21A1,COL6A3,DHRS3,ENG,FAM20C,IGF1,INPPL1,LRRC17,MATN2,MEF2C,MEF2D,PAPSS2,PITX2,PLS3,PTGER4,PTPN6,RANBP3L,RARA,RARB,RYR1,SBDS,SCARA3,SERPINH1,SULF2,TGFB3,TGFBR2
GO:0045471	3.00332e-06	3.49772	7.27951	22	127	response to ethanol	GO_BP	ACTC1,ADH6,CASP8,CLDN1,CLDN3,FECH,GATA3,GLRA2,GRIN2A,GRIN2B,GRIN3A,HPGD,MAOB,OPRM1,PENK,RARA,RGS2,RGS4,SETD7,STAT3,TNC,VCAM1
GO:0007519	3.18459e-06	4.95079	3.7416	15	66	skeletal muscle tissue development	GO_BP	ACTA1,CAV1,CFL2,CHRNA1,CHRND,DCN,DKK1,EGR1,EGR2,HEYL,HLF,HOXD9,KLF5,MEF2C,MEF2D,MEGF10,MYL6B,MYLPF,MYOD1,MYOG,MYOM1,NUPR1,POPDC3,RBM24,RYR1,SIX1,SIX4,SRPK3,STAC3,SVIL,TCF21,VGLL2
GO:0010720	3.32788e-06	2.04213	30.3217	57	529	positive regulation of cell development	GO_BP	AGT,APOE,ATP8A2,BCL6,BEND6,BIN1,BRINP1,BRINP2,CAMK2B,CASS4,CNTN1,COBL,CXCL12,DKK1,DLX1,DSCAM,EFNA5,FGB,FZD4,GSX2,HEYL,IGF1,IL1RAPL1,ISLR2,ITGA3,MAPT,MEF2C,MYADM,MYOD1,MYOG,NCOA1,NEDD4L,NEFL,NEGR1,NGFR,NRP1,OPRM1,OTP,PCP4,PLPPR5,PPARG,PROX1,RARA,RARB,RELN,RGS2,RREB1,S100A10,SERPINE2,SERPINF1,SERPINI1,SIRT2,SMARCD3,SPINT1,TNFRSF12A,TRPC6,VWC2
GO:0019800	3.50442e-06	82.6161	0.343914	5	6	peptide cross-linking via chondroitin 4-sulfate glycosaminoglycan	GO_BP	BGN,DCN,EGFLAM,SPOCK2,SPOCK3
GO:0014888	3.58874e-06	5.28954	3.3245	14	58	striated muscle adaptation	GO_BP	ACTA1,CAMK2B,FOXO1,IGFBP5,LMNA,MEF2C,MYH7,MYOD1,MYOG,PPARGC1A,TNNC1,TNNI1,TNNT1,TRPC3
GO:0061458	3.71961e-06	2.16337	24.7045	49	431	reproductive system development	GO_BP	ACVR2A,ADAM19,ADAMTS1,AKR1C3,CASP8,CDKN1C,CITED1,CYR61,DCN,FZD4,GAS2,GATA3,GJB1,GRHL2,IGF2,INHBA,INHBB,JUNB,KRT19,LDOC1,LGR4,LHX1,MAMLD1,NCOA1,NRIP1,NRK,NUPR1,OSR1,PDGFRA,PLAC1,PLEKHA1,PPARG,PTPRN,RARA,RDH10,SALL1,SERPINA5,SERPINE2,SERPINF1,SIX4,SPINT1,SPP1,ST14,TCF21,TGFB2,TNC,TP63,VASH2,WT1
GO:0009967	3.7785e-06	1.57911	91.567	134	1600	positive regulation of signal transduction	GO_BP	ACPP,ACVR1,ACVR2A,ADRA1A,ADRA1B,ADRA2A,AFAP1L2,AGT,AKAP12,AKR1C2,AKR1C3,ARHGAP1,ARHGAP6,ARHGAP8,ARHGEF5,ATP6V0C,BLNK,BMP3,BMPER,CASP8,CAV1,CCBE1,CCL2,CD36,CDH13,CDKN1C,CHGA,CIDEB,CITED1,CTSC,CTSH,CYBA,CYR61,DAB2,DCDC2,DCN,DKK1,DOK5,DUSP9,EFNA1,ELF3,ENG,EPHA6,ERBB3,F2RL1,F2RL2,FGB,FGF7,FZD4,FZD8,GATA3,GHR,GLIPR2,GNG3,GOT1,GPC3,GPNMB,GPR37,GRB7,GSX2,HBEGF,HIC1,HIP1R,HTR2B,IGF1,IGF2,IGFBP5,IL1R1,INH…
GO:0007507	3.81434e-06	2.50317	15.882	36	285	heart development	GO_BP	ACTC1,ACTN2,ACVR1,ADAMTS1,ADAMTS9,ADRA1A,AGT,ALDH1A2,ALPK3,ANXA2,BICC1,CALCRL,CAV3,CYR61,DHRS3,DKK1,EDNRA,EFNA1,EMILIN1,ENG,ERBB3,EYA1,FLRT2,FLRT3,FOXC2,GATA3,GJA5,GPC3,GRHL2,GYS1,HEYL,HTR2B,IGF1,ITGA3,JPH2,LBX1,LMNA,LOX,MEF2C,MEF2D,MIXL1,MYH7,MYOM1,NEB,NPY1R,NPY2R,NPY5R,NRP1,OSR1,PAX8,PDGFRA,PDLIM3,PITX2,PLCE1,POPDC3,POU4F1,PPARG,PRICKLE1,PROX1,RARA,RARB,RBM24,RGS2,RGS4,RYR1,SALL1,SIX1,SMARCD3,S…
GO:0035296	3.91904e-06	3.43194	7.39415	22	129	regulation of tube diameter	GO_BP	ACTA2,ADRA1A,ADRA1B,ADRA2A,AGT,APOE,ASIC2,AVPR1A,CASR,CAV1,CHGA,CHRM3,CPS1,EDNRA,F2RL1,FGB,GCH1,GJA5,HTR2B,KCNMB2,RGS2,SERPINF2
GO:0051336	4.01792e-06	1.6437	73.4256	112	1281	regulation of hydrolase activity	GO_BP	ADRA1A,AGAP2,AGT,AIFM1,ALDH1A1,ARHGAP1,ARHGAP20,ARHGAP24,ARHGAP29,ARHGAP31,ARHGAP6,ARHGAP8,ARHGEF5,ARHGEF6,ATP1B1,AVPR1A,BCL6,BIN1,CASP8,CASR,CAV1,CCDC8,CCL2,CIDEB,COL6A3,CPEB2,CTSH,CYR61,DLG2,DOCK9,EDNRA,EFNA1,EFNA3,EFNA5,EGLN3,ELFN1,ELMOD1,F11R,F2RL1,FGD5,GPC3,GRIN2A,GRIN2B,HIP1R,HTR2B,IFI16,ITGA2,ITIH5,LRRK2,MAPT,MEF2C,MYC,MYL4,NAPA,NGEF,NGFR,NPNT,NRP1,PAX2,PCOLCE,PDGFRA,PHACTR1,PI15,PKP4,PLCB…
GO:0060993	4.08376e-06	5.21411	3.35627	14	59	kidney morphogenesis	GO_BP	ADAMTS16,AGT,CITED1,EYA1,FMN1,GATA3,GPC3,HOXB7,KIF26B,LGR4,LHX1,LRRK2,MYC,NPNT,OSR1,PAX2,PAX8,SALL1,SIX1,SIX4,TACSTD2,TCF21,WT1,WWTR1
GO:0090132	4.44213e-06	2.30154	20.0043	42	349	epithelium migration	GO_BP	ADAMTS9,ADGRA2,AGT,APOE,BMPER,CDH13,CTSH,DCN,DPP4,EFNA1,ETS1,FAP,FGF7,FOXC2,GATA3,GLIPR2,GRHL2,HBEGF,HSPB1,ITGA2,ITGA3,JUP,MEF2C,MET,NOV,NRP1,PBLD,PPARG,PROX1,PTP4A3,PTPRR,RAB25,RHOJ,RREB1,SCG2,SEMA4A,SERPINF1,SRPX2,STARD13,TACSTD2,TGFB2,TGFBR2
GO:0001667	4.63923e-06	2.20295	22.7925	46	401	ameboidal-type cell migration	GO_BP	ACVR1,ADAMTS9,ADGRA2,AGT,ALX1,AMOTL2,ANXA6,APOE,BMPER,CDH13,CTSH,CYGB,DCN,DPP4,EFNA1,ETS1,FAP,FGF7,FOXC2,GATA3,GBX2,GLIPR2,GPC3,HBEGF,HSPB1,HTR2B,ITGA2,ITGA3,ITGA4,JUP,MEF2C,MET,MIXL1,NOV,NRP1,PBLD,PITX2,PPARG,PROX1,PTP4A3,PTPRR,RAB25,RHOJ,RREB1,SCG2,SDC4,SEMA3D,SEMA3E,SEMA4A,SEMA4G,SEMA6D,SERPINF1,SRPX2,STARD13,TACSTD2,TGFB2,TGFBR2,TIMP1
GO:0051271	4.7985e-06	2.24449	21.4373	44	374	negative regulation of cellular component movement	GO_BP	ADAMTS9,APOE,BIN1,CCL2,CDH1,CXCL12,CYGB,DCN,EMILIN1,ENG,GATA3,HOXA7,IGFBP5,JUP,KCNE3,LIMCH1,MEF2C,MITF,NAV3,NOV,NRP1,PBLD,PHLDB2,PLCB1,PPARG,PPARGC1A,PTGER4,PTPRR,PTPRT,SEMA3D,SEMA3E,SEMA4A,SEMA4G,SEMA6D,SERPINF1,SPOCK3,STARD13,STAT3,TACSTD2,TGFBR3,THY1,TIMP1,TMEFF2,TPM1
GO:0090190	4.86158e-06	12.0442	1.08906	8	19	positive regulation of branching involved in ureteric bud morphogenesis	GO_BP	AGT,HOXB7,LGR4,LHX1,PAX2,PAX8,SIX1,SIX4
GO:0072006	5.39119e-06	5.50689	2.98251	13	53	nephron development	GO_BP	ACAT1,ACTA2,ADAMTS16,AGT,CD34,CITED1,EGR1,ENPEP,EYA1,FMN1,GATA3,GPC3,HEYL,HOXB7,ITGA3,KIF26B,KIRREL3,LGR4,LHX1,MEF2C,MTSS1,MYC,NID1,NPNT,OSR1,PAX2,PAX8,PDGFRA,PLCE1,SALL1,SIX1,SIX4,SULF2,TACSTD2,TCF21,WT1,WWTR1
GO:0098868	5.83572e-06	6.03747	2.57935	12	45	bone growth	GO_BP	ANXA2,ANXA6,BNC2,COL12A1,COL14A1,COL21A1,COL6A3,MATN2,RARA,RARB,SCARA3,TGFBR2
GO:0030193	6.05148e-06	4.36455	4.41356	16	77	regulation of blood coagulation	GO_BP	ANXA2,APOE,CAV1,CD34,CD36,F2RL1,FAP,FGB,PDGFA,PDGFRA,PLAT,PRKCQ,SERPINE2,SERPINF2,SYK,TFPI
GO:0048583	6.32776e-06	1.57861	89.4925	130	1654	regulation of response to stimulus	GO_BP	ACOX2,ACPP,ACVR1,ACVR2A,ADGRA2,ADRA1A,ADRA1B,ADRA2A,AFAP1L2,AGT,AJAP1,AKAP12,AKR1C2,AKR1C3,ANO1,ANXA2,APOBEC3F,APOE,ARHGAP1,ARHGAP20,ARHGAP24,ARHGAP29,ARHGAP31,ARHGAP6,ARHGAP8,ARHGEF3,ARHGEF38,ARHGEF5,ARHGEF6,ATP6V0C,BCL6,BEND6,BICC1,BLNK,BMP3,BMPER,C1QTNF3,CACNG5,CALCRL,CAMK2B,CAPN1,CASP8,CASQ2,CASR,CAV1,CAV3,CCBE1,CCL2,CD34,CD36,CDH13,CDK5R1,CDKN1C,CELF4,CFI,CGNL1,CHGA,CHGB,CIDEB,CISH,CITED1,CL…
GO:0071840	6.37216e-06	1.32986	372.917	440	6506	cellular component organization or biogenesis	GO_BP	ABI3BP,ABLIM3,ACAT1,ACHE,ACOX2,ACPP,ACTA1,ACTC1,ACTL6B,ACTN2,ADAM12,ADAM19,ADAMTS16,ADAMTS5,ADAMTS9,ADRA2A,AGT,AIFM1,AKR1C1,ALCAM,AMIGO2,AMOTL2,ANK1,ANXA2,ANXA6,APBA1,APOE,ARHGAP6,ARHGEF5,ARHGEF6,ASIC2,ATP1B1,ATP2A1,ATP8A2,ATP8B1,AVPR1A,B4GALT1,BCL6,BGN,BIN1,BLCAP,BLOC1S3,C1QTNF3,CACNB1,CACNG5,CADM2,CADPS2,CAMK2B,CAP2,CAPG,CAPN6,CASP8,CASQ2,CASS4,CAV1,CAV3,CBLN2,CCDC8,CCL2,CD151,CD34,CD36,CDC42EP…
GO:0000904	6.55366e-06	2.01729	29.5336	55	527	cell morphogenesis involved in differentiation	GO_BP	ALCAM,APOE,ATP8A2,CAMK2B,CASS4,CDH11,CDK5R1,CHL1,CLDN3,CNP,CNTN4,COBL,COL12A1,COL14A1,COL21A1,COL25A1,COL6A3,CXCL12,DCDC2,DKK1,DNM3,DOK5,DOK6,DSCAM,EFNA1,EFNA3,EFNA5,EGR2,FERMT2,FGB,FLRT2,FLRT3,FSTL4,FZD4,GATA3,GBX2,GFRA1,GFRA3,GRB7,GRHL2,IL1RAPL1,ISLR2,ITGA4,ITGA8,LAMB1,LHX1,LRRK2,MAPT,MATN2,MEF2C,MET,MYADM,NEDD4L,NEFL,NEXN,NFIB,NGEF,NGFR,NRP1,NRXN1,PARD6B,PAX2,PLPPR4,POSTN,POU4F1,PRKCQ,PROX1,PT…
GO:0001101	7.25298e-06	2.30204	19.0299	40	332	response to acid chemical	GO_BP	AIFM1,AKR1C1,AKR1C2,AKR1C3,ALDH1A2,AQP2,ASS1,AVPR1A,BRINP1,BRINP2,CD36,CLDN1,COL4A1,CPS1,CTSH,CYBA,DGAT2,DKK1,EGR1,FABP3,FOXO1,FZD4,GLRA2,IGFBP7,ITGA2,MYOG,OSR1,PAX2,PDGFRA,PPARG,PPARGC1A,PTGER2,PTGER4,RARA,RARB,SERPINF1,SIX1,SST,TGFBR3,TNC
GO:0006937	7.54657e-06	14.7717	0.843873	7	15	regulation of muscle contraction	GO_BP	ADRA1A,ADRA1B,ADRA2A,ANXA6,ATP1A1,ATP1B1,ATP2A1,BIN1,CALCRL,CASQ2,CAV1,CAV3,CHGA,CHRM3,GJA5,HRC,ITGA2,JUP,KCNE3,MYBPH,MYH7,MYL9,NPNT,NPY2R,PLCE1,RGS2,TACR1,TNNC1,TNNC2,TNNI1,TNNI2,TNNT1,TNNT2,TNNT3,TPM1
GO:0060560	7.64716e-06	2.66992	12.4991	30	219	developmental growth involved in morphogenesis	GO_BP	ALCAM,APOE,CDK5R1,COBL,CXCL12,DSCAM,EFNA5,EMX1,FLRT3,FMN1,FSTL4,GAL,ISLR2,ITGA4,KIF26B,LHX1,MAPT,NEDD4L,NRP1,POSTN,RDH10,SALL1,SEMA3D,SEMA3E,SEMA4A,SEMA4G,SEMA6D,SH3GL2,SIX1,SIX4,SPP1,TGFBR2,TMEM108,TNC,TNFRSF12A
GO:0072087	7.69566e-06	11.0399	1.14638	8	20	renal vesicle development	GO_BP	CITED1,FMN1,KIF26B,LHX1,OSR1,PAX2,PAX8,SALL1
GO:0001822	8.63057e-06	3.78845	5.54525	18	100	kidney development	GO_BP	ACAT1,ACTA2,ADAMTS1,ADAMTS16,AGT,ALDH1A2,AQP2,ASS1,BMPER,CD34,CDKN1C,CITED1,CTSH,DCN,EGR1,ENPEP,EPCAM,EYA1,FMN1,GATA3,GPC3,HEYL,HOXB7,HPGD,ITGA3,ITGA8,KIF26B,KIRREL3,LGR4,LHX1,LRRK2,MEF2C,MTSS1,MYC,NID1,NPNT,NRP1,OSR1,OVOL1,PAX2,PAX8,PDGFA,PDGFRA,PLCE1,PROX1,RARA,RARB,RDH10,SALL1,SDC4,SERPINF1,SIM1,SIX1,SIX4,SLC34A1,SULF2,TACSTD2,TCF21,TGFB2,TNS2,WT1,WWTR1
GO:0030029	9.00068e-06	5.18217	3.10624	13	57	actin filament-based process	GO_BP	ABLIM3,ACTA1,ACTC1,ACTN2,ADRA2A,AMOTL2,ARHGAP6,ARHGEF5,ATP1A1,BCL6,BIN1,CAP2,CAPG,CASQ2,CASS4,CAV1,CAV3,CDC42EP3,CDK5R1,CFL2,CGNL1,COBL,CXCL1,CXCL12,DES,DSTN,EFNA5,EHD2,ELMO1,EPB41L1,F11R,F2RL1,FGD5,FGF7,FHDC1,FHL3,FMN1,GAS7,GJA5,HIP1R,INPPL1,JUP,KCND3,KCNE3,KCNE4,KCNJ3,KRT19,LDB3,LIMA1,LIMCH1,MEF2C,MET,MRAS,MTSS1,MYADM,MYH7,MYL1,MYL4,MYL6B,MYO1C,MYOM1,NEB,NEDD4L,NRK,NRP1,PDGFA,PDGFRA,PDLIM3,PHAC…
GO:0050880	9.47922e-06	3.21991	7.79538	22	136	regulation of blood vessel size	GO_BP	ACTA2,ADRA1A,ADRA1B,ADRA2A,AGT,APOE,ASIC2,AVPR1A,CASR,CAV1,CHGA,CHRM3,CPS1,EDNRA,F2RL1,FGB,GCH1,GJA5,HTR2B,KCNMB2,RGS2,SERPINF2
GO:0060350	9.49392e-06	4.45412	4.06965	15	71	endochondral bone morphogenesis	GO_BP	ANXA2,ANXA6,COL12A1,COL14A1,COL21A1,COL6A3,INPPL1,MATN2,MEF2C,MEF2D,RARA,RARB,SCARA3,SERPINH1,TGFBR2
GO:0050804	9.61889e-06	2.7419	11.3837	28	202	modulation of chemical synaptic transmission	GO_BP	ACHE,ADCY8,ADRA1A,AGT,AKAP12,APBA1,APOE,CACNG5,CALB2,CAMK2B,CDH1,CDH11,CELF4,CLSTN2,CNTN4,DKK1,EGR2,GRIN2A,GRIN2B,GRIN3A,GRM7,LRRK2,LRRTM1,MAPT,MCTP2,MEF2C,NAPA,NCS1,NPAS4,NPTX2,NPY2R,NPY5R,NRXN1,NSG1,P2RX3,PCDH17,PLAT,PLCB1,PLCL1,PNKD,PRKAR1B,PRKCB,RAB3A,RAPSN,RARA,RELN,RGS4,SERPINE2,SLC8A2,SNAP25,SNCG,STAT3,STX3,SYN1,SYNPO,SYP,TMEM108,TSHZ3
GO:0003009	9.73815e-06	7.24235	1.88342	10	33	skeletal muscle contraction	GO_BP	ATP2A1,ATP8A2,CASQ2,CAV3,CHRNA1,CHRNB1,CHRND,MYH7,STAC3,TNNC1,TNNC2,TNNI2,TNNT1,TNNT2,TNNT3
GO:0034330	9.83085e-06	3.10991	8.38618	23	148	cell junction organization	GO_BP	ACTN2,AGT,ARHGAP6,CADM2,CAV1,CD151,CDH1,CDH11,CDH12,CDH13,CDH15,CDH9,CLDN1,CLDN19,CLDN3,CLDN6,EFNA5,F11R,F2RL1,FBLIM1,FERMT2,FLNC,FMN1,GJA5,GJB1,GRHL2,ITGA2,JUP,LIMCH1,MARVELD2,MYO1C,NRP1,PARD6B,PHLDB2,PKP4,RHOC,RUNX1,S100A10,SDC4,TGFB2,TGFB3,THY1,UGT8
GO:0035051	1.12561e-05	3.17893	7.87589	22	138	cardiocyte differentiation	GO_BP	ACTC1,ACTN2,ACVR1,ADRA1A,AGT,ALPK3,ANXA2,CAV3,DKK1,IGF1,LMNA,MEF2C,MYOM1,NEB,PDGFRA,PITX2,PRICKLE1,PROX1,RARA,RARB,RGS2,RGS4,SOX6,TGFB2,TGFBR3,TTN,VCAM1,WT1
GO:0097756	1.1982e-05	4.09502	4.64284	16	81	negative regulation of blood vessel diameter	GO_BP	ACTA2,ADRA1A,ADRA1B,ADRA2A,AGT,ASIC2,AVPR1A,CASR,CAV1,CHGA,CHRM3,EDNRA,FGB,GJA5,HTR2B,KCNMB2
GO:0060627	1.22775e-05	2.04111	26.5246	50	465	regulation of vesicle-mediated transport	GO_BP	ACTN2,ADRA1A,ADRA2A,ANXA2,APBA1,APOE,ARHGAP1,BIN1,CADPS2,CAV1,CAV3,CCL2,CD151,CD36,CDH13,CYBA,DAB2,DKK1,DNAJC6,DOC2B,DYSF,EHD2,F2RL1,FGB,GPC3,GRIN3A,HIP1R,IL1RAPL1,ITGA2,LRRK2,LRRTM1,NAPA,NCS1,NEDD4L,NRP1,PKDCC,PPARG,PRKCB,PROM2,RAB15,RAB25,RAB29,RAB3A,SDC4,SEPT4,SGIP1,SH3GL2,SNAP91,SYK,SYN1,SYP,SYT10,TBC1D4,TSPAN1,VAMP8,VPS11,VSNL1
GO:0001765	1.25911e-05	19.8421	0.630509	6	11	membrane raft assembly	GO_BP	ANXA2,CAV1,CAV3,FLOT2,RFTN1,S100A10
GO:0060688	1.26051e-05	5.02143	3.20986	13	56	regulation of morphogenesis of a branching structure	GO_BP	AGT,CAV3,FGF7,HOXB7,LGR4,LHX1,LRRK2,PAX2,PAX8,PDGFA,SIX1,SIX4,TACSTD2
GO:0033002	1.39573e-05	2.53179	13.5273	31	236	muscle cell proliferation	GO_BP	ADAMTS1,AGT,CALCRL,CDH13,CDKN1A,CYBA,HBEGF,HPGD,IGF1,IGFBP5,ITGA2,MEF2C,MEF2D,MEGF10,MYOG,NDRG2,NOV,NPY5R,OGN,PPARG,PPARGC1A,SERPINF2,SIX1,STAT3,TGFB2,TGFB3,TGFBR2,TGFBR3,TGM2,TPM1,VIPR2
GO:0014031	1.41047e-05	4.03274	4.70016	16	82	mesenchymal cell development	GO_BP	ACVR1,ALDH1A2,ALX1,ANXA6,EDNRA,GBX2,HEYL,HTR2B,NRP1,PITX2,RDH10,SEMA3D,SEMA3E,SEMA4A,SEMA4G,SEMA6D
GO:0061448	1.44193e-05	2.57209	12.9015	30	227	connective tissue development	GO_BP	ACAT1,ACTA2,ALX1,ANXA2,ANXA6,BARX2,BMP3,CASR,CD34,COL12A1,COL14A1,COL21A1,COL6A3,CYR61,DGAT2,EFEMP1,EGR1,HOXA3,HOXA5,HOXB3,MATN2,MEF2C,MEF2D,MGP,NFIB,NOV,OSR1,PKDCC,PPARGC1A,PTH1R,RARA,RARB,SCARA3,SERPINH1,SOX6,SULF2,TGFBI,TGFBR2,THRA,TIMP1,WT1
GO:0072283	1.44281e-05	12.8699	0.917104	7	16	metanephric renal vesicle morphogenesis	GO_BP	CITED1,FMN1,KIF26B,LHX1,PAX2,PAX8,SALL1
GO:0021545	1.51356e-05	5.38354	2.80863	12	49	cranial nerve development	GO_BP	EGR2,ERBB3,HOXA1,HOXA3,HOXB3,NRP1,PAX2,PHOX2A,POU4F1,SALL1,SIX1,SIX4
GO:0022612	1.51509e-05	3.33327	6.87828	20	120	gland morphogenesis	GO_BP	CAPN1,CAV1,CAV3,ELF3,ESRP2,FGF7,IGFBP5,NFIB,NRP1,PDGFA,PROX1,SOSTDC1,STAT6,SULF2,TGFB2,TGFB3,TGFBR2,TGM2,TNC,TP63
GO:0048589	1.61335e-05	2.99903	8.63056	23	156	developmental growth	GO_BP	ADRA1A,AGT,ALCAM,ANXA2,ANXA6,APBA1,APOE,ATP8A2,BNC2,CAV3,CDK5R1,CDKN1C,CHRNA1,CHRND,COBL,COL12A1,COL14A1,COL21A1,COL6A3,CXCL12,DSCAM,DYSF,EFNA5,EMX1,EN1,ENO3,FGF7,FLRT3,FMN1,FSTL4,GAL,GAMT,GAS2,GATA3,GHR,GRHL2,HOXA5,IGF1,IGF2,ISLR2,ITGA4,KIF26B,KLK6,LHX1,MAPT,MATN2,MEF2C,MYOD1,MYOG,NEDD4L,NOV,NPY1R,NRK,NRP1,PKDCC,PLCB1,PLEKHA1,POSTN,PROX1,RARA,RARB,RDH10,RGS2,RGS4,SALL1,SBDS,SCARA3,SEMA3D,SEMA3E,…
GO:0051965	1.7833e-05	4.47371	3.78305	14	66	positive regulation of synapse assembly	GO_BP	AMIGO2,ASIC2,CBLN2,CLSTN2,EFNA5,FLRT2,FLRT3,IL1RAPL1,LRRTM1,NRXN1,SLITRK2,SLITRK4,SRPX2,SYNDIG1
GO:0010647	2.1077e-05	3.8675	4.8327	16	89	positive regulation of cell communication	GO_BP	ACPP,ACVR1,ACVR2A,ADRA1A,ADRA1B,ADRA2A,AFAP1L2,AGT,AKAP12,AKR1C2,AKR1C3,ANO1,APOE,ARHGAP1,ARHGAP6,ARHGAP8,ARHGEF5,ATP6V0C,BLNK,BMP3,BMPER,C1QTNF3,CACNG5,CALB2,CASP8,CASR,CAV1,CCBE1,CCL2,CD36,CDH13,CDKN1C,CHGA,CIDEB,CITED1,CLSTN2,CTSC,CTSH,CYBA,CYR61,DAB2,DCDC2,DCN,DKK1,DOC2B,DOK5,DUSP9,EFNA1,ELF3,ENG,EPHA6,ERBB3,F2RL1,F2RL2,FGB,FGF7,FZD4,FZD8,GAL,GATA3,GHR,GJA5,GLIPR2,GNG3,GOT1,GPC3,GPNMB,GPR37,G…
GO:0003151	2.24592e-05	5.13008	2.91097	12	51	outflow tract morphogenesis	GO_BP	DHRS3,ENG,EYA1,GJA5,HEYL,MEF2C,NPY1R,NPY2R,NPY5R,NRP1,PITX2,RARA,RARB,RYR1,SIX1,TGFB2,TGFBR2,TGFBR3
GO:0007271	2.27749e-05	7.45561	1.66225	9	29	synaptic transmission, cholinergic	GO_BP	ACHE,APOE,CHRM3,CHRNA1,CHRNB1,CHRND,CHRNG,LYPD1,RAPSN
GO:0090066	2.53619e-05	3.19664	7.11279	20	126	regulation of anatomical structure size	GO_BP	ACTA2,ACTN2,ADRA1A,ADRA1B,ADRA2A,AGT,APOE,ASIC2,AVPR1A,BIN1,CAPG,CASR,CAV1,CAV3,CDC42EP3,CDK5R1,CFL2,CHGA,CHRM3,CPS1,CXCL12,DEPTOR,DSCAM,DSTN,EDNRA,EFNA5,F2RL1,FGB,FMN1,FSTL4,GCH1,GJA5,HIP1R,HTR2B,ISLR2,KCNMB2,LIMA1,LRRK2,MAPT,MYADM,MYO1C,NEB,NEFL,NRP1,PAX2,RGS2,SEMA3D,SEMA3E,SEMA4A,SEMA4G,SEMA6D,SERPINF2,SPP1,TENM1,TMOD1,TNFRSF12A,VAV3
GO:0003433	2.56689e-05	8.83042	1.31834	8	23	chondrocyte development involved in endochondral bone morphogenesis	GO_BP	COL12A1,COL14A1,COL21A1,COL6A3,MATN2,SCARA3,SERPINH1,TGFBR2
GO:0016338	2.56689e-05	8.83042	1.31834	8	23	calcium-independent cell-cell adhesion via plasma membrane cell-adhesion molecules	GO_BP	CLDN1,CLDN10,CLDN11,CLDN19,CLDN3,CLDN4,CLDN6,CLDN7
GO:0014033	2.63283e-05	3.80142	4.92943	16	86	neural crest cell differentiation	GO_BP	ACVR1,ALDH1A2,ALX1,ANXA6,EDNRA,GBX2,HTR2B,MEF2C,NRP1,PITX2,RDH10,SEMA3D,SEMA3E,SEMA4A,SEMA4G,SEMA6D
GO:1905114	2.8882e-05	1.87815	32.6145	57	569	cell surface receptor signaling pathway involved in cell-cell signaling	GO_BP	AMOTL2,APOE,ATP6V0C,BICC1,CAV1,CELF4,CHRNA1,CHRNB1,CHRND,CHRNG,CITED1,DAB2,DCDC2,DKK1,EGR1,FERMT2,FOXO1,FZD4,FZD8,GATA3,GLRA2,GPC3,GRIN2A,GRIN2B,HIC1,ITGA3,JUP,LGR4,LRRK2,MEF2C,MET,MITF,NDRG2,NFKB1,NPAS4,NPY2R,NRXN1,OPRM1,P2RX3,PLCB1,PRICKLE1,RBMS3,RELN,RGS4,RUNX1,SALL1,SHISA2,SOSTDC1,SULF2,TGFB1I1,TMEM108,TMEM88,TNIK,TSPAN12,VANGL1,WISP1,WWTR1
GO:0023061	3.01598e-05	1.9942	25.9655	48	453	signal release	GO_BP	ADRA1A,ADRA2A,AGT,ANO1,APBA1,C1QTNF3,CADPS2,CASR,CHGA,DOC2B,DPP4,EFNA5,FGB,FZD4,GAL,GATA3,GRIN3A,HNF4A,INHBA,INHBB,LRRK2,MCTP2,MCU,MEF2C,MPC2,NAPA,NCS1,NNAT,NOV,NRXN1,OPRM1,PAX8,PNKD,PRKCB,PTPRN,RAB3A,SLC25A4,SLC44A4,SNAP25,SNCG,SPP1,STX3,SYN1,SYN2,SYP,SYT10,VAMP8,VSNL1
GO:1902476	3.05687e-05	3.74767	4.98675	16	87	chloride transmembrane transport	GO_BP	ANO1,BSND,CASR,CLCN5,CLCNKA,CLCNKB,CLDN4,CLIC5,FXYD1,FXYD3,GABRA3,GABRA5,GABRG2,GABRR1,GLRA2,SLC1A1
GO:0090092	3.08622e-05	2.94988	8.38631	22	147	regulation of transmembrane receptor protein serine/threonine kinase signaling pathway	GO_BP	ACVR1,ACVR2A,BMP3,BMPER,CAV1,CAV3,CDKN1C,CITED1,CYR61,DAB2,DKK1,DLX1,EMILIN1,ENG,GOT1,GPC3,INHBA,INHBB,ITGA3,ITGA8,NOV,NPNT,PBLD,RBPMS,SOSTDC1,TGFB1I1,TGFB2,TGFB3,TGFBR2,TGFBR3,VWC2,WWTR1
GO:0007200	3.34044e-05	3.53549	5.55994	17	97	phospholipase C-activating G protein-coupled receptor signaling pathway	GO_BP	ACTN2,ADRA1A,ADRA1B,ADRA2A,AGT,ANO1,CASR,CHGA,F2RL1,F2RL2,GNA14,OPRM1,PLCE1,PTGER3,PTH1R,TACR1,TGM2
GO:0032231	3.34044e-05	3.53549	5.55994	17	97	regulation of actin filament bundle assembly	GO_BP	ARHGAP6,ARHGEF5,LIMCH1,MET,NRP1,PHLDB2,PTGER4,RHOC,S100A10,SDC4,SERPINF2,SYNPO,SYNPO2,TACSTD2,TGFB3,TMEFF2,TPM1
GO:0061440	3.65749e-05	8.27804	1.37566	8	24	kidney vasculature development	GO_BP	ACTA2,CD34,EGR1,NRP1,OSR1,PDGFRA,TCF21,WT1
GO:0045666	3.71948e-05	2.12422	20.4056	40	356	positive regulation of neuron differentiation	GO_BP	AGT,APOE,ATP8A2,BCL6,BEND6,BRINP1,BRINP2,CAMK2B,CNTN1,COBL,CXCL12,DKK1,DLX1,DSCAM,EFNA5,FZD4,HEYL,IL1RAPL1,ISLR2,ITGA3,MAPT,MEF2C,NCOA1,NEDD4L,NEFL,NEGR1,NGFR,NRP1,PCP4,PLPPR5,PROX1,RARA,RARB,RELN,RGS2,SERPINF1,SERPINI1,TNFRSF12A,TRPC6,VWC2
GO:0043085	3.81966e-05	1.5396	79.788	115	1392	positive regulation of catalytic activity	GO_BP	ADRA1A,ADRA2A,AFAP1L2,AGAP2,AGT,AIFM1,ALDH1A1,APOE,ARHGAP1,ARHGAP20,ARHGAP24,ARHGAP29,ARHGAP31,ARHGAP6,ARHGAP8,ARHGEF5,ARHGEF6,ATP1B1,AVPR1A,CASP8,CASR,CASS4,CAV1,CCL2,CDK5R1,CDKN1A,CIDEB,CTSA,CTSH,CXCL1,CYBA,CYR61,DKK1,DOCK9,DTX3L,DUSP9,EDNRA,EEF1A2,EFNA1,EFNA3,EFNA5,EGLN3,EGR1,ELMOD1,ERBB3,F11R,F2RL1,FZD4,FZD8,GCH1,GHR,GNG3,GPRC5C,GRHL2,GRIN2A,GRIN2B,HIP1R,HTR2B,IFI16,IGF1,IGF2,ITGA2,LRRK2,MAP3…
GO:0032409	4.37209e-05	2.72243	9.80321	24	172	regulation of transporter activity	GO_BP	ACTN2,ADRA2A,ATP1B1,CACNB1,CACNG5,CAPN1,CASQ2,CAV1,CAV3,CNKSR3,DYSF,FXYD1,FXYD3,FXYD5,GAL,HRC,JPH1,JPH2,KCNE3,KCNE4,MEF2C,NEDD4L,OPRM1,OSR1,PDZK1,PPARG,PPARGC1A,PTPN3,RELN,RGS9,SCN3B,SGK1,STAC3,TCAF2,TRPC6
GO:0070482	4.65898e-05	2.7808	9.22124	23	162	response to oxygen levels	GO_BP	AIFM1,ATP1B1,CASR,CAV1,CD34,CDKN1A,CLDN3,CPEB2,CXCL12,CYBA,CYGB,DDAH1,DPP4,EDNRA,EGLN3,EGR1,ETS1,FOXO1,HSD11B2,ITGA2,LMNA,MYC,MYOD1,NDRG1,P2RX3,PDLIM1,PENK,PGK1,PLAT,PLOD2,POSTN,PPARG,PPARGC1A,RYR1,SIRT2,TGFB2,TGFB3,TGFBR2,TGFBR3,TRPC6,VCAM1
GO:0010562	5.06568e-05	1.5892	64.4265	96	1124	positive regulation of phosphorus metabolic process	GO_BP	ACVR1,ACVR2A,ADRA1A,ADRA1B,ADRA2A,AFAP1L2,AGAP2,AGT,ANXA2,ARHGAP8,ARHGEF5,BMP3,BMPER,CASS4,CAV1,CCL2,CD36,CDK5R1,CDKN1A,CNTN1,CYR61,DAB2,DKK1,DOK5,DSCAM,DUSP26,DUSP9,EEF1A2,EFNA1,EFNA5,EGR1,ENG,ENTPD5,EPHA6,ERBB3,ESRRB,F2RL1,FABP3,FGB,FGF7,FZD4,FZD8,GHR,GLIPR2,GNG3,GPNMB,GPR37,GPRC5C,HBEGF,HTR2B,IGF1,IGF2,INHBA,INHBB,ITGA2,LIMCH1,LRRK2,MAP3K1,MAPT,MEF2C,MET,MYOG,NMNAT1,NPNT,NPY5R,NRK,NRP1,OPRM1,P…
GO:0006682	5.1231e-05	66.0303	0.286595	4	5	galactosylceramide biosynthetic process	GO_BP	B3GALT1,B3GALT2,GAL3ST1,UGT8
GO:1905007	5.1231e-05	66.0303	0.286595	4	5	positive regulation of epithelial to mesenchymal transition involved in endocardial cushion formation	GO_BP	ACVR1,ENG,TGFB2,TGFBR2
GO:0042698	5.12797e-05	4.64137	3.14583	12	55	ovulation cycle	GO_BP	ADAMTS1,EGR1,ETS1,FZD4,GAS2,INHBA,NPY5R,NRIP1,OPRM1,PDGFRA,PLEKHA1,PTPRN,SERPINF1,TGFB2,TGFB3
GO:0001755	5.23522e-05	4.63075	3.15254	12	55	neural crest cell migration	GO_BP	ACVR1,ALX1,ANXA6,GBX2,HTR2B,NRP1,PITX2,SEMA3D,SEMA3E,SEMA4A,SEMA4G,SEMA6D
GO:0007165	5.38191e-05	1.44422	123.763	164	2409	signal transduction	GO_BP	ACPP,ACTN2,ACVR1,ACVR2A,ADAMTS1,ADCY8,ADGRA2,ADGRE5,ADGRG2,ADRA1A,ADRA1B,ADRA2A,AFAP1L2,AGT,AHR,AIFM1,AKAP12,AKR1C2,AKR1C3,ALCAM,ALDH1A2,AMOTL2,ANGPTL1,ANK1,ANO1,ANXA2,ANXA4,ANXA6,APOE,ARHGAP1,ARHGAP20,ARHGAP24,ARHGAP29,ARHGAP31,ARHGAP6,ARHGAP8,ARHGEF3,ARHGEF38,ARHGEF5,ARHGEF6,ASIC2,ATP1B1,ATP2A1,ATP6V0A4,ATP6V0C,ATP6V1B1,ATP6V1H,AVPR1A,BCAM,BCL6,BEND6,BHLHE40,BICC1,BLNK,BMP3,BMPER,C1QTNF3,CACNG5…
GO:0023056	5.53903e-05	3.52754	5.2128	16	96	positive regulation of signaling	GO_BP	ACPP,ACVR1,ACVR2A,ADRA1A,ADRA1B,ADRA2A,AFAP1L2,AGT,AKAP12,AKR1C2,AKR1C3,ANO1,ANXA2,APOE,ARHGAP1,ARHGAP6,ARHGAP8,ARHGEF5,ATP6V0C,BLNK,BMP3,BMPER,C1QTNF3,CACNG5,CALB2,CASP8,CASR,CAV1,CCBE1,CCL2,CD36,CDH13,CDKN1C,CHGA,CIDEB,CITED1,CLSTN2,CTSC,CTSH,CYBA,CYR61,DAB2,DCDC2,DCN,DKK1,DOC2B,DOK5,DUSP9,EFNA1,ELF3,ENG,EPHA6,ERBB3,F2RL1,F2RL2,FGB,FGF7,FZD4,FZD8,GAL,GATA3,GHR,GLIPR2,GNG3,GOT1,GPC3,GPNMB,GPR37,…
GO:0048864	5.72797e-05	3.72049	4.70016	15	82	stem cell development	GO_BP	ACVR1,ALDH1A2,ALX1,ANXA6,EDNRA,GBX2,HTR2B,NRP1,PITX2,RDH10,SEMA3D,SEMA3E,SEMA4A,SEMA4G,SEMA6D
GO:0051962	5.78863e-05	1.96621	25.1648	46	444	positive regulation of nervous system development	GO_BP	AGT,AMIGO2,APOE,ASIC2,ATP8A2,BCL6,BEND6,BIN1,BRINP1,BRINP2,CAMK2B,CBLN2,CLSTN2,CNTN1,COBL,CXCL12,DKK1,DLX1,DSCAM,EFNA5,FLRT2,FLRT3,FZD4,GSX2,HEYL,IL1RAPL1,ISLR2,ITGA3,LHX1,LRRTM1,MAPT,MEF2C,NCOA1,NEDD4L,NEFL,NEGR1,NGFR,NRP1,NRXN1,OPRM1,OTP,PAX2,PCP4,PLPPR5,PPARG,PROX1,RARA,RARB,RELN,RGS2,SERPINE2,SERPINF1,SERPINI1,SLITRK2,SLITRK4,SMARCD3,SPINT1,SRPX2,SYNDIG1,TNFRSF12A,TRPC6,VWC2
GO:0001666	5.8983e-05	2.16944	17.9982	36	314	response to hypoxia	GO_BP	ATP1B1,CASR,CAV1,CD34,CLDN3,CPEB2,CXCL12,CYBA,CYGB,DDAH1,DPP4,EDNRA,EGLN3,EGR1,ETS1,HSD11B2,ITGA2,LMNA,MYC,NDRG1,P2RX3,PDLIM1,PENK,PGK1,PLAT,PLOD2,POSTN,PPARGC1A,RYR1,SIRT2,TGFB2,TGFB3,TGFBR2,TGFBR3,TRPC6,VCAM1
GO:0070588	5.96348e-05	2.19534	17.3103	35	302	calcium ion transmembrane transport	GO_BP	ADRA2A,ANXA2,ANXA6,ATP1B1,ATP2A1,ATP2B1,BIN1,CACNB1,CACNG5,CASQ2,CAV3,CYBA,DYSF,FAM155A,GRIN2A,GRIN2B,GRIN3A,HRC,HTR2B,IL1RAPL1,JPH1,JPH2,KCNE3,MCU,NCS1,OPRM1,PTPN6,RYR1,SLC24A3,SLC8A2,STAC3,THY1,TMEM37,TRPC3,TRPC6
GO:0019220	6.05794e-05	1.46981	99.5058	137	1736	regulation of phosphate metabolic process	GO_BP	ACVR1,ACVR2A,ADRA1A,ADRA1B,ADRA2A,AFAP1L2,AGAP2,AGT,ANXA2,APOE,ARHGAP8,ARHGEF5,BMP3,BMPER,CASS4,CAV1,CAV3,CCDC8,CCL2,CD36,CDK5R1,CDKN1A,CDKN1C,CISH,CNKSR3,CNTN1,CTDSPL,CYR61,DAB2,DEPTOR,DKK1,DLG2,DOK5,DSCAM,DUSP26,DUSP9,EEF1A2,EFNA1,EFNA5,EGR1,ELFN1,EMILIN1,ENG,ENTPD5,EPHA6,ERBB3,ESRRB,F2RL1,FABP3,FGB,FGF7,FOXO1,FZD4,FZD8,GHR,GLIPR2,GNG3,GPNMB,GPR37,GPRC5C,HBEGF,HIPK3,HRC,HSPB1,HTR2B,IGF1,IGF2,IN…
GO:0150063	6.30127e-05	2.08929	20.1763	39	352	visual system development	GO_BP	ACHE,ALDH1A2,ATP2B1,ATP8A2,BLOC1S3,CDKN1C,CELF4,COL4A1,DLX1,DSCAM,EFEMP1,FZD4,GATA3,GRHL2,HCN1,INHBA,LHX1,MAB21L2,MITF,MYOM1,NRP1,PAX2,PDGFRA,PITX2,PROX1,RARA,RARB,RDH10,RHOJ,SERPINF1,SMARCD3,STAT3,TGFB2,TGFBR2,THRB,THY1,TMOD1,TSPAN12,WT1
GO:0055123	6.58673e-05	2.86791	8.19661	21	143	digestive system development	GO_BP	ALDH1A2,ASS1,CDKN1A,CDKN1C,COBL,CPS1,HIP1R,HOXA5,IGF2,KLF5,LGR4,MIXL1,PDGFRA,PKDCC,RARB,SALL1,TCF21,TGFB2,TGFB3,TGFBR2,TP63
GO:0050896	7.12876e-05	1.41284	164.105	206	3534	response to stimulus	GO_BP	ABCC9,ACAT1,ACHE,ACOX2,ACPP,ACSM2B,ACTA1,ACTA2,ACTC1,ACTN2,ACVR1,ACVR2A,ADAMTS1,ADAMTS5,ADAMTS9,ADCY8,ADGRA2,ADGRE5,ADGRG2,ADH6,ADRA1A,ADRA1B,ADRA2A,AFAP1L2,AGT,AHR,AIFM1,AJAP1,AKAP12,AKR1C1,AKR1C2,AKR1C3,ALCAM,ALDH1A2,AMOTL2,ANGPTL1,ANK1,ANO1,ANPEP,ANXA11,ANXA2,ANXA4,ANXA6,AOC1,APOBEC3C,APOBEC3F,APOE,AQP2,ARHGAP1,ARHGAP20,ARHGAP24,ARHGAP29,ARHGAP31,ARHGAP6,ARHGAP8,ARHGEF3,ARHGEF38,ARHGEF5,ARHGEF…
GO:0061572	7.52152e-05	2.75689	8.88444	22	155	actin filament bundle organization	GO_BP	ARHGAP6,ARHGEF5,FHDC1,LIMA1,LIMCH1,MET,NRP1,PHACTR1,PHLDB2,PLS3,PTGER4,RHOC,S100A10,SDC4,SERPINF2,SYNPO,SYNPO2,TACSTD2,TGFB3,TMEFF2,TPM1,ZYX
GO:0042982	8.10652e-05	4.80019	2.80863	11	49	amyloid precursor protein metabolic process	GO_BP	ACHE,APOE,BIN1,EFNA1,EFNA3,FLOT2,ITM2A,ITM2B,ITM2C,KLK6,NSG1
GO:0009719	8.25872e-05	1.90352	27.0242	48	515	response to endogenous stimulus	GO_BP	ACAT1,ACTA1,ACTN2,ACVR1,ACVR2A,ADCY8,ADRA1A,ADRA2A,AGT,AHR,AIFM1,AKR1C1,AKR1C2,AKR1C3,ALDH1A2,ANXA2,AOC1,APOE,ASS1,ATP1A1,ATP2B1,ATP6V0A4,ATP6V0C,ATP6V1B1,ATP6V1H,AVPR1A,BMPER,CACNB1,CASP8,CASQ2,CASR,CAV1,CAV3,CCL2,CD36,CDH1,CDH13,CDK5R1,CDKN1A,CDKN1C,CGN,CHRM3,CISH,CITED1,CLDN1,CLDN4,COL4A1,CPEB2,CPS1,CTSH,CXCL12,CYBA,CYR61,DAB2,DKK1,DLX1,EFNA5,EGR1,EGR2,ELK1,EMILIN1,ENG,ESRP1,ESRP2,ESRRB,ESRRG,…
GO:0110020	8.5707e-05	3.56944	4.86069	15	85	regulation of actomyosin structure organization	GO_BP	ARHGAP6,ARHGEF5,CAV3,LIMCH1,MEF2C,MET,NRP1,PHLDB2,PROX1,PTGER4,RHOC,S100A10,SDC4,SERPINF2,TACSTD2,TGFB3,TMEFF2,TPM1
GO:0042493	8.66662e-05	1.82583	31.6254	54	573	response to drug	GO_BP	ABCC9,ACTC1,ADH6,ADRA1A,AGT,AHR,AIFM1,AOC1,ASS1,ATP1A1,ATP8B1,BLOC1S3,CASP8,CASQ2,CAV1,CDH1,CDK5R1,CDKN1A,CHRM3,CHRNA1,CHRNB1,CHRND,CHRNG,CLDN1,CLDN3,CLDN4,CPS1,CXCL12,CYBA,CYGB,EFNA5,EGR1,EMX1,EMX2,ENG,ENO3,ETS1,FABP3,FECH,FIBIN,FOXO1,FZD4,GAL,GATA3,GLRA2,GPR37,GRIN2A,GRIN2B,GRIN3A,HPGD,HSD11B2,HTR2B,IGFBP7,INHBA,ITGA2,ITGA3,JUNB,JUP,LDOC1,LGALS1,LMBRD1,LOX,LRRK2,LY6H,LYPD1,MAOB,MEF2C,MET,MYC,NC…
GO:0098656	9.115e-05	2.97971	7.16822	19	126	anion transmembrane transport	GO_BP	AGT,ANKH,ANO1,BSND,CASR,CLCN5,CLCNKA,CLCNKB,CLDN4,CLIC5,FXYD1,FXYD3,GABRA3,GABRA5,GABRG2,GABRR1,GLRA2,MPC1,MPC2,OSR1,RGS2,RGS4,SLC16A7,SLC1A1,SLC20A2,SLC23A1,SLC25A20,SLC25A30,SLC34A1,SLC44A4,SLC4A4,SLC6A5,SLC7A2,SLC7A7,TCAF2
GO:0022604	9.32897e-05	1.89356	27.1692	48	474	regulation of cell morphogenesis	GO_BP	APOE,CAMK2B,CASS4,CCL2,CDC42EP3,CDK5R1,CXCL12,DNM3,DSCAM,EFNA1,EFNA5,FBLIM1,FERMT2,FGB,FGD5,FSTL4,FZD4,GAS2,IL1RAPL1,ISLR2,LRRK2,MAPT,MYADM,NEDD4L,NEFL,NGEF,NGFR,NRP1,PALM2,PALMD,POSTN,RELN,RHOC,RHOJ,RREB1,S100A10,SEMA3D,SEMA3E,SEMA4A,SEMA4G,SEMA6D,SPP1,TACSTD2,THY1,TNFRSF12A,TNIK,TPM1,TRPC6
GO:0042476	0.000100644	2.95541	7.22219	19	126	odontogenesis	GO_BP	ADAMTS5,CD34,DLX1,FAM20C,FOXO1,INHBA,LAMB1,NFIC,OSR1,PAX9,PDGFRA,PITX2,SLC34A1,SOSTDC1,TGFB2,TGFB3,TNC,TP63,WDR72
GO:0009888	0.000102162	2.54961	10.3012	24	206	tissue development	GO_BP	ACAT1,ACTA1,ACTA2,ACTC1,ACTN2,ACVR1,ACVR2A,ADAMTS16,ADAMTS9,ADRA1A,AGT,AJAP1,AKR1C1,AKR1C2,AKR1C3,ALDH1A2,ALPK3,ALX1,ANKH,ANXA2,ANXA4,ANXA6,B4GALT1,BARX2,BHLHE40,BMP3,BMPER,BNC2,CAPN1,CASR,CAV1,CAV3,CD151,CD34,CDKN1A,CDKN1C,CFL2,CHRNA1,CHRND,CITED1,CLDN1,CLDN3,COBL,COL12A1,COL14A1,COL21A1,COL4A1,COL6A3,CPS1,CTSH,CYR61,DAB2,DCN,DGAT2,DKK1,DMRT2,DYSF,EDNRA,EFEMP1,EFNA1,EGR1,EGR2,ELF3,EMP1,EMX1,EN1,…
GO:0006942	0.00010313	3.70562	4.39655	14	77	regulation of striated muscle contraction	GO_BP	ADRA1A,ADRA1B,ATP1A1,ATP1B1,ATP2A1,BIN1,CASQ2,CAV1,CAV3,CHGA,GJA5,HRC,JUP,KCNE3,MYBPH,MYH7,RGS2,TNNI1,TNNT3
GO:0007399	0.000104685	2.39443	12.2874	27	239	nervous system development	GO_BP	ACAT1,ACHE,ACTL6B,ADGRA2,AGT,ALCAM,ALDH1A2,ALX1,AMIGO2,APBA1,APOE,ASIC2,ATP2B1,ATP8A2,AVPR1A,BCL6,BEND6,BHLHE40,BIN1,BLOC1S3,BRINP1,BRINP2,CA10,CAMK2B,CBLN2,CCL2,CDH1,CDH11,CDH9,CDK5R1,CDKN1C,CHL1,CHODL,CHRM3,CITED1,CLDN1,CLSTN2,CNP,CNTN1,CNTN4,COBL,COL25A1,COL4A1,CXCL1,CXCL12,DCDC2,DKK1,DLX1,DNM3,DOK5,DOK6,DPF1,DSCAM,EDNRA,EFNA1,EFNA3,EFNA5,EGR2,EMX1,EMX2,EN1,ENG,ERBB3,ESRP1,ETS1,EYA1,FAIM2,FLRT…
GO:0016114	0.000111789	11.0209	0.859785	6	15	terpenoid biosynthetic process	GO_BP	AKR1C3,ALDH1A2,BCO1,HMGCS2,RBP1,RDH10
GO:0031644	0.000112109	2.92787	7.27951	19	127	regulation of neurological system process	GO_BP	ACPP,AGT,AVPR1A,CACNG5,CELF4,GRIN2A,ITGA2,LRRK2,MGLL,NOV,NPTX2,NPY2R,NRXN1,OPRM1,P2RX3,RELN,RGS4,TMEM100,TMEM108
GO:0044091	0.000117627	5.73311	2.00616	9	35	membrane biogenesis	GO_BP	ANXA2,CAV1,CAV3,DMKN,FLOT2,IL1RAPL1,NRXN1,RFTN1,S100A10
GO:0060562	0.000133097	2.31797	13.1525	28	234	epithelial tube morphogenesis	GO_BP	ACVR1,ADAMTS16,AGT,ALX1,CASR,CAV3,CITED1,COBL,COL4A1,CTSH,EDNRA,ENG,ESRP2,EYA1,FMN1,GATA3,GBX2,GPC3,GRHL2,HOXA5,HOXB7,KIF26B,LBX1,LGR4,LHX1,MEF2C,MET,MTSS1,MYC,NPNT,NRP1,OSR1,PAX2,PAX8,PRICKLE1,PROX1,RARA,RDH10,SALL1,SDC4,SEMA3E,SIX1,SIX4,SOSTDC1,SPINT1,ST14,STARD13,TACSTD2,TCF21,TGFB2,TGFBR2,TNC,WT1
GO:0048661	0.000135331	3.24287	5.61726	16	98	positive regulation of smooth muscle cell proliferation	GO_BP	ADAMTS1,AGT,CALCRL,CDH13,CYBA,HBEGF,HPGD,IGF1,IGFBP5,ITGA2,MEF2D,NPY5R,PPARGC1A,SERPINF2,TGFBR2,TGM2
GO:1900047	0.000143534	4.44819	2.98059	11	52	negative regulation of hemostasis	GO_BP	ANXA2,APOE,CD34,FAP,FGB,PDGFA,PDGFRA,PLAT,SERPINE2,SERPINF2,TFPI
GO:0032534	0.000146684	33.0133	0.343914	4	6	regulation of microvillus assembly	GO_BP	ATP8B1,KLF5,PLD1,RAP1GAP
GO:0033292	0.000146684	33.0133	0.343914	4	6	T-tubule organization	GO_BP	BIN1,CAV3,DYSF,MYOF
GO:0010942	0.000153826	1.75133	34.673	57	608	positive regulation of cell death	GO_BP	ACOX2,AGT,AIFM1,AKR1C3,ALDH1A2,ARHGEF3,ARHGEF5,ARHGEF6,B4GALT1,BCL6,BIN1,CASP8,CAV1,CCL2,CD36,CDK5R1,CDKN1A,CIDEB,CTSC,CTSH,CYR61,DKK1,EEF1A2,EGLN3,EGR1,ELK1,FAP,FOXO1,GAL,GRIN2A,GRIN2B,HIP1R,HOXA5,HPGD,INHBA,INHBB,ITGA4,ITM2C,LRRK2,MAL,MAPT,MEF2C,MYC,NCOA1,NGEF,NGFR,NUPR1,POU4F1,PPARG,PPARGC1A,PPP1R13B,PRDM11,RAPSN,RARB,SEPT4,SIRT2,SRPX,STK17A,TGFB2,TGFB3,TGM2,TIMP3,TNFRSF12A,TP63,TPD52L1,VAV3,Z…
GO:0001501	0.000158219	2.66673	8.69216	21	159	skeletal system development	GO_BP	ACVR2A,ALX1,ANKH,ANXA2,ANXA6,BARX2,BMP3,CDH11,CDKN1C,COL12A1,COL14A1,COL21A1,COL6A3,CYR61,DHRS3,DLX1,DMRT2,EFEMP1,EN1,ENG,EYA1,FAM20C,FMN1,GJA5,GRHL2,HOXA1,HOXA3,HOXA4,HOXA5,HOXA6,HOXA7,HOXB3,HOXB5,HOXB6,HOXB7,HOXB8,HOXB9,HOXC6,HOXC8,HOXC9,HOXD1,HOXD4,HOXD8,HOXD9,IGF1,IGF2,INPPL1,KIAA1217,KLF10,LHX1,LRRC17,MATN2,MEF2C,MEF2D,MGP,NFIB,NOV,OSR1,PAPSS2,PDGFRA,PITX2,PKDCC,PLEKHA1,PLS3,POSTN,PTGER4,PTH…
GO:0006935	0.000159741	1.79833	30.8436	52	542	chemotaxis	GO_BP	ADGRA2,ALCAM,ARHGEF5,CASR,CCL2,CDH13,CDK5R1,CHGA,CHL1,CNTN4,CXCL1,CXCL12,CXCL16,CYR61,DOK5,DOK6,DSCAM,DYSF,EFNA1,EFNA3,EFNA5,EGR2,F2RL1,FGF7,FLRT2,FLRT3,GATA3,GBX2,GFRA1,GFRA3,GPNMB,GRB7,HBEGF,HOXB9,HSPB1,ITGA2,LHX1,MATN2,MET,NEXN,NFIB,NOV,NRP1,NRXN1,PDGFA,PDGFRA,PLD1,PLP2,PRKCQ,RAP1GAP,RELN,S100A14,SBDS,SCG2,SEMA3D,SEMA3E,SEMA4A,SEMA4G,SEMA6D,STX3,SYK,TGFB2,VAV3,VCAM1
GO:0072659	0.000160546	2.2526	13.9858	29	244	protein localization to plasma membrane	GO_BP	ACTN2,ANK1,ANXA2,ATP1B1,CAV3,CDH1,DAB2,DPP6,EHD2,F11R,FLOT2,ITGA3,JUP,KCNIP4,LYPD1,MYADM,NSG1,PKDCC,RAB15,RAB3A,S100A10,SCN3B,STAC3,STX3,TMEM88,TNIK,TSPAN15,TSPAN33,VAMP8
GO:0030511	0.000165181	6.30527	1.66225	8	29	positive regulation of transforming growth factor beta receptor signaling pathway	GO_BP	CDKN1C,CITED1,DAB2,GOT1,ITGA8,NPNT,TGFB1I1,TGFBR3
GO:0060536	0.000165181	6.30527	1.66225	8	29	cartilage morphogenesis	GO_BP	COL12A1,COL14A1,COL21A1,COL6A3,HOXA5,MATN2,MEF2C,SCARA3
GO:0048645	0.000177985	3.98084	3.55378	12	62	animal organ formation	GO_BP	DKK1,EYA1,HOXA3,MEF2C,PAX2,PAX8,RDH10,SIX1,SMARCD3,TGFBR2,TP63,WT1
GO:0050817	0.000179084	2.13963	16.1586	32	284	coagulation	GO_BP	ADRA2A,ANXA2,APOE,BLOC1S3,CAV1,CD34,CD36,CSRP1,DGKD,DOCK9,EHD2,ENTPD1,F2RL1,F2RL2,FAP,FGB,GATA3,GNA14,GP1BB,HNF4A,HSPB1,ITGA2,MAFK,MYL12A,MYL9,P2RX3,PAPSS2,PDGFA,PDGFRA,PLAT,PRKAR1B,PRKCB,PRKCQ,PTPN6,SERPINA5,SERPINE2,SERPINF2,SYK,TFPI,TFPI2,TRPC3,TRPC6,VAV3
GO:0072239	0.000186377	Inf	0.171517	3	3	metanephric glomerulus vasculature development	GO_BP	CD34,EGR1,OSR1,PDGFRA,TCF21,WT1
GO:1902284	0.000186876	5.32299	2.1208	9	37	neuron projection extension involved in neuron projection guidance	GO_BP	ALCAM,CXCL12,DSCAM,NRP1,SEMA3D,SEMA3E,SEMA4A,SEMA4G,SEMA6D
GO:0072102	0.000186907	Inf	0.171679	3	3	glomerulus morphogenesis	GO_BP	KIRREL3,MEF2C,MTSS1,PDGFRA,TCF21
GO:0030910	0.000187817	Inf	0.171957	3	3	olfactory placode formation	GO_BP	PROX1,SIX1,SIX4
GO:0071400	0.000187817	Inf	0.171957	3	3	cellular response to oleic acid	GO_BP	ASS1,CPS1,DGAT2
GO:0071698	0.000187817	Inf	0.171957	3	3	olfactory placode development	GO_BP	PROX1,SIX1,SIX4
GO:0072092	0.000187817	Inf	0.171957	3	3	ureteric bud invasion	GO_BP	FMN1,KIF26B,SALL1
GO:0015672	0.000198919	2.12538	16.2498	32	288	monovalent inorganic cation transport	GO_BP	ABCC9,ACTN2,ADRA2A,ASIC2,ATP1A1,ATP1B1,ATP2A1,ATP6V0A4,ATP6V0C,ATP6V1B1,ATP6V1H,BIN1,CASQ2,CAV1,CAV3,CLCN5,CNKSR3,CNTN1,CYB5A,DPP6,FXYD1,FXYD3,FXYD5,GAL,GJA5,HCN1,KCND3,KCNE3,KCNE4,KCNH1,KCNIP1,KCNIP4,KCNJ16,KCNJ3,KCNMB2,NDUFA4L2,NEDD4L,OSR1,P2RX3,PRSS8,PTPN3,RGS4,SCN2A,SCN3B,SCN7A,SCN9A,SCNN1A,SERPINE2,SGK1,SLC10A2,SLC17A5,SLC20A2,SLC22A5,SLC23A1,SLC24A3,SLC34A1,SLC34A2,SLC4A4,SLC8A2,SLC9A9,SNAP…
GO:0061045	0.000201787	3.65632	4.12697	13	72	negative regulation of wound healing	GO_BP	AJAP1,ANXA2,APOE,CD34,FAP,FGB,PDGFA,PDGFRA,PHLDB2,PLAT,SERPINE2,SERPINF2,TFPI
GO:0015698	0.000202936	2.48855	10.1455	23	177	inorganic anion transport	GO_BP	ABCC9,ANKH,ANO1,BSND,CASR,CLCN5,CLCNKA,CLCNKB,CLDN4,CLIC5,FXYD1,FXYD3,GABRA3,GABRA5,GABRG2,GABRR1,GLRA2,SLC1A1,SLC20A2,SLC25A30,SLC34A1,SLC34A2,SLC4A4
GO:0000122	0.000204527	1.61813	47.8614	73	835	negative regulation of transcription by RNA polymerase II	GO_BP	ALX1,BARX2,BCL6,BHLHE40,CAV1,CD36,CDKN1C,DKK1,DLX1,DUSP26,EFNA1,EGR1,EN1,FOXC2,FOXO1,FRK,FZD8,GATA3,HEYL,HIC1,HOXA7,HOXB3,HOXB8,HOXC8,HOXD8,HOXD9,IFI16,IGF2,JUNB,KLF10,KLF5,MAFK,MEF2C,MITF,MYC,NEDD4L,NFIB,NFIC,NFIX,NFKB1,NR3C1,NRIP1,OSR1,OVOL1,PARP9,POU4F1,PPARG,PROX1,RARA,RARB,RREB1,RUNX1,SALL1,SIM2,SIRT2,SIX1,SOX6,STAT3,STAT6,TBX15,TCF21,THRA,THRB,TP63,TSHZ1,TSHZ2,TSHZ3,USP2,WT1,WWTR1,ZBTB7B,ZF…
GO:0001569	0.000214015	6.01832	1.71957	8	30	branching involved in blood vessel morphogenesis	GO_BP	ACVR1,COL4A1,EDNRA,ENG,GBX2,NRP1,SEMA3E,TGFBR2
GO:0007274	0.000214015	6.01832	1.71957	8	30	neuromuscular synaptic transmission	GO_BP	CHRNA1,CHRNB1,CHRND,CHRNG,P2RX3,RAB3A,RAPSN,STAC3
GO:0007599	0.000216211	2.11458	16.3257	32	287	hemostasis	GO_BP	ADRA2A,ANXA2,APOE,BLOC1S3,CAV1,CD34,CD36,CSRP1,DGKD,DOCK9,EHD2,ENTPD1,F2RL1,F2RL2,FAP,FGB,GATA3,GNA14,GP1BB,HNF4A,HSPB1,ITGA2,MAFK,MYL12A,MYL9,P2RX3,PAPSS2,PDGFA,PDGFRA,PLAT,PRKAR1B,PRKCB,PRKCQ,PTPN6,SERPINA5,SERPINE2,SERPINF2,SYK,TFPI,TFPI2,TRPC3,TRPC6,VAV3
GO:0086091	0.000232538	5.13914	2.17812	9	38	regulation of heart rate by cardiac conduction	GO_BP	BIN1,CAV1,GJA5,JUP,KCND3,KCNE3,KCNE4,KCNJ3,SCN3B
GO:0007568	0.000233934	2.05243	17.8262	34	311	aging	GO_BP	ADRA1A,AGT,ASS1,ATP2B1,ATP8A2,BCL6,CDKN1A,CDKN1C,CLDN1,CNP,CTSC,DCN,DKK1,ENG,ENO3,IGFBP5,LMNA,LRRK2,NEK6,NPY2R,NPY5R,PAX2,PENK,PPARGC1A,PTH1R,SERPINF1,SMC6,STAT3,TGFB3,TGFBR2,TIMP1,TP63,TRPC6,VCAM1
GO:0032355	0.000236505	3.21032	5.30522	15	93	response to estradiol	GO_BP	AGT,AIFM1,ALDH1A2,ASS1,CASP8,ETS1,GGT1,GGT2,HPGD,ITGA2,MYOD1,MYOG,NRIP1,PENK,POSTN,POU4F1,PPARGC1A,RARA,RGS9,SLC34A1,STAT3,TFPI
GO:0060079	0.000242958	3.20168	5.31845	15	93	excitatory postsynaptic potential	GO_BP	CELF4,CHRNA1,CHRNB1,CHRND,CHRNG,GLRA2,GRIN2A,GRIN2B,LRRK2,MEF2C,NPAS4,NPY2R,NRXN1,OPRM1,P2RX3,RELN,RGS4,TMEM108
GO:0048705	0.000253593	2.81403	7.11543	18	127	skeletal system morphogenesis	GO_BP	ALX1,ANXA2,ANXA6,BARX2,COL12A1,COL14A1,COL21A1,COL6A3,DHRS3,EYA1,FMN1,GRHL2,HOXA1,HOXA3,HOXA4,HOXA5,HOXA6,HOXA7,HOXB3,HOXB5,HOXB6,HOXB7,HOXB8,HOXC8,HOXC9,HOXD4,HOXD8,HOXD9,INPPL1,LHX1,MATN2,MEF2C,MEF2D,MGP,OSR1,PDGFRA,PLEKHA1,RARA,RARB,RDH10,SCARA3,SERPINH1,SIX1,SIX4,TBX15,TGFB3,TGFBR2,THRA
GO:0086001	0.000267846	3.53604	4.2416	13	74	cardiac muscle cell action potential	GO_BP	ATP1A1,ATP1B1,BIN1,CAV1,CAV3,GJA5,JUP,KCND3,KCNE3,KCNE4,KCNJ3,NEDD4L,SCN3B
GO:0007162	0.000270078	2.11352	15.82	31	276	negative regulation of cell adhesion	GO_BP	AJAP1,ARHGAP6,ASS1,BCL6,CD164,CDH1,CDH13,CXCL12,DSCAM,EFNA5,EPCAM,ERBB3,FXYD5,FZD4,GPNMB,HOXA7,LGALS1,MUC1,MYADM,PHLDB2,POSTN,PTPN6,RUNX1,SDC4,SEMA3E,SERPINE2,SPOCK1,TACSTD2,TGFBI,TNC,ZBTB7B
GO:0001658	0.000271721	5.00701	2.21898	9	39	branching involved in ureteric bud morphogenesis	GO_BP	ADAMTS16,AGT,CITED1,EYA1,GPC3,HOXB7,LGR4,LHX1,MYC,NPNT,PAX2,PAX8,SALL1,SIX1,SIX4,TACSTD2,TCF21,WT1
GO:0055010	0.000272094	4.47773	2.69399	10	47	ventricular cardiac muscle tissue morphogenesis	GO_BP	ENG,MYH7,POU4F1,PROX1,TGFB2,TGFBR3,TNNC1,TNNI1,TNNT2,TPM1
GO:0007423	0.000272659	2.37797	11.0088	24	195	sensory organ development	GO_BP	ACHE,ALDH1A2,ATP2B1,ATP6V1B1,ATP8A2,BLOC1S3,BMPER,BNC2,CDKN1C,CELF4,COL4A1,DLX1,DSCAM,EFEMP1,ESRP1,ESRRB,EYA1,FZD4,GABRA5,GATA3,GBX2,GRHL2,HCN1,HOXA1,INHBA,ITGA8,LHX1,MAB21L2,MITF,MYOM1,NRP1,OSR1,PAX2,PAX8,PDGFRA,PITX2,PLPPR4,PROX1,RARA,RARB,RDH10,RHOJ,SALL1,SDC4,SERPINF1,SIX1,SIX4,SLC44A4,SMARCD3,STAT3,TGFB2,TGFB3,TGFBR2,THRB,THY1,TMOD1,TSHZ1,TSPAN12,WT1
GO:0035418	0.000283259	3.75486	3.72573	12	65	protein localization to synapse	GO_BP	ASIC2,DLG2,GRIN2A,HSPB1,LRRTM1,MAPT,NRXN1,NSG1,RAPSN,RELN,SNAP25,STX3
GO:0009612	0.000284043	2.78698	7.18436	18	126	response to mechanical stimulus	GO_BP	ACTA1,AGT,ASIC2,ATP1A1,ATP8A2,CASP8,CAV3,CXCL12,CYBA,DCN,ENG,ETS1,GOT1,ITGA2,JUNB,JUP,MAP3K1,NFKB1,NRXN1,P2RX3,POSTN,PPARG,PTGER4,SERPINE2,TGFBR2,TNC,TTN,USP53
GO:0050819	0.000286811	4.05186	3.20986	11	56	negative regulation of coagulation	GO_BP	ANXA2,APOE,CD34,FAP,FGB,PDGFA,PDGFRA,PLAT,SERPINE2,SERPINF2,TFPI
GO:0030878	0.000291241	6.81035	1.37566	7	24	thyroid gland development	GO_BP	HOXA3,HOXA5,HOXB3,PAX8,SIX1,THRA,THRB
GO:0048706	0.000301666	5.64	1.79652	8	32	embryonic skeletal system development	GO_BP	ACVR2A,ALX1,DLX1,DMRT2,EYA1,GRHL2,HOXA1,HOXA3,HOXA4,HOXA5,HOXA6,HOXA7,HOXB3,HOXB5,HOXB6,HOXB7,HOXB8,HOXB9,HOXC6,HOXC9,HOXD1,HOXD4,HOXD9,KIAA1217,LHX1,MEF2C,OSR1,PDGFRA,RDH10,SIX1,SIX4,SULF2,TBX15,TGFB3,TGFBR2
GO:0010712	0.00032626	4.35965	2.75131	10	48	regulation of collagen metabolic process	GO_BP	CYGB,EMILIN1,ENG,FAP,GOT1,ITGA2,MFAP4,PPARG,SERPINF2,TGFB3
GO:0010862	0.00032626	4.35965	2.75131	10	48	positive regulation of pathway-restricted SMAD protein phosphorylation	GO_BP	ACVR1,ACVR2A,BMP3,DAB2,ENG,INHBA,INHBB,RBPMS,TGFB2,TGFB3
GO:0086005	0.000350384	8.29647	1.02799	6	18	ventricular cardiac muscle cell action potential	GO_BP	BIN1,CAV1,CAV3,GJA5,JUP,KCND3,KCNE3,KCNE4,KCNJ3,NEDD4L,SCN3B
GO:0003429	0.000357359	8.26423	1.03174	6	18	growth plate cartilage chondrocyte morphogenesis	GO_BP	COL12A1,COL14A1,COL21A1,COL6A3,MATN2,SCARA3
GO:0090171	0.000357359	8.26423	1.03174	6	18	chondrocyte morphogenesis	GO_BP	COL12A1,COL14A1,COL21A1,COL6A3,MATN2,SCARA3
GO:0035914	0.000381194	4.25945	2.80136	10	49	skeletal muscle cell differentiation	GO_BP	EGR1,EGR2,HEYL,HLF,KLF5,MEF2C,MEF2D,MEGF10,MYOD1,MYOG,NUPR1,RBM24,SIX1,SIX4
GO:0010718	0.000389131	4.24762	2.80863	10	49	positive regulation of epithelial to mesenchymal transition	GO_BP	ACVR1,ALX1,DAB2,ENG,GLIPR2,TGFB1I1,TGFB2,TGFB3,TGFBR2,WWTR1
GO:0007160	0.000402832	3.18318	4.98023	14	88	cell-matrix adhesion	GO_BP	ACTN2,ADAMTS9,AJAP1,ARHGAP6,BCAM,BCL6,CD34,CD36,CDH13,EFNA5,EMILIN1,FBLN5,FERMT2,FGB,FMN1,HOXA7,ITGA2,ITGA3,ITGA4,ITGA8,JUP,LIMCH1,NID1,NID2,NPNT,NRP1,PHLDB2,PLEKHA2,POSTN,S100A10,SDC4,SEMA3E,THY1,VCAM1,ZYX
GO:0051056	0.000420382	1.97976	18.3994	34	321	regulation of small GTPase mediated signal transduction	GO_BP	ADRA1A,APOE,ARHGAP1,ARHGAP20,ARHGAP24,ARHGAP29,ARHGAP31,ARHGAP6,ARHGAP8,ARHGEF3,ARHGEF38,ARHGEF5,ARHGEF6,BCL6,CGNL1,EPS8L1,F2RL1,F2RL2,FGD5,IGF1,ITGA3,MET,NGEF,NRP1,PLCE1,PLEKHG3,RAP1GAP,RELN,RHOC,RHOJ,STARD13,STARD8,TGFB2,VAV3
GO:0050919	0.000428078	4.65655	2.35008	9	41	negative chemotaxis	GO_BP	EFNA5,FLRT2,FLRT3,PDGFA,SEMA3D,SEMA3E,SEMA4A,SEMA4G,SEMA6D
GO:0043583	0.000430981	2.25199	12.037	25	210	ear development	GO_BP	ATP6V1B1,ATP8A2,BMPER,ESRP1,ESRRB,EYA1,GABRA5,GATA3,GBX2,HOXA1,ITGA8,OSR1,PAX2,PAX8,PLPPR4,PROX1,RDH10,SALL1,SDC4,SIX1,SIX4,SLC44A4,TGFB2,TGFB3,TSHZ1
GO:1903844	0.000440416	2.76942	6.82096	17	119	regulation of cellular response to transforming growth factor beta stimulus	GO_BP	CAV1,CAV3,CDKN1C,CITED1,DAB2,DLX1,EMILIN1,ENG,GOT1,ITGA3,ITGA8,NPNT,PBLD,TGFB1I1,TGFB3,TGFBR2,TGFBR3
GO:0007416	0.000450002	2.99588	5.61969	15	99	synapse assembly	GO_BP	ACHE,AMIGO2,ASIC2,CBLN2,CDH1,CDH9,CLSTN2,DNM3,DSCAM,EFNA5,FLRT2,FLRT3,IL1RAPL1,KIRREL3,LRFN5,LRRTM1,MEF2C,NPAS4,NRXN1,PCDH17,POU4F1,RAB29,SIX1,SIX4,SLITRK2,SLITRK4,SPOCK2,SRPX2,SYNDIG1
GO:0008217	0.000453321	2.58445	8.09318	19	142	regulation of blood pressure	GO_BP	ACSM3,ACTA2,ADAMTS16,ADRA1A,ADRA1B,AGT,ASIC2,ATP1A1,AVPR1A,CD34,CHGA,CYBA,DDAH1,EDNRA,ENPEP,F11R,F2RL1,GCH1,GJA5,HSD11B2,NPY,NPY1R,POSTN,PPARG,SERPINF2,SGK1,TPM1
GO:0040013	0.000461483	1.96811	18.4932	34	324	negative regulation of locomotion	GO_BP	ADAMTS9,APOE,CCL2,CDH1,CXCL12,CYGB,DCN,EMILIN1,ENG,GATA3,HOXA7,IGFBP5,JUP,LIMCH1,MEF2C,MID2,MITF,NAV3,NOV,NRP1,PBLD,PHLDB2,PLCB1,PPARG,PPARGC1A,PTGER4,PTPRR,PTPRT,SEMA3D,SEMA3E,SEMA4A,SEMA4G,SEMA6D,SERPINF1,SPOCK3,STARD13,STAT3,TACSTD2,THY1,TIMP1,TMEFF2,TPM1
GO:0046394	0.000467484	1.90632	20.7243	37	363	carboxylic acid biosynthetic process	GO_BP	ACOX2,ACSM2B,ACSM3,AKR1C3,ALDH1A2,ASS1,AVPR1A,BGN,BHMT,CPS1,CYP27A1,DCN,DSEL,ELOVL1,ELOVL7,ENO3,ENTPD5,ESRRB,GAMT,GATM,GCH1,GGT1,GGT2,GLS,GOT1,HOGA1,HPGD,IGF1,MGLL,MYOG,NFKB1,OXSM,PGK1,PGM1,PLA2G4A,PLOD2,PPARGC1A,PROX1,RBP1,RDH10,SEPHS2,SLC27A2,STAT3,SYK
GO:0090184	0.000485859	6.12487	1.48298	7	26	positive regulation of kidney development	GO_BP	AGT,EGR1,GATA3,HOXB7,LGR4,LHX1,MYC,PAX2,PAX8,PDGFA,SIX1,SIX4,WT1
GO:0030336	0.000497607	1.95894	18.5714	34	324	negative regulation of cell migration	GO_BP	ADAMTS9,APOE,CCL2,CDH1,CXCL12,CYGB,DCN,EMILIN1,ENG,HOXA7,IGFBP5,JUP,LIMCH1,MEF2C,MITF,NAV3,NOV,PBLD,PHLDB2,PLCB1,PPARG,PPARGC1A,PTGER4,PTPRR,PTPRT,SEMA6D,SERPINF1,STARD13,STAT3,TACSTD2,THY1,TIMP1,TMEFF2,TPM1
GO:0010634	0.00049923	2.42667	9.45763	21	165	positive regulation of epithelial cell migration	GO_BP	ADGRA2,AGT,CTSH,ETS1,FGF7,FOXC2,GATA3,GLIPR2,HBEGF,HSPB1,ITGA2,ITGA3,MET,NRP1,PROX1,RAB25,RHOJ,RREB1,SRPX2,TGFB2,TGFBR2
GO:0051953	0.000500506	6.09277	1.49029	7	26	negative regulation of amine transport	GO_BP	ADRA2A,CHGA,GRM7,NPY5R,OSR1,RGS2,RGS4
GO:0071300	0.000502083	3.49056	3.95501	12	69	cellular response to retinoic acid	GO_BP	ALDH1A2,BRINP1,BRINP2,FZD4,MYOG,OSR1,PAX2,PPARG,RARA,RARB,SERPINF1,TNC
GO:0044331	0.000517456	4.51518	2.4074	9	42	cell-cell adhesion mediated by cadherin	GO_BP	ADAM19,CDH1,CDH11,CDH12,CDH13,CDH15,CDH9,EPCAM,SERPINF2
GO:0042574	0.00053553	10.3229	0.745147	5	13	retinal metabolic process	GO_BP	AKR1C1,AKR1C3,ALDH1A2,BCO1,RDH10
GO:0006810	0.000535963	1.32775	158.386	196	2972	transport	GO_BP	ABCC9,ABLIM3,ACHE,ACOX2,ACPP,ACTN2,ADAMTS9,ADGRE5,ADRA1A,ADRA2A,AGAP2,AGT,AKAP12,AKR1C1,AKR1C3,ANK1,ANKH,ANO1,ANPEP,ANXA11,ANXA2,ANXA4,ANXA6,AOC1,AP1M2,APBA1,APOE,AQP2,ARHGAP1,ARHGEF5,ASAH1,ASIC2,ATP1A1,ATP1B1,ATP2A1,ATP2B1,ATP6V0A4,ATP6V0C,ATP6V1B1,ATP6V1H,ATP8A2,ATP8B1,AVPR1A,B4GALT1,BCL6,BIN1,BLOC1S3,BSND,BSPRY,C1QTNF3,CA12,CACNB1,CACNG5,CADPS2,CALCRL,CAMK2B,CAPN1,CASP8,CASQ2,CASR,CAV1,CAV3,CC…
GO:0051186	0.000553473	1.70474	31.6974	51	553	cofactor metabolic process	GO_BP	ACAT1,ACSM2B,ACSM3,AKR1C1,AKR1C2,AKR1C3,CYB5A,CYBA,DGAT2,ELOVL1,ELOVL7,ENO3,ENTPD5,ESRRB,FAR2,FECH,FMO1,GAMT,GCH1,GGT1,GGT2,GHR,GOT1,GPX3,GSTM3,GSTT2,HMGCS2,IGF1,LMBRD1,MAOB,MPC1,MPC2,MRPS36,MYOG,NMNAT1,NMRK2,OXSM,PARP9,PCBD1,PDK2,PGK1,PGM1,PNP,PNPO,PPARGC1A,QPRT,SLC23A1,SPR,STAT3,TDO2,TPK1
GO:0043065	0.000557504	1.66059	35.6813	56	624	positive regulation of apoptotic process	GO_BP	AGT,AIFM1,AKR1C3,ALDH1A2,ARHGEF3,ARHGEF5,ARHGEF6,B4GALT1,BCL6,BIN1,CASP8,CAV1,CCL2,CDK5R1,CIDEB,CTSC,CTSH,CYR61,EEF1A2,EGLN3,FAP,FOXO1,GAL,GRIN2A,HIP1R,HOXA5,HPGD,INHBA,INHBB,ITGA4,ITM2C,MAL,MAPT,MEF2C,MYC,NCOA1,NGEF,NGFR,NUPR1,POU4F1,PPARG,PPARGC1A,PPP1R13B,PRDM11,RAPSN,RARB,SEPT4,SIRT2,SRPX,STK17A,TGFB2,TGFB3,TGM2,TIMP3,TNFRSF12A,TP63,TPD52L1,VAV3,ZNF622
GO:0007269	0.000586595	2.39315	9.57227	21	167	neurotransmitter secretion	GO_BP	ADRA1A,APBA1,CADPS2,DOC2B,GRIN3A,LRRK2,MCTP2,MEF2C,NAPA,NCS1,NRXN1,PNKD,PRKCB,RAB3A,SNAP25,SNCG,STX3,SYN1,SYN2,SYP,SYT10
GO:0040011	0.000594506	1.56735	47.1979	70	867	locomotion	GO_BP	ACVR1,ADAMTS1,ADAMTS9,ADGRA2,ADRA2A,AGT,ALCAM,ALX1,AMOTL2,ANXA6,APOE,ARHGEF5,ATP1B1,B4GALT1,BMPER,CAMK2B,CASR,CASS4,CAV1,CCL2,CD151,CD34,CDH1,CDH13,CDK5R1,CHGA,CHL1,CNTN4,CTSH,CXCL1,CXCL12,CXCL16,CYGB,CYR61,DAB2,DCDC2,DCN,DOK5,DOK6,DPP4,DSCAM,DYSF,EFNA1,EFNA3,EFNA5,EGR2,ELMO1,EMILIN1,EMX2,ENG,ENPEP,EPCAM,ERBB3,ESAM,ETS1,F11R,F2RL1,FAP,FGF7,FLRT2,FLRT3,FOXC2,FZD4,GATA3,GBX2,GFRA1,GFRA3,GLIPR2,GPC3…
GO:0090185	0.000615904	16.5627	0.457044	4	8	negative regulation of kidney development	GO_BP	CITED1,GATA3,OSR1,PAX2,PAX8,SIX1,TACSTD2,WT1
GO:0048793	0.000623693	16.5047	0.458552	4	8	pronephros development	GO_BP	LHX1,OSR1,PAX2,PAX8
GO:0060056	0.000623693	16.5047	0.458552	4	8	mammary gland involution	GO_BP	CAPN1,CAV1,ELF3,IGFBP5
GO:0035148	0.000632064	2.507	8.31125	19	145	tube formation	GO_BP	ALX1,COBL,GATA3,GRHL2,HOXA1,NFIB,OSR1,PAX2,PAX8,PRICKLE1,PROX1,RARA,SDC4,SIX1,SIX4,SPINT1,ST14,TGFB2,TGM2
GO:0003338	0.000636567	5.79748	1.54519	7	27	metanephros morphogenesis	GO_BP	CITED1,FMN1,KIF26B,LGR4,LHX1,PAX2,PAX8,SALL1,WT1
GO:2000649	0.000640953	3.94354	2.98059	10	52	regulation of sodium ion transmembrane transporter activity	GO_BP	ATP1B1,CAV3,CNKSR3,FXYD1,FXYD3,FXYD5,NEDD4L,OSR1,PTPN3,SCN3B
GO:0072207	0.000642555	5.7878	1.54761	7	27	metanephric epithelium development	GO_BP	ACAT1,LGR4,OSR1,PAX2,PAX8,WT1,WWTR1
GO:0099560	0.000642555	5.7878	1.54761	7	27	synaptic membrane adhesion	GO_BP	CDH9,EFNA5,FLRT3,LRFN5,NRXN1,PCDH17,SLITRK2
GO:0048701	0.000656755	4.91445	2.00157	8	35	embryonic cranial skeleton morphogenesis	GO_BP	GRHL2,HOXA1,LHX1,MEF2C,PDGFRA,RDH10,SIX1,SIX4,TBX15,TGFB3,TGFBR2
GO:0030501	0.000666788	4.90241	2.00616	8	35	positive regulation of bone mineralization	GO_BP	ACVR1,ACVR2A,FAM20C,MEF2C,NELL1,OSR1,PKDCC,TGFB3
GO:0060231	0.000675933	7.08281	1.14638	6	20	mesenchymal to epithelial transition	GO_BP	CITED1,GATA3,PAX2,PAX8,SALL1,WT1
GO:2000310	0.000675933	7.08281	1.14638	6	20	regulation of NMDA receptor activity	GO_BP	CAPN1,MEF2C,OPRM1,PPARGC1A,RELN,RGS9
GO:0050768	0.000698515	2.01006	15.992	30	279	negative regulation of neurogenesis	GO_BP	APOE,BRINP1,CDK5R1,CNTN4,DLX1,DNM3,EFNA1,FSTL4,ITM2C,LBX1,LGALS1,LRRK2,MYLIP,NGEF,NGFR,NRP1,PMP22,RAB29,SEMA3D,SEMA3E,SEMA4A,SEMA4G,SEMA6D,SIRT2,SPOCK1,SPP1,STAT3,THRB,THY1,TRPC6
GO:0032940	0.000703574	1.66711	33.6342	53	606	secretion by cell	GO_BP	ACHE,ACPP,ACTN2,ADGRE5,ADRA1A,ADRA2A,AGT,ANK1,ANO1,ANPEP,ANXA2,ANXA4,AOC1,APBA1,ASAH1,ATP6V0C,AVPR1A,B4GALT1,BLOC1S3,C1QTNF3,CADPS2,CAPN1,CASR,CD34,CD36,CHGA,CTSA,CTSC,CTSH,CXCL1,CXCL12,CYB5R1,CYBA,DOC2B,DPP4,DYSF,EFNA5,ENDOD1,ENG,F2RL1,FGB,FGF7,FGL2,FRK,FUCA1,FZD4,GAL,GATA3,GJA5,GLS,GRIN3A,GRM7,GRN,HNF4A,HTR2B,IGF1,IGF2,IL1RAPL1,INHBA,INHBB,ISLR,JUP,LGR4,LRRK2,MAOB,MCTP2,MCU,MEF2C,MPC2,MVP,MYOM1…
GO:0030278	0.00070756	2.25225	11.0626	23	193	regulation of ossification	GO_BP	ACVR1,ACVR2A,ANKH,CITED1,CYR61,DHRS3,DKK1,EGR2,FAM20C,IGF1,IGFBP5,MEF2C,MGP,NELL1,NPNT,OSR1,PKDCC,PTGER4,RANBP3L,TGFB2,TGFB3,TP63,ZHX3
GO:0003274	0.000719059	49.4759	0.229276	3	4	endocardial cushion fusion	GO_BP	ACVR1,TGFB2,TGFBR2
GO:0035799	0.000719059	49.4759	0.229276	3	4	ureter maturation	GO_BP	ALDH1A2,GATA3,PAX2
GO:0044860	0.000719059	49.4759	0.229276	3	4	protein localization to plasma membrane raft	GO_BP	ATP1B1,CAV1,FLOT2
GO:0061055	0.000719059	49.4759	0.229276	3	4	myotome development	GO_BP	DMRT2,SIX1,SIX4
GO:0071395	0.000719059	49.4759	0.229276	3	4	cellular response to jasmonic acid stimulus	GO_BP	AKR1C1,AKR1C2,AKR1C3
GO:0072107	0.000719059	49.4759	0.229276	3	4	positive regulation of ureteric bud formation	GO_BP	GATA3,SIX1,SIX4
GO:2001013	0.000719059	49.4759	0.229276	3	4	epithelial cell proliferation involved in renal tubule morphogenesis	GO_BP	LGR4,MEF2C,MTSS1
GO:0048568	0.000733117	2.62839	7.11775	17	128	embryonic organ development	GO_BP	ACVR1,ALDH1A2,ALX1,ATP6V1B1,ATP8A2,CASP8,CDKN1C,CITED1,COBL,CYR61,EFEMP1,EFNA1,EN1,ENG,EYA1,GATA3,GBX2,GJA5,GRHL2,HOXA1,HOXA3,HOXA4,HOXA5,HOXA6,HOXA7,HOXB3,HOXB5,HOXB6,HOXB7,HOXB8,HOXC9,HOXD4,HOXD9,IGF2,ITGA8,JUNB,KRT19,LBX1,LHX1,MEF2C,NCOA1,NRK,OSR1,PAX2,PAX8,PDGFA,PDGFRA,PKDCC,PROX1,RARA,RARB,RDH10,SALL1,SIX1,SIX4,SLC44A4,SPINT1,ST14,TBX15,TCF21,TGFB2,TGFB3,TGFBR2,TSHZ1,VASH2
GO:0007422	0.000735996	3.32161	4.11985	12	72	peripheral nervous system development	GO_BP	ASIC2,CLDN1,EGR2,ERBB3,GFRA3,GSTM3,HOXD9,NDRG1,PMP22,POU4F1,RUNX1,SERPINI1,SIRT2,UGT8
GO:0060415	0.000747494	3.12462	4.70016	13	82	muscle tissue morphogenesis	GO_BP	ACTC1,ENG,MYH7,MYOM1,POU4F1,PROX1,TGFB2,TGFBR3,TNNC1,TNNI1,TNNT2,TPM1,TTN
GO:0043524	0.000749163	2.46754	8.42589	19	147	negative regulation of neuron apoptotic process	GO_BP	AGAP2,APOE,CCL2,CHL1,CITED1,DLX1,EN1,ERBB3,FAIM2,GABRA5,MEF2C,NEFL,NMNAT1,NRP1,POU4F1,PPARGC1A,SIX1,SIX4,TGFB3
GO:0140253	0.000750045	3.85161	3.03791	10	53	cell-cell fusion	GO_BP	ADAM12,CAV3,EHD2,KCNH1,MYOD1,MYOF,MYOG,PGK1,TCTA,VASH2
GO:0007204	0.000774097	2.39397	9.10597	20	160	positive regulation of cytosolic calcium ion concentration	GO_BP	ADRA1A,ADRA1B,AGT,AVPR1A,CASQ2,CAV1,CAV3,CD36,CYBA,EDNRA,F2RL1,F2RL2,FAM155A,GNG3,GRIN2A,GRIN2B,HRC,HTR2B,JPH1,JPH2,NPY2R,P2RX3,PDGFRA,PLCE1,PTGER2,PTGER3,PTGER4,PTH1R,PTPN6,RYR1,SYNPO,TACR1,TGM2,THY1,TRPC3,TRPC6
GO:0048522	0.000782331	1.36754	114.234	146	2343	positive regulation of cellular process	GO_BP	ABLIM3,ACHE,ACOX2,ACPP,ACTA2,ACTL6B,ACTN2,ACVR1,ACVR2A,ADAMTS1,ADAMTS9,ADGRA2,ADRA1A,ADRA1B,ADRA2A,AFAP1L2,AGAP2,AGT,AHR,AIFM1,AKAP12,AKR1C2,AKR1C3,ALDH1A2,ALX1,AMIGO2,ANK1,ANO1,ANXA2,APOE,ARHGAP1,ARHGAP6,ARHGAP8,ARHGEF3,ARHGEF5,ARHGEF6,ASIC2,ASS1,ATP1B1,ATP6V0C,ATP8A2,AVPR1A,B4GALT1,BARX2,BCL6,BEND6,BIN1,BLNK,BLOC1S3,BMP3,BMPER,BRINP1,BRINP2,C1QTNF3,CACNG5,CADPS2,CALB2,CALCRL,CAMK2B,CAPN1,CASP8,…
GO:0030182	0.00078486	2.32878	9.77209	21	182	neuron differentiation	GO_BP	AGT,ALCAM,ALDH1A2,APOE,ATP8A2,BCL6,BEND6,BIN1,BLOC1S3,BRINP1,BRINP2,CAMK2B,CDH1,CDH11,CDK5R1,CDKN1C,CHL1,CHODL,CNP,CNTN1,CNTN4,COBL,COL25A1,CXCL12,DCDC2,DKK1,DLX1,DNM3,DOK5,DOK6,DSCAM,EFNA1,EFNA3,EFNA5,EGR2,EMX1,EMX2,EN1,ESRP1,EYA1,FAIM2,FLRT2,FLRT3,FRY,FSTL4,FZD4,FZD8,GABRA5,GAS7,GATA3,GBX2,GFRA1,GFRA3,GRB7,GRIN3A,GSX2,HCN1,HEYL,HOXC8,HOXD1,HOXD9,IL1RAPL1,INHBA,ISLR2,ITGA3,ITGA4,ITM2C,KIRREL3,KL…
GO:0030240	0.000793886	9.17536	0.802466	5	14	skeletal muscle thin filament assembly	GO_BP	ACTA1,ACTC1,MYOM1,PROX1,TTN
GO:0071599	0.000793886	9.17536	0.802466	5	14	otic vesicle development	GO_BP	EYA1,GATA3,PAX8,PROX1,SIX1
GO:0007187	0.000795414	2.04738	14.6737	28	256	G protein-coupled receptor signaling pathway, coupled to cyclic nucleotide second messenger	GO_BP	ADCY8,ADGRE5,ADGRG2,ADRA1A,ADRA1B,ADRA2A,AGT,AKAP12,CALCRL,CASR,CCL2,CHGA,CHRM3,EDNRA,GNA14,GPR37,GRM7,HTR2B,LGR4,NPY,NPY1R,NPY2R,OPRM1,PTGER2,PTGER3,PTGER4,PTH1R,RGS2
GO:0009968	0.000805576	1.44495	71.4274	98	1249	negative regulation of signal transduction	GO_BP	ACVR1,ADGRA2,ADRA1A,AGT,APOE,BCL6,BEND6,BICC1,BMPER,C1QTNF3,CASP8,CASQ2,CAV1,CAV3,CELF4,CGNL1,CISH,CITED1,CNKSR3,CXCL12,DAB2,DCN,DEPTOR,DHRS3,DKK1,DLX1,DUSP26,DUSP9,EFNA1,EGR1,ELF1,EMILIN1,EPHA6,ERBB3,EYA1,EYA4,F2RL1,FAIM2,FGB,FOXO1,FSTL4,GATA3,GPC3,HEYL,HIC1,HIPK3,HSPB1,HTR2B,IGF1,IGFBP5,ITGA3,LBH,LGR4,LMNA,LRRK2,MECOM,MET,MUC1,MYADM,MYC,NDRG2,NOV,NPY2R,NRP1,OPRM1,PBLD,PDGFRA,PLEKHA1,PPARG,PRICK…
GO:0043436	0.00080825	1.48078	61.1594	86	1067	oxoacid metabolic process	GO_BP	ACAT1,ACOX2,ACSM2B,ACSM3,AKR1C1,AKR1C2,AKR1C3,ALDH1A2,ASS1,AVPR1A,B4GALT1,BGN,BHMT,CAV1,CHPF,CPS1,CRYL1,CYB5A,CYGB,CYP27A1,DCN,DDAH1,DGAT2,DSEL,EGFLAM,EGLN3,ELOVL1,ELOVL7,ENO3,ENTPD5,ESRRB,FABP3,GAMT,GATM,GCH1,GGT1,GGT2,GHR,GLS,GOT1,HGD,HNF4A,HNMT,HOGA1,HPGD,HYKK,IGF1,ITIH5,MGLL,MPC1,MPC2,MRPS36,MYOG,NDST4,NFKB1,NIT2,NMNAT1,OGN,OXSM,PAPSS2,PCBD1,PDK2,PGK1,PGM1,PLA2G4A,PLOD2,PNKD,PPARG,PPARGC1A,PR…
GO:0006796	0.000819007	1.42055	81.135	109	1473	phosphate-containing compound metabolic process	GO_BP	ACAT1,ACHE,ACPP,ACSM2B,ACSM3,ACTN2,ACVR1,ACVR2A,ADCY8,ADRA1A,ADRA1B,ADRA2A,AFAP1L2,AGAP2,AGT,AK5,ALDH1A1,ALPK3,ANXA2,APOE,ARHGAP8,ARHGEF5,ARHGEF6,ATP1A1,ATP1B1,ATP6V1B1,BMP3,BMPER,CAMK2B,CASR,CASS4,CAV1,CAV3,CCDC8,CCL2,CD36,CDK5R1,CDKL2,CDKN1A,CDKN1C,CDS1,CISH,CNKSR3,CNP,CNTN1,CPS1,CRYL1,CTDSPL,CTSH,CYR61,DAB2,DEPTOR,DGAT2,DGKD,DKK1,DLG2,DNAJC6,DOK5,DSCAM,DUSP26,DUSP27,DUSP9,EEF1A2,EFEMP1,EFNA1,E…
GO:0043627	0.000848458	3.26092	4.18429	12	73	response to estrogen	GO_BP	CAV1,CITED1,GAL,GATA3,GSTM3,KRT19,PPARG,PTPRN,RARA,SLC34A2,TGFB3,TGFBR2
GO:0001890	0.00088445	2.4293	8.54053	19	149	placenta development	GO_BP	ADAM19,CASP8,CDKN1C,CITED1,CYR61,DCN,GRHL2,IGF2,JUNB,KRT19,LDOC1,NCOA1,NRK,PLAC1,PPARG,SPINT1,SPP1,ST14,VASH2
GO:0072202	0.000888717	6.62835	1.20062	6	21	cell differentiation involved in metanephros development	GO_BP	CD34,CITED1,LGR4,OSR1,PAX2,PAX8,SALL1,TCF21,WWTR1
GO:0010460	0.00089289	6.62205	1.20169	6	21	positive regulation of heart rate	GO_BP	ADRA1A,AVPR1A,GCH1,HRC,RGS4,SCN3B,SLC1A1,TPM1
GO:0071711	0.000900769	6.61025	1.2037	6	21	basement membrane organization	GO_BP	COL4A1,FLRT2,GAS2,NID1,NID2,PHLDB2
GO:0030308	0.000906793	2.30348	9.894	21	173	negative regulation of cell growth	GO_BP	AGT,BCL6,CAV3,CDK5R1,CDKN1A,FSTL4,GAL,HNF4A,INHBA,NOV,NRP1,PPARG,PRDM11,RGS2,RGS4,SEMA3D,SEMA3E,SEMA4A,SEMA4G,SEMA6D,SERPINE2,SPP1,TGFB2,WT1
GO:0043266	0.000935313	2.76603	6.01849	15	105	regulation of potassium ion transport	GO_BP	ACTN2,ADRA2A,ATP1B1,BIN1,CASQ2,CAV1,CAV3,DPP6,GAL,KCNE3,KCNE4,KCNIP1,KCNIP4,NEDD4L,RGS4
GO:0071242	0.000942322	3.43867	3.66842	11	64	cellular response to ammonium ion	GO_BP	AOC1,ASS1,CDK5R1,CHRM3,GABRG2,LRRK2,LY6H,LYPD1,OPRM1,PLCB1,SLC34A1
GO:0071384	0.000942322	3.43867	3.66842	11	64	cellular response to corticosteroid stimulus	GO_BP	AIFM1,AKR1C3,ASS1,ATP2B1,FECH,FOXO1,MYOD1,NPAS4,NR3C1,SERPINF1,ZFP36
GO:0007015	0.000970608	3.69695	3.13134	10	56	actin filament organization	GO_BP	ACTA1,ACTC1,ACTN2,ARHGAP6,ARHGEF5,BIN1,CAP2,CAPG,CASS4,CAV3,CDC42EP3,CFL2,CGNL1,COBL,CXCL12,DSTN,F2RL1,FHDC1,FMN1,GAS7,HIP1R,INPPL1,LIMA1,LIMCH1,MET,MYADM,MYO1C,MYOM1,NEB,NRP1,PDLIM3,PHACTR1,PHLDB2,PLS3,PROX1,PTGER4,RGS4,RHOC,RHOJ,S100A10,SDC4,SERPINF2,SYNPO,SYNPO2,TACSTD2,TENM1,TGFB3,TMEFF2,TMOD1,TNNT2,TPM1,TPM2,TTN,XIRP1,ZYX
GO:0007611	0.000986136	2.04502	14.1578	27	247	learning or memory	GO_BP	ADCY8,AGT,APOE,BRINP1,DKK1,EGR2,EN1,GABRA5,GATM,GRIN2A,GRIN2B,ITGA3,ITGA8,MAPT,MEF2C,NPAS4,NPTX2,NRXN1,PLCB1,PRKAR1B,RELN,SERPINF1,SGK1,SLC8A2,SNAP25,SYNPO,THRA
GO:0045785	0.00098729	4.5493	2.11647	8	38	positive regulation of cell adhesion	GO_BP	ABI3BP,ADAM19,BCL6,CASS4,CAV1,CCL2,CD36,CDH13,CXCL12,CYR61,DPP4,DUSP26,DYSF,EDIL3,EGFL6,EGFLAM,EMILIN1,ETS1,FGB,FLOT2,FMN1,FOXC2,GATA3,IGF1,IGF2,ITGA2,ITGA3,ITGA4,JUP,KIF26B,LGALS1,MYADM,NID1,NPNT,NPY2R,NRP1,PLEKHA2,PNP,PRKCQ,PTPN6,RARA,RREB1,RUNX1,S100A10,SDC4,SERPINF2,SPOCK2,STX3,SYK,TGFB2,TGFBR2,TGM2,THY1,TPM1,VAV3,VCAM1,VWC2,ZBTB7B
GO:0006949	0.00101421	3.68	3.15254	10	55	syncytium formation	GO_BP	ADAM12,CAV3,EHD2,KCNH1,MYOD1,MYOF,MYOG,PGK1,TCTA,VASH2
GO:0051050	0.00101655	1.70083	28.5952	46	510	positive regulation of transport	GO_BP	ABLIM3,ACHE,ACTN2,ADRA2A,AGT,ANO1,ANXA2,APOE,ARHGEF5,ATP1B1,ATP8A2,AVPR1A,C1QTNF3,CADPS2,CASP8,CASR,CAV1,CAV3,CCL2,CD151,CD34,CD36,CDH1,CDK5R1,CNKSR3,CNTN1,CXCL12,CYBA,DAB2,DNM3,DOC2B,EHD2,F2RL1,FGB,FXYD1,GAL,GATA3,GPC3,HIP1R,HTR2B,IGF1,INHBA,INHBB,ITGA2,JPH2,JUP,KCNE3,LRRK2,MCU,MPC2,MYO1C,MYOM1,NCS1,NEDD4L,NNAT,NPY2R,P2RX3,PDZK1,POSTN,PPARG,PPP1R13B,PRSS8,PTGER4,RAB15,RAB29,RAB3A,RELN,RGS9,SCN3B…
GO:0034698	0.00102146	5.26103	1.66225	7	29	response to gonadotropin	GO_BP	EFNA5,INHBA,ITGA3,PAX8,PPARGC1A,TGFBR3,WT1
GO:1901017	0.00102146	5.26103	1.66225	7	29	negative regulation of potassium ion transmembrane transporter activity	GO_BP	ACTN2,CASQ2,CAV1,CAV3,KCNE3,KCNE4,NEDD4L
GO:0002576	0.00102512	2.54355	7.33683	17	128	platelet degranulation	GO_BP	ACTN2,CD36,CYB5R1,ENDOD1,FGB,IGF1,IGF2,ISLR,PDGFA,SERPINF2,SYK,TGFB2,TGFB3,TIMP1,TIMP3,TTN,TUBA4A
GO:0048585	0.00104566	1.86769	19.3715	34	348	negative regulation of response to stimulus	GO_BP	ACVR1,ADGRA2,ADRA1A,ADRA2A,AGT,AJAP1,ANXA2,APOE,BCL6,BEND6,BICC1,BMPER,C1QTNF3,CALCRL,CASP8,CASQ2,CAV1,CAV3,CCL2,CD34,CELF4,CGNL1,CISH,CITED1,CNKSR3,CXCL12,DAB2,DCN,DDAH1,DEPTOR,DHRS3,DKK1,DLX1,DUSP26,DUSP9,EFNA1,EGR1,ELF1,EMILIN1,EPHA6,ERBB3,ETS1,EYA1,EYA4,F2RL1,FAIM2,FAP,FGB,FOXO1,FSTL4,GATA3,GPC3,GPR37,GRIN3A,HEYL,HIC1,HIPK3,HSPB1,HTR2B,IFI16,IGF1,IGFBP5,ITGA3,LBH,LGR4,LMNA,LRRK2,MECOM,MET,MUC…
GO:0050807	0.00105673	2.62422	6.71555	16	118	regulation of synapse organization	GO_BP	AMIGO2,APOE,ASIC2,CAMK2B,CBLN2,CDK5R1,CLSTN2,DKK1,DNM3,EFNA1,EFNA5,FLRT2,FLRT3,GRIN2B,IL1RAPL1,LRFN5,LRRK2,LRRTM1,MEF2C,NGEF,NRXN1,RAPSN,RELN,SIX1,SIX4,SLITRK2,SLITRK4,SRPX2,SYNDIG1
GO:0002138	0.00107176	13.203	0.515871	4	9	retinoic acid biosynthetic process	GO_BP	AKR1C3,ALDH1A2,RBP1,RDH10
GO:0019374	0.00107176	13.203	0.515871	4	9	galactolipid metabolic process	GO_BP	B3GALT1,B3GALT2,GAL3ST1,UGT8
GO:0062042	0.00107176	13.203	0.515871	4	9	regulation of cardiac epithelial to mesenchymal transition	GO_BP	ACVR1,ENG,TGFB2,TGFBR2
GO:0072172	0.00107176	13.203	0.515871	4	9	mesonephric tubule formation	GO_BP	GATA3,OSR1,SIX1,SIX4
GO:0012501	0.00108868	1.45573	64.3818	89	1144	programmed cell death	GO_BP	ACTC1,ACTN2,ACVR1,ADRA1A,AGAP2,AGT,AHR,AIFM1,AKR1C3,ALDH1A2,AMIGO2,ANXA4,ANXA6,APOE,ARHGEF3,ARHGEF5,ARHGEF6,ASIC2,ATP2A1,B4GALT1,BCL6,BIN1,BLCAP,BMP3,CAPN1,CASP8,CASR,CAV1,CCL2,CDK5R1,CDKN1A,CHL1,CIDEB,CITED1,CTSC,CTSH,CXCL12,CYR61,DAB2,DEPTOR,DKK1,DLX1,DPF1,EEF1A2,EFNA1,EGLN3,EGR1,ELMO1,EN1,EPHA6,ERBB3,ERC1,ERP27,EYA1,EYA4,FAIM2,FAP,FGB,FOXO1,GABRA5,GAL,GAS2,GATA3,GRIN2A,HIC1,HIP1R,HIPK3,HOXA5,H…
GO:0044283	0.00114862	1.55917	42.5307	63	742	small molecule biosynthetic process	GO_BP	ACAT1,ACOX2,ACSM2B,ACSM3,AKR1C3,ALDH1A2,APOE,ASS1,AVPR1A,BCO1,BGN,BHMT,C1QTNF3,CNP,CPS1,CYP27A1,DCN,DGAT2,DSEL,EGR1,ELOVL1,ELOVL7,ENO3,ENTPD5,ESRRB,FOXO1,GAMT,GATM,GCH1,GGT1,GGT2,GLS,GOT1,HMGCS2,HOGA1,HPGD,IGF1,IMPA2,MGLL,MOXD1,MYOG,NFKB1,NUDT4,OXSM,PCBD1,PDE7B,PDK2,PGK1,PGM1,PLA2G4A,PLOD2,PNP,PNPO,PPARGC1A,PROX1,PTH1R,RBP1,RDH10,SEPHS2,SLC27A2,SPR,STAT3,SYK
GO:0055081	0.00117234	3.59979	3.20986	10	56	anion homeostasis	GO_BP	APOE,CA12,CPS1,DGAT2,FABP3,GOT1,HNF4A,HOXA3,SLC34A1,SLC34A2
GO:0003181	0.00117903	6.19675	1.26102	6	22	atrioventricular valve morphogenesis	GO_BP	ACVR1,CYR61,EFNA1,HEYL,TGFB2,TGFBR2
GO:0045663	0.00117903	6.19675	1.26102	6	22	positive regulation of myoblast differentiation	GO_BP	MEF2C,MYOD1,MYOG,PLCB1,RANBP3L,RBM24
GO:0007431	0.0011894	4.41141	2.17812	8	38	salivary gland development	GO_BP	ESRP2,FGF7,NFIB,NRP1,PDGFA,TGFB2,TGFB3,TGM2
GO:0006820	0.00119172	1.98651	15.0602	28	268	anion transport	GO_BP	ABCC9,AGT,AKR1C1,ANKH,ANO1,APBA1,APOE,ATP8A2,ATP8B1,AVPR1A,BSND,CA12,CASR,CD36,CLCN5,CLCNKA,CLCNKB,CLDN4,CLIC5,CYB5R1,FABP3,FXYD1,FXYD3,GABRA3,GABRA5,GABRG2,GABRR1,GLRA2,GLS,GRM7,MPC1,MPC2,NCOA1,NPC2,NPY5R,OSR1,PDZK1,PLA2G4A,PPARG,RAB3A,RGS2,RGS4,SLC10A2,SLC16A4,SLC16A7,SLC17A5,SLC1A1,SLC20A2,SLC23A1,SLC25A20,SLC25A30,SLC25A4,SLC27A2,SLC34A1,SLC34A2,SLC44A4,SLC4A4,SLC6A17,SLC6A5,SLC7A14,SLC7A2,SL…
GO:0010469	0.00122023	1.64602	32.0413	50	559	regulation of signaling receptor activity	GO_BP	ADRA2A,AGT,BMP3,CACNG5,CAPN1,CAV3,CCL2,CHGB,CLEC11A,CXCL1,CXCL12,CXCL16,DKK1,EFEMP1,FGF7,FNDC5,GAL,GPNMB,GRN,HBEGF,HEYL,IGF1,IGF2,IL17B,IL32,INHBA,INHBB,LDOC1,LY6H,LYPD1,MACC1,MAPT,MEF2C,NOV,NPTX2,NPY,NRP1,OGN,OPRM1,PDGFA,PENK,PPARGC1A,RELN,RGS9,SCG2,SPP1,SST,TGFB2,TGFB3,TIMP1
GO:0042572	0.00126721	5.032	1.71957	7	30	retinol metabolic process	GO_BP	AKR1C3,ALDH1A1,ALDH1A2,BCO1,DGAT2,DHRS3,RDH10
GO:0045907	0.00126721	5.032	1.71957	7	30	positive regulation of vasoconstriction	GO_BP	ADRA1A,ADRA1B,AVPR1A,CASR,CAV1,FGB,GJA5
GO:0048384	0.00126721	5.032	1.71957	7	30	retinoic acid receptor signaling pathway	GO_BP	AKR1C3,ALDH1A2,DHRS3,ESRRG,RARA,RARB,RXRG
GO:0002064	0.0013192	2.13789	11.5784	23	202	epithelial cell development	GO_BP	ACTA2,B4GALT1,CDKN1A,CLDN1,CLDN3,ENG,F11R,F2RL1,GRHL2,GSTM3,HNF4A,HOXA5,KLF5,MARVELD2,MET,MYADM,PROX1,RAB25,RARA,RARB,ST14,TMOD1,TP63
GO:0007420	0.00134119	1.99723	14.4509	27	256	brain development	GO_BP	ACAT1,ALDH1A2,ATP2B1,AVPR1A,CA10,CDH1,CDK5R1,CITED1,CNP,CNTN1,CNTN4,COL4A1,CXCL12,DKK1,DLX1,EGR2,EMX1,EMX2,EN1,ETS1,FAIM2,FZD4,GABRA5,GBX2,GRHL2,GRIN2A,GRIN2B,GSX2,HNMT,HOXB3,INHBA,ITGA8,KIRREL3,LAMB1,LHX1,LRRK2,MAOB,NAPA,NDRG2,NEFL,NFIB,NNAT,NPY,NRP1,OTP,PAX2,PHOX2A,PITX2,PLCB1,POU4F1,PPARGC1A,PROX1,PTCHD1,RARA,RARB,RELN,RGS2,RGS4,SALL1,SEMA6D,SEPT4,SERPINE2,SIRT2,SLC23A1,SLC6A17,SYPL2,TGFBR2,TH…
GO:0070527	0.00135002	3.523	3.26718	10	57	platelet aggregation	GO_BP	CSRP1,FGB,HSPB1,MYL12A,MYL9,PDGFRA,PRKCQ,PTPN6,SERPINE2,SYK
GO:0060291	0.00137462	3.05954	4.41356	12	77	long-term synaptic potentiation	GO_BP	APOE,CALB2,GRIN2A,GRIN2B,LRRTM1,NSG1,RELN,SERPINE2,SLC8A2,SNAP25,STX3,TSHZ3
GO:0072525	0.00137914	2.64771	6.24777	15	109	pyridine-containing compound biosynthetic process	GO_BP	ENO3,ENTPD5,ESRRB,IGF1,MYOG,NMNAT1,NMRK2,PARP9,PGK1,PGM1,PNP,PNPO,PPARGC1A,QPRT,STAT3
GO:0019932	0.0013879	2.12812	11.6203	23	205	second-messenger-mediated signaling	GO_BP	ADCY8,ADGRE5,ADGRG2,ADRA1A,ADRA1B,ADRA2A,AGT,AHR,APOE,ATP1B1,AVPR1A,CALCRL,CASQ2,CD36,CDH13,CHGA,DDAH1,DGKD,ERBB3,GAL,GRIN2A,GRIN2B,HRC,HTR2B,IGF1,JPH1,JPH2,LGR4,LRRK2,MAPT,MCTP2,MCU,NPY2R,NUDT4,OPRM1,P2RX3,PDK2,PLCE1,PRKAR1B,PTGER2,PTGER3,PTGER4,PTH1R,RCAN2,RGS2,SYK,TMEM100,VCAM1
GO:0050679	0.00140923	2.12589	11.6358	23	203	positive regulation of epithelial cell proliferation	GO_BP	B4GALT1,CDH13,CXCL12,CYBA,DYSF,ESRP2,EYA1,FGF7,HTR2B,IGF1,ITGA4,LAMB1,MYC,NRP1,OSR1,PAX2,PROX1,PTPRN,RREB1,SCG2,STAT3,TP63,VASH2
GO:0051930	0.00142226	4.26886	2.23544	8	39	regulation of sensory perception of pain	GO_BP	ACPP,GRIN2A,MGLL,NOV,NPY2R,OPRM1,P2RX3,TMEM100
GO:0050999	0.00142963	3.81922	2.75131	9	48	regulation of nitric-oxide synthase activity	GO_BP	ACVR2A,APOE,CAV1,CAV3,CYGB,DDAH1,GCH1,HTR2B,SPR
GO:0043401	0.00143105	2.16511	10.9479	22	191	steroid hormone mediated signaling pathway	GO_BP	DAB2,ESRRB,ESRRG,HEYL,HNF4A,HNF4G,LBH,NCOA1,NR3C1,NRIP1,PLPP1,PPARG,PPARGC1A,RARA,RARB,RUNX1,RXRG,TCF21,TGFB1I1,THRA,THRB,TP63
GO:0048812	0.00146547	2.25581	9.57992	20	172	neuron projection morphogenesis	GO_BP	ALCAM,APOE,ATP8A2,CAMK2B,CDH11,CDK5R1,CHL1,CNP,CNTN4,COBL,COL25A1,CXCL12,DCDC2,DNM3,DOK5,DOK6,DSCAM,EFNA1,EFNA3,EFNA5,EGR2,EMX1,FLRT2,FLRT3,FSTL4,FZD4,GAS7,GATA3,GBX2,GFRA1,GFRA3,GRB7,IL1RAPL1,ISLR2,ITGA4,KIRREL3,LHX1,LRRK2,MAPT,MATN2,MNX1,NEDD4L,NEFL,NEXN,NFIB,NGEF,NGFR,NRK,NRP1,NRXN1,PARD6B,PAX2,PLPPR4,POSTN,POU4F1,PRKCQ,RAB3A,RAP1GAP,RELN,SEMA3D,SEMA3E,SEMA4A,SEMA4G,SEMA6D,SGK1,SH3GL2,SLITRK2,…
GO:0007268	0.00147612	2.20254	10.2699	21	187	chemical synaptic transmission	GO_BP	ACHE,ADCY8,ADRA1A,AGT,AKAP12,APBA1,APOE,ASIC2,CACNB1,CACNG5,CADPS2,CALB2,CAMK2B,CDH1,CDH11,CELF4,CHRM3,CHRNA1,CHRNB1,CHRND,CHRNG,CLSTN2,CNP,CNTN4,DKK1,DLG2,DOC2B,EGR2,GABBR2,GABRA3,GABRA5,GABRG2,GABRR1,GJD2,GLRA2,GLS,GRIN2A,GRIN2B,GRIN3A,GRM7,HTR2B,LRRK2,LRRTM1,LYPD1,MAPT,MCTP2,MEF2C,NAPA,NCS1,NPAS4,NPTX2,NPY,NPY2R,NPY5R,NRXN1,NSG1,OPRM1,P2RX3,PCDH17,PDE7B,PENK,PGK1,PLAT,PLCB1,PLCL1,PMP22,PNKD,PR…
GO:0051172	0.00151503	1.30531	138.139	171	2410	negative regulation of nitrogen compound metabolic process	GO_BP	AGAP2,AGT,AHR,ALX1,ANXA2,APOE,ATP8B1,BARX2,BCL6,BEND6,BHLHE40,BIN1,CAV1,CAV3,CD34,CD36,CDK5R1,CDKN1A,CDKN1C,CELF4,CITED1,CNKSR3,COL6A3,CPEB2,CTDSPL,CTSA,DAB2,DEPTOR,DKK1,DLX1,DPF1,DTX3L,DUSP26,DUSP9,DYSF,EFNA1,EGR1,ELF3,ELFN1,EMILIN1,EN1,ENG,F2RL1,FLOT2,FOXC2,FOXO1,FRK,FRY,FXYD1,FZD8,GATA3,GPC3,GRB7,GRIN2A,HBEGF,HEYL,HIC1,HIPK3,HOXA7,HOXB3,HOXB8,HOXC6,HOXC8,HOXD8,HOXD9,HSBP1L1,HSPB1,IFI16,IGF2,IG…
GO:0003272	0.00151858	5.8319	1.31834	6	23	endocardial cushion formation	GO_BP	ACVR1,ENG,HEYL,TGFB2,TGFBR2,TMEM100
GO:0110111	0.00154189	4.83068	1.77392	7	31	negative regulation of animal organ morphogenesis	GO_BP	CITED1,GATA3,NFIB,PAX2,PAX8,SIX1,TACSTD2,TGFB2,THRB
GO:0044319	0.00155687	4.82206	1.77689	7	31	wound healing, spreading of cells	GO_BP	CD151,CYR61,HBEGF,PHLDB2,RHOC,RREB1,TMEFF2
GO:0086011	0.00155687	4.82206	1.77689	7	31	membrane repolarization during action potential	GO_BP	ATP1A1,ATP1B1,CAV1,KCND3,KCNE3,KCNE4,KCNJ3
GO:0044409	0.00157173	2.43321	7.62343	17	133	entry into host	GO_BP	ANPEP,CAV1,CDH1,CLDN1,CLDN6,DPP4,F11R,HAVCR1,IFITM2,ITGA2,LGALS1,MET,MID2,SLC20A2,TMPRSS2,TRIM38,VAMP8
GO:0051806	0.00157173	2.43321	7.62343	17	133	entry into cell of other organism involved in symbiotic interaction	GO_BP	ANPEP,CAV1,CDH1,CLDN1,CLDN6,DPP4,F11R,HAVCR1,IFITM2,ITGA2,LGALS1,MET,MID2,SLC20A2,TMPRSS2,TRIM38,VAMP8
GO:0042448	0.00157345	7.50625	0.917104	5	16	progesterone metabolic process	GO_BP	AKR1C1,AKR1C2,AKR1C3,EGR1,PPARGC1A
GO:0072176	0.00157345	7.50625	0.917104	5	16	nephric duct development	GO_BP	GATA3,GPC3,LHX1,OSR1,PAX2
GO:0009636	0.00161741	1.81362	19.8711	34	353	response to toxic substance	GO_BP	ACTC1,ADH6,AHR,AIFM1,APOE,ASS1,CASP8,CD36,CDH1,CDKN1A,CHRNA1,CHRNB1,CHRND,CHRNG,CLDN1,CLDN3,CNP,CPS1,CYGB,EGR1,EPHX1,ETS1,FBLN5,FECH,FOXO1,GATA3,GCH1,GLRA2,GPR37,GPX3,GRIN2A,GRIN2B,GRIN3A,GSTM3,HPGD,LRRK2,LYPD1,MAOB,MET,MT1F,MT1H,NEFL,NFKB1,NUPR1,OPRM1,PAX2,PENK,PLEKHA1,PPARGC1A,RARA,RGS2,RGS4,RGS9,SCN9A,SETD7,SLC23A1,STAT3,STAT6,TNC,TRPC6,TXNRD2,VCAM1
GO:0001568	0.0016525	3.40417	3.34509	10	61	blood vessel development	GO_BP	ACTA2,ACVR1,ADAM12,ADAMTS9,ADGRA2,AGT,AHR,ALDH1A2,ANPEP,ANXA2,APOE,ARHGAP24,B4GALT1,BMPER,CALCRL,CAV1,CCBE1,CCL2,CD34,CDH13,CITED1,COL4A1,CTSH,CYR61,DCN,DDAH1,DYSF,EDNRA,EFNA1,EFNA3,EGR1,EMILIN1,ENG,ENPEP,ETS1,EYA1,FAP,FOXC2,FOXO1,FZD4,FZD8,GBX2,GJA5,GPC3,GPNMB,HEYL,HOXA1,HOXA3,HOXA5,HOXA7,HOXB3,HPGD,HSPB1,JUNB,JUP,KLF5,LOX,MEF2C,NGFR,NOV,NRP1,OSR1,PDGFA,PDGFRA,PGK1,PPARG,PRICKLE1,PRKCB,PROX1,RHO…
GO:0051099	0.00165784	2.18198	10.3747	21	181	positive regulation of binding	GO_BP	ANXA2,APOE,CAV1,DTX3L,GATA3,HIP1R,HOXA3,IGF1,ITGA2,LRRK2,MEF2C,MET,NRP1,PARP9,PLCL1,POU4F1,PPARG,RARA,S100A10,SIRT2,TMEM173
GO:0060389	0.00167581	24.977	0.284002	3	5	pathway-restricted SMAD protein phosphorylation	GO_BP	ACVR1,ACVR2A,BMP3,BMPER,DAB2,DKK1,EMILIN1,ENG,INHBA,INHBB,PBLD,RBPMS,TGFB2,TGFB3,TGFBR2,TGFBR3
GO:0007520	0.00168987	4.13522	2.29276	8	40	myoblast fusion	GO_BP	ADAM12,CAV3,EHD2,KCNH1,MYOD1,MYOF,MYOG,PGK1
GO:1900122	0.00170546	11.0019	0.57319	4	10	positive regulation of receptor binding	GO_BP	ANXA2,HOXA3,NRP1,PLCL1
GO:0007626	0.00170926	2.17568	10.3994	21	182	locomotory behavior	GO_BP	ANKH,APBA1,APOE,CHL1,CNP,CXCL12,DPP4,DSCAM,EN1,FZD4,GPR37,HOXB8,HOXD9,LRRK2,LRRTM1,NEGR1,NPY1R,NPY2R,OLFM2,OPRM1,PENK,SNAP25,SNCG,TMOD1,USP2
GO:0003010	0.0017208	24.7365	0.286595	3	5	voluntary skeletal muscle contraction	GO_BP	ATP2A1,MYH7,TNNT1
GO:0006848	0.0017208	24.7365	0.286595	3	5	pyruvate transport	GO_BP	MPC1,MPC2,SLC16A7
GO:0060509	0.0017208	24.7365	0.286595	3	5	type I pneumocyte differentiation	GO_BP	NFIB,THRA,THRB
GO:0061551	0.0017208	24.7365	0.286595	3	5	trigeminal ganglion development	GO_BP	NRP1,SIX1,SIX4
GO:0071799	0.0017208	24.7365	0.286595	3	5	cellular response to prostaglandin D stimulus	GO_BP	AKR1C2,AKR1C3,TNC
GO:0072162	0.0017208	24.7365	0.286595	3	5	metanephric mesenchymal cell differentiation	GO_BP	OSR1,PAX2,TCF21
GO:0072223	0.0017208	24.7365	0.286595	3	5	metanephric glomerular mesangium development	GO_BP	CD34,EGR1,WT1
GO:0090131	0.0017208	24.7365	0.286595	3	5	mesenchyme migration	GO_BP	ACTA1,ACTA2,ACTC1
GO:0051495	0.00175324	2.08616	11.8286	23	207	positive regulation of cytoskeleton organization	GO_BP	ACTN2,ARHGEF5,BIN1,CAV3,CDC42EP3,CDK5R1,CFL2,DSTN,F2RL1,FMN1,HIP1R,LIMCH1,MAPT,MET,MYO1C,NAV3,NRP1,PROX1,RHOC,S100A10,SDC4,SERPINF2,SYNPO,SYNPO2,TENM1,TGFB3,TPM1
GO:0033619	0.00177111	3.37881	3.38182	10	59	membrane protein proteolysis	GO_BP	ADAM19,ADRA2A,APOE,CTSH,NFKB1,NGFR,PRKCQ,PTPN3,TIMP1,TIMP3
GO:0050771	0.00178072	3.14133	3.95501	11	69	negative regulation of axonogenesis	GO_BP	CDK5R1,FSTL4,NGFR,NRP1,SEMA3D,SEMA3E,SEMA4A,SEMA4G,SEMA6D,SPP1,THY1
GO:0007215	0.00180544	2.7987	5.15871	13	90	glutamate receptor signaling pathway	GO_BP	CACNG5,CAPN1,CDK5R1,GRIN2A,GRIN2B,GRIN3A,GRM7,MEF2C,OPRM1,PLCB1,PPARGC1A,RELN,RGS9
GO:0007631	0.00183221	2.66856	5.78922	14	101	feeding behavior	GO_BP	AGT,ATP8A2,EN1,GAL,GLS,NEGR1,NPY,NPY1R,NPY2R,NPY5R,OPRM1,POU4F1,SGIP1,STAT3
GO:0034766	0.00183221	2.66856	5.78922	14	101	negative regulation of ion transmembrane transport	GO_BP	ACTN2,ADRA2A,BIN1,CASQ2,CAV1,CAV3,DYSF,KCNE3,KCNE4,NEDD4L,OSR1,RGS2,RGS4,TCAF2
GO:0001932	0.00187949	1.56516	37.6174	56	665	regulation of protein phosphorylation	GO_BP	ACVR1,ACVR2A,ADRA1A,ADRA1B,ADRA2A,AFAP1L2,AGT,ANXA2,APOE,ARHGAP8,ARHGEF5,BMP3,BMPER,CASS4,CAV1,CAV3,CCL2,CD36,CDK5R1,CDKN1A,CDKN1C,CNKSR3,CNTN1,CTDSPL,CYR61,DAB2,DEPTOR,DKK1,DOK5,DUSP26,DUSP9,EFNA1,EFNA5,EGR1,EMILIN1,ENG,EPHA6,ERBB3,F2RL1,FGB,FGF7,FOXO1,FZD4,FZD8,GHR,GLIPR2,GNG3,GPNMB,GPR37,GPRC5C,HBEGF,HIPK3,HRC,HSPB1,HTR2B,IGF1,IGF2,INHBA,INHBB,LIMCH1,LRRK2,MAP3K1,MECOM,MET,MVP,MYADM,MYC,NDRG2,…
GO:0090504	0.00189556	4.62891	1.83421	7	32	epiboly	GO_BP	CD151,CYR61,HBEGF,PHLDB2,RHOC,RREB1,TMEFF2
GO:0035264	0.00189772	2.31719	8.42589	18	147	multicellular organism growth	GO_BP	APBA1,ATP8A2,CDKN1C,EN1,GAMT,GHR,GRHL2,HOXA5,IGF1,IGF2,NPY1R,PKDCC,PLEKHA1,RARA,RARB,STAT3,TNS2,WWTR1
GO:0001503	0.00190034	3.10776	3.98262	11	71	ossification	GO_BP	ACHE,ACVR1,ACVR2A,ANKH,ATP6V0A4,ATP6V1B1,BMP3,CASR,CDH11,CITED1,CLEC11A,CYR61,DHRS3,DKK1,EGR2,FAM20C,GPC3,GPNMB,HOXA3,IGF1,IGF2,IGFBP5,INPPL1,JUNB,KLF10,LGR4,MEF2C,MEF2D,MGP,MYOG,NELL1,NPNT,OSR1,OSTF1,PENK,PKDCC,PTGER4,PTH1R,RANBP3L,RRBP1,RYR1,SBDS,SLC34A1,SPP1,TGFB2,TGFB3,THRA,TNC,TP63,WWTR1,ZHX3
GO:0001659	0.00191852	2.20097	9.80155	20	171	temperature homeostasis	GO_BP	ACHE,ADAMTS5,ALDH1A1,CAV1,CD36,ESRRG,FOXC2,FOXO1,GATM,LAMA4,LGR4,PLCL1,PPARGC1A,PRLR,PTGER3,STAT3,STAT6,SYK,THRA,ZBTB7B
GO:0032528	0.0019277	5.50759	1.37566	6	24	microvillus organization	GO_BP	ATP8B1,FXYD5,KLF5,PLD1,RAP1GAP,TNIK
GO:0030879	0.00194731	3.10036	3.99739	11	70	mammary gland development	GO_BP	CAPN1,CAV1,CAV3,ELF3,GATA3,HOXA5,HOXB9,HOXD9,IGFBP5,IRF6,ITGA2,LBH,PRLR,RREB1,SOSTDC1,STAT6,TGFB3,TGFBR2,ZBTB7B
GO:0003044	0.00196578	4.01999	2.34444	8	41	regulation of systemic arterial blood pressure mediated by a chemical signal	GO_BP	ADRA1A,ADRA1B,AGT,AVPR1A,CYBA,ENPEP,F2RL1,GJA5,HSD11B2,SERPINF2,TPM1
GO:0032868	0.00198055	1.93789	14.8456	27	259	response to insulin	GO_BP	ATP6V0A4,ATP6V0C,ATP6V1B1,ATP6V1H,CISH,CITED1,CPEB2,EGR1,EGR2,FABP3,FOXC2,FOXO1,GAL,GOT1,HSD11B2,IGF2,INHBB,INPPL1,MYO1C,PDK2,PPARG,PRKCB,PRKCQ,PTPRN,TBC1D4,ZBTB7B,ZNF106
GO:0099622	0.00199576	4.00968	2.35008	8	41	cardiac muscle cell membrane repolarization	GO_BP	ATP1A1,ATP1B1,CAV3,GJA5,KCND3,KCNE3,KCNE4,KCNJ3
GO:0030516	0.0019983	2.76266	5.21603	13	91	regulation of axon extension	GO_BP	APOE,CDK5R1,CXCL12,DSCAM,ISLR2,MAPT,NRP1,SEMA3D,SEMA3E,SEMA4A,SEMA4G,SEMA6D,TNFRSF12A
GO:0070371	0.00203205	6.955	0.964665	5	17	ERK1 and ERK2 cascade	GO_BP	ADRA1A,AGT,ARHGAP8,BMPER,CCL2,CD36,CNKSR3,CTSH,CYR61,DUSP26,EMILIN1,EPHA6,ERBB3,F2RL1,FGB,GLIPR2,GPNMB,HTR2B,IGF1,MET,MYC,NDRG2,NPNT,NPY5R,NRP1,OPRM1,PDGFA,PDGFRA,PTGER4,PTPN6,PTPRR,SERPINF2,SYK,TIMP3
GO:0003208	0.00203857	6.94938	0.965343	5	17	cardiac ventricle morphogenesis	GO_BP	ENG,GATA3,GRHL2,HEYL,MEF2C,MYH7,NPY2R,NPY5R,POU4F1,PROX1,SMARCD3,TGFB2,TGFBR2,TGFBR3,TNNC1,TNNI1,TNNT2,TPM1
GO:0055012	0.00212475	6.88033	0.974423	5	17	ventricular cardiac muscle cell differentiation	GO_BP	LMNA,MEF2C,PROX1,RARA,RARB
GO:0060850	0.00212475	6.88033	0.974423	5	17	regulation of transcription involved in cell fate commitment	GO_BP	DLX1,LBX1,PPARG,PROX1,ZBTB7B
GO:2000369	0.00212475	6.88033	0.974423	5	17	regulation of clathrin-dependent endocytosis	GO_BP	DAB2,DNAJC6,HIP1R,SH3GL2,SNAP91
GO:0048878	0.00215556	1.95109	14.19	26	258	chemical homeostasis	GO_BP	ACOX2,ACSM3,ADCY8,ADRA1A,ADRA1B,ADRA2A,AGT,AKR1C1,ANO1,ANXA2,ANXA6,APOE,AQP2,ATP1A1,ATP1B1,ATP2A1,ATP2B1,ATP6V0A4,ATP6V1B1,ATP6V1H,AVPR1A,C1QTNF3,CA12,CALB2,CASQ2,CASR,CAV1,CAV3,CD36,CLDN1,CLDN4,CPS1,CTSH,CXCL12,CYBA,CYBRD1,DCN,DGAT2,EDNRA,EFNA5,F2RL1,F2RL2,FABP3,FAM155A,FOXO1,GJA5,GNG3,GOT1,GRIN2A,GRIN2B,HNF4A,HOXA3,HRC,HTR2B,IGFBP5,JPH1,JPH2,LGALS1,LIMA1,LRRK2,MCU,MET,MPC2,MT1F,MT1H,MYC,MYLIP,N…
GO:0051241	0.0021638	1.47659	50.4126	71	912	negative regulation of multicellular organismal process	GO_BP	ADAMTS5,ADAMTS9,ADRA1A,AGT,ALDH1A1,ANXA2,ANXA4,APOE,ATP1A1,AVPR1A,BCL6,BIN1,BRINP1,C1QTNF3,CALCRL,CAV3,CD34,CDK5R1,CELF4,CITED1,CNTN4,CYBA,DCN,DKK1,DLX1,DNM3,EFEMP1,EFNA1,EFNA3,EMILIN1,F2RL1,FAP,FGB,FOXC2,FOXO1,FSTL4,GAL,GATA3,GJA5,GPNMB,GRHL2,HOXA5,HOXA7,HOXB8,IGF1,IGFBP5,INHBA,INHBB,ITM2C,JUP,KCNE3,LAMA4,LBX1,LGALS1,LGR4,LMNA,LRRC17,LRRK2,MEF2C,MIXL1,MYC,MYLIP,NAV3,NDRG2,NFIB,NFKB1,NGEF,NGFR,NO…
GO:0061061	0.0021681	4.46432	1.86612	7	35	muscle structure development	GO_BP	ACHE,ACTA1,ACTC1,ACTN2,ACVR1,ADAM12,ADRA1A,AGT,ALPK3,ASS1,AVPR1A,BARX2,BIN1,CASQ2,CAV1,CAV3,CD164,CDH15,CFL2,CHODL,CHRNA1,CHRNB1,CHRND,COL6A3,DCN,DKK1,DYSF,EGR1,EGR2,EHD2,ENG,ERBB3,FHL3,FLNC,FLOT2,HBEGF,HEYL,HLF,HOXD9,IGF1,IGF2,IGFBP5,ITGA8,JPH1,JPH2,KCNH1,KLF5,KRT19,LBX1,LDB3,LGALS1,LMNA,MEF2C,MEF2D,MEGF10,MRAS,MYH7,MYL6B,MYLPF,MYOD1,MYOF,MYOG,MYOM1,NEB,NMRK2,NOV,NPNT,NUPR1,OLFM2,PDGFRA,PGK1,PLC…
GO:0016202	0.00220755	2.28155	8.54053	18	149	regulation of striated muscle tissue development	GO_BP	CAV3,DKK1,ERBB3,IGF1,JPH2,MEF2C,MEGF10,MYOD1,MYOG,RBM24,RGS2,RGS4,SIRT2,SIX1,SIX4,SOX6,TGFBR2,TGFBR3
GO:1902905	0.00221419	2.22231	9.22579	19	162	positive regulation of supramolecular fiber organization	GO_BP	ACTN2,APOE,ARHGEF5,BIN1,CAV3,CDC42EP3,CDK5R1,CFL2,DSTN,F2RL1,FMN1,HIP1R,LIMCH1,MAPT,MET,MYO1C,NAV3,NRP1,PROX1,RHOC,S100A10,SDC4,SERPINF2,SYNPO,SYNPO2,TENM1,TGFB3,TPM1
GO:0051496	0.00222381	3.54581	2.92327	9	51	positive regulation of stress fiber assembly	GO_BP	ARHGEF5,LIMCH1,NRP1,RHOC,S100A10,SDC4,SERPINF2,TGFB3,TPM1
GO:0032535	0.00222685	1.75885	21.0361	35	367	regulation of cellular component size	GO_BP	ACTN2,APOE,BIN1,CAPG,CAV3,CDC42EP3,CDK5R1,CFL2,CXCL12,DEPTOR,DSCAM,DSTN,EFNA5,F2RL1,FMN1,FSTL4,HIP1R,ISLR2,LIMA1,MAPT,MYADM,MYO1C,NEB,NEFL,NRP1,SEMA3D,SEMA3E,SEMA4A,SEMA4G,SEMA6D,SPP1,TENM1,TMOD1,TNFRSF12A,VAV3
GO:0051955	0.00228864	4.45062	1.89153	7	33	regulation of amino acid transport	GO_BP	AGT,AVPR1A,GRM7,NPY5R,OSR1,RGS2,RGS4
GO:0045669	0.00229249	3.24594	3.49646	10	61	positive regulation of osteoblast differentiation	GO_BP	ACVR1,ACVR2A,CYR61,FAM20C,IGF1,MEF2C,NELL1,NPNT,TP63,ZHX3
GO:0120036	0.00233041	1.50818	43.8148	63	792	plasma membrane bounded cell projection organization	GO_BP	ABLIM3,ACTN2,ADAMTS16,AGT,ALCAM,APOE,ARHGEF6,ATP8A2,ATP8B1,BLOC1S3,CAMK2B,CAV1,CDC42EP3,CDH1,CDH11,CDH13,CDK5R1,CHL1,CHODL,CNP,CNTN1,CNTN4,COBL,COL25A1,CXCL12,DCDC2,DNM3,DOK5,DOK6,DSCAM,EFNA1,EFNA3,EFNA5,EGR2,EMP1,EMX1,EPS8L1,F2RL1,FGD5,FHDC1,FLRT2,FLRT3,FRY,FSTL4,FXYD5,FZD4,GAS7,GATA3,GBX2,GFRA1,GFRA3,GRB7,GRIN2B,GRIN3A,IL1RAPL1,INPPL1,ISLR2,ITGA3,ITGA4,ITM2C,KIRREL3,KLF5,KLK6,LAMB1,LGALS1,LHX1,…
GO:1904951	0.00239342	1.68282	25.0484	40	437	positive regulation of establishment of protein localization	GO_BP	ABLIM3,ACHE,ANO1,ARHGEF5,C1QTNF3,CASP8,CASR,CD34,CDH1,CDK5R1,DOC2B,F2RL1,FGB,GATA3,HTR2B,IGF1,JUP,LRRK2,MCU,MPC2,MYO1C,MYOM1,NNAT,PDZK1,POSTN,PPP1R13B,PTGER4,PTP4A3,RAB29,SYK,TCAF2,TENM1,TGFB2,TGFB3,TMEM173,TMEM30B,TP63,TTN,VPS11,VSNL1
GO:0007214	0.00241498	5.21742	1.43297	6	25	gamma-aminobutyric acid signaling pathway	GO_BP	GABBR2,GABRA3,GABRA5,GABRG2,GABRR1,PLCL1
GO:0050927	0.00241498	5.21742	1.43297	6	25	positive regulation of positive chemotaxis	GO_BP	CASR,CDH13,CXCL12,F2RL1,ITGA2,SCG2
GO:1905208	0.00241498	5.21742	1.43297	6	25	negative regulation of cardiocyte differentiation	GO_BP	CAV3,DKK1,PRICKLE1,RGS2,RGS4,SOX6
GO:0007411	0.00250051	2.05923	11.4374	22	201	axon guidance	GO_BP	ALCAM,CDK5R1,CHL1,CNTN4,CXCL12,DOK5,DOK6,DSCAM,EFNA1,EFNA3,EFNA5,EGR2,FLRT2,FLRT3,GATA3,GBX2,GFRA1,GFRA3,GRB7,LHX1,MATN2,NEXN,NFIB,NRP1,NRXN1,PRKCQ,RAP1GAP,RELN,SEMA3D,SEMA3E,SEMA4A,SEMA4G,SEMA6D
GO:0030199	0.0025551	3.46315	2.98059	9	52	collagen fibril organization	GO_BP	ANXA2,COL12A1,COL14A1,EMILIN1,LOX,PLOD2,SERPINF2,SERPINH1,TGFB2
GO:0014883	0.00255902	9.42965	0.630509	4	11	transition between fast and slow fiber	GO_BP	MYH7,TNNC1,TNNI1,TNNT1
GO:0060100	0.00255902	9.42965	0.630509	4	11	positive regulation of phagocytosis, engulfment	GO_BP	CD36,F2RL1,ITGA2,PPARG
GO:0071107	0.00255902	9.42965	0.630509	4	11	response to parathyroid hormone	GO_BP	CITED1,ITGA2,MEF2C,SLC34A1
GO:0051146	0.00257478	5.11606	1.44666	6	26	striated muscle cell differentiation	GO_BP	ACTA1,ACTC1,ACTN2,ACVR1,ADAM12,ADRA1A,AGT,ALPK3,AVPR1A,BARX2,CASQ2,CAV3,CFL2,CHRNB1,DKK1,DYSF,EHD2,FLNC,IGF1,IGF2,IGFBP5,KCNH1,KRT19,LDB3,LMNA,MEF2C,MYOD1,MYOF,MYOG,MYOM1,NEB,NOV,PDGFRA,PGK1,PROX1,RARA,RARB,RBM24,RGS2,RGS4,RYR1,SIX4,SOX6,STAC3,TMOD1,TNNT1,TNNT2,TNNT3,TPM1,TTN,WT1
GO:0030335	0.00258651	1.80872	18.1423	31	321	positive regulation of cell migration	GO_BP	ACVR1,ADAMTS1,ADGRA2,ADRA2A,AGT,CASS4,CAV1,CD151,CDH13,CTSH,CXCL12,CXCL16,CYR61,DAB2,DYSF,ETS1,F2RL1,FGF7,FOXC2,GATA3,GLIPR2,GPNMB,GRB7,HBEGF,HSPB1,IGF1,IGFBP5,IL1R1,ITGA2,ITGA3,ITGA4,LAMB1,MET,MYADM,MYO1C,NRP1,PDGFA,PDGFRA,POSTN,PROX1,RAB25,RELN,RHOC,RHOJ,RREB1,S100A14,SEMA3D,SEMA3E,SEMA4A,SEMA4G,SEMA6D,SRPX2,STAT3,TCAF2,TGFB2,TGFBR2,THY1
GO:0090596	0.00259239	1.92309	14.3871	26	251	sensory organ morphogenesis	GO_BP	ATP6V1B1,ATP8A2,DSCAM,EFEMP1,EYA1,GATA3,GBX2,HCN1,HOXA1,ITGA8,LHX1,OSR1,PAX2,PAX8,PITX2,PROX1,RARB,SALL1,SIX1,SIX4,SLC44A4,STAT3,THRB,THY1,TSHZ1,TSPAN12
GO:0008016	0.00262771	2.45608	6.65891	15	118	regulation of heart contraction	GO_BP	ADRA1A,ADRA1B,AGT,ATP1A1,ATP1B1,ATP2A1,ATP2B1,AVPR1A,BIN1,CASQ2,CAV1,CAV3,CHGA,DES,FXYD1,GCH1,GJA5,HBEGF,HRC,JUP,KCND3,KCNE3,KCNE4,KCNJ3,MYH7,MYL4,RGS2,RGS4,RYR1,SCN3B,SLC1A1,SLC8A2,TGFB2,THRA,THRB,TNNT2,TPM1
GO:0098739	0.00265244	2.55067	6.01849	14	105	import across plasma membrane	GO_BP	ABCC9,AGT,ATP1A1,ATP1B1,FAM155A,KCNJ16,KCNJ3,RGS2,RGS4,SLC1A1,SLC34A1,SLC6A5,SLC7A2,SLC9A9
GO:0031346	0.00266233	1.7375	21.2653	35	371	positive regulation of cell projection organization	GO_BP	AGT,APOE,ATP8A2,CAMK2B,CDC42EP3,CNTN1,COBL,CXCL12,DNM3,DSCAM,EFNA5,EPS8L1,F2RL1,FZD4,IL1RAPL1,ISLR2,ITGA2,ITGA3,MAPT,NAV3,NEDD4L,NEFL,NEGR1,NGFR,NRP1,PLPPR5,PROM2,RELN,RGS2,RREB1,SERPINF1,SERPINI1,TENM1,TGFB3,TNFRSF12A
GO:0060840	0.00268109	2.65987	5.38798	13	94	artery development	GO_BP	ADAMTS9,APOE,ENG,EYA1,GJA5,HOXA1,HPGD,LOX,NRP1,PRICKLE1,PROX1,SIX1,TGFB2
GO:0050678	0.00271969	5.05714	1.46251	6	26	regulation of epithelial cell proliferation	GO_BP	ALDH1A2,APOE,B4GALT1,CAV1,CCL2,CDH13,CDKN1C,CXCL12,CYBA,DYSF,ESRP2,EYA1,FGF7,GATA3,GPC3,HOXA5,HTR2B,IGF1,ITGA4,LAMB1,MEF2C,MTSS1,MYC,NFIB,NGFR,NRP1,OSR1,PAX2,PBLD,PPARG,PROX1,PTPRN,RREB1,SCG2,SERPINF1,SIX1,SIX4,STAT3,SULF2,TACSTD2,TGFB2,TGFBR3,TP63,VASH2,ZFP36
GO:0003197	0.0027372	3.78012	2.46472	8	43	endocardial cushion development	GO_BP	ACVR1,ENG,ERBB3,HEYL,RBM24,TGFB2,TGFBR2,TMEM100
GO:1902667	0.0027372	3.78012	2.46472	8	43	regulation of axon guidance	GO_BP	CXCL12,DSCAM,NRP1,SEMA3D,SEMA3E,SEMA4A,SEMA4G,SEMA6D
GO:0048333	0.00274167	4.28553	1.94885	7	34	mesodermal cell differentiation	GO_BP	DKK1,EYA1,INHBA,ITGA2,ITGA3,ITGA8,PAX2
GO:0048566	0.00274167	4.28553	1.94885	7	34	embryonic digestive tract development	GO_BP	ALDH1A2,PDGFRA,PKDCC,RARB,SALL1,TCF21,TGFB2
GO:0048665	0.00274167	4.28553	1.94885	7	34	neuron fate specification	GO_BP	ESRP1,EYA1,GSX2,LBX1,MNX1,POU4F1,SIX1
GO:0071392	0.00274167	4.28553	1.94885	7	34	cellular response to estradiol stimulus	GO_BP	AIFM1,ITGA2,MYOD1,MYOG,NRIP1,POU4F1,PPARGC1A
GO:0140115	0.00274167	4.28553	1.94885	7	34	export across plasma membrane	GO_BP	ATP1A1,ATP1B1,FXYD1,KCND3,KCNE3,KCNE4,SLC40A1
GO:0019935	0.00280106	2.00218	12.2663	23	214	cyclic-nucleotide-mediated signaling	GO_BP	ADCY8,ADGRE5,ADGRG2,ADRA1A,ADRA1B,ADRA2A,AHR,APOE,CALCRL,CD36,CHGA,GAL,HTR2B,LGR4,NPY2R,NUDT4,OPRM1,PRKAR1B,PTGER2,PTGER3,PTGER4,PTH1R,RGS2
GO:0019233	0.00281697	3.14146	3.59142	10	63	sensory perception of pain	GO_BP	ACPP,ANO1,CXCL12,DLG2,GRIN2A,HOXB8,HOXD1,ITGA2,MGLL,NOV,NPY1R,NPY2R,OPRM1,P2RX3,PENK,SCN3B,SCN9A,TMEM100
GO:0017144	0.00290639	1.49641	43.3833	62	761	drug metabolic process	GO_BP	ACAT1,ACHE,ACPP,ADH6,AGT,AK5,AKR1C1,AKR1C2,AKR1C3,ALDH1A1,ALDH1A2,ASS1,ATP1B1,ATP6V1B1,BGN,BHMT,CAV1,CD34,CD36,CPS1,CTSH,CYBA,CYP3A5,DCN,DDAH1,DSEL,EGR1,ELOVL1,ENO3,ENTPD5,ESRRB,FAM20C,FMO1,GAMT,GATM,GCH1,GGT1,GGT2,GHR,GPR37,GPX3,GRIN2A,HGD,HMGCS2,IGF1,LMBRD1,MAOB,MOXD1,MYH7,MYOG,NMNAT1,PCBD1,PGK1,PGM1,PLA2G4A,PNKD,PNPO,PPARGC1A,PRPS2,QPRT,SLC19A3,SLC34A1,SLC44A4,SLC7A2,SPR,STAT3,SULT1E1,TGFB2,TP…
GO:0048534	0.00297444	1.46295	49.3516	69	861	hematopoietic or lymphoid organ development	GO_BP	ACVR2A,ANXA2,BCL6,BLNK,CASP8,CD164,CD34,CDKN1C,EGR1,ETS1,F2RL1,FAM20C,FZD8,GATA3,GPC3,HOXA3,HOXA5,HOXA7,HOXB3,HOXB7,HOXB8,IFI16,INHBA,ITGA4,ITM2A,JUNB,KIRREL3,KLF10,LGALS1,LRRC17,MECOM,MEF2C,MITF,MIXL1,MYC,MYL9,PDGFRA,PITX2,PNP,POU4F1,PPARG,PRKCB,PRKCQ,PTGER4,PTPN6,RARA,RBM47,RUNX1,SBDS,SEMA4A,SIX1,SIX4,SLC40A1,SNRK,SOX6,STAT3,STAT6,SYK,TCF21,TCTA,TGFB2,TGFBR2,TGFBR3,THRA,TMEM176A,TMEM176B,VCAM1,…
GO:0043090	0.00298932	4.95626	1.49029	6	26	amino acid import	GO_BP	AGT,RGS2,RGS4,SLC1A1,SLC6A5,SLC7A2
GO:0048843	0.00298932	4.95626	1.49029	6	26	negative regulation of axon extension involved in axon guidance	GO_BP	NRP1,SEMA3D,SEMA3E,SEMA4A,SEMA4G,SEMA6D
GO:0055003	0.00298932	4.95626	1.49029	6	26	cardiac myofibril assembly	GO_BP	ACTC1,MYOM1,NEB,PDGFRA,PROX1,TTN
GO:0060037	0.00298932	4.95626	1.49029	6	26	pharyngeal system development	GO_BP	ACVR1,EYA1,GATA3,SIX1,SIX4,TGFB2
GO:1903959	0.00298932	4.95626	1.49029	6	26	regulation of anion transmembrane transport	GO_BP	AGT,OSR1,RGS2,RGS4,SLC34A1,TCAF2
GO:0033555	0.00311824	3.68757	2.51395	8	44	multicellular organismal response to stress	GO_BP	APOE,BRINP1,DPP4,GABRA5,GCH1,LYPD1,MEF2C,NPY2R,P2RX3,PENK,RELN,SCN9A,TACR1
GO:0072132	0.00313077	3.68499	2.51558	8	44	mesenchyme morphogenesis	GO_BP	ACTA1,ACTA2,ACTC1,ACVR1,ENG,HEYL,MYC,OSR1,TGFB2,TGFBR2,TMEM100
GO:1901615	0.0031437	1.60362	29.462	45	514	organic hydroxy compound metabolic process	GO_BP	ACOX2,ADH6,AKR1C1,AKR1C2,AKR1C3,ALDH1A1,ALDH1A2,APOE,BCO1,CITED1,CYB5R1,CYP27A1,DGAT2,DHRS3,DYSF,GATA3,GCH1,GOT1,GPR37,GRIN2A,HMGCS2,IGF1,IMPA2,INPPL1,MAOB,MOXD1,MYOF,NFKB1,NPC2,NUDT4,PAX8,PCBD1,PLCB1,PLCE1,PNKD,PNPO,PROX1,PTH1R,RDH10,SGPP2,SLC27A2,SLC34A1,SPR,SULT1E1,TGFB2
GO:0048640	0.00316379	2.49553	6.13313	14	107	negative regulation of developmental growth	GO_BP	CAV3,CDK5R1,FSTL4,GAL,NRP1,RGS2,RGS4,SEMA3D,SEMA3E,SEMA4A,SEMA4G,SEMA6D,SPP1,TGFBR2
GO:0007548	0.00320445	1.86454	15.3615	27	268	sex differentiation	GO_BP	ACVR2A,ADAMTS1,AKR1C3,CDKL2,FZD4,GAS2,GATA3,HNF4A,INHBA,INHBB,LGR4,LHX1,MAMLD1,NRIP1,NUPR1,OSR1,PDGFRA,PLEKHA1,PTPRN,RARA,RDH10,SALL1,SIX4,TCF21,TGFB2,TP63,WT1
GO:0071774	0.00323357	16.6056	0.341671	3	6	response to fibroblast growth factor	GO_BP	CASR,CCL2,CPS1,ELK1,ESRP1,ESRP2,FAM20C,FGF7,FLRT2,FLRT3,GALNT3,GATA3,LHX1,POSTN,SHISA2,SULF2,TNC,ZFP36
GO:0099175	0.00323424	2.59548	5.50262	13	96	regulation of postsynapse organization	GO_BP	APOE,CAMK2B,CDK5R1,DNM3,EFNA1,GRIN2B,IL1RAPL1,LRRK2,LRRTM1,NGEF,NRXN1,RAPSN,RELN
GO:0072182	0.00327178	16.5332	0.34307	3	6	regulation of nephron tubule epithelial cell differentiation	GO_BP	GATA3,LHX1,OSR1,PAX2,PAX8,WWTR1
GO:0072216	0.00327229	16.5323	0.343089	3	6	positive regulation of metanephros development	GO_BP	EGR1,MYC,PAX2,PAX8,PDGFA,WT1
GO:0001553	0.00327915	16.5194	0.343339	3	6	luteinization	GO_BP	FZD4,INHBA,PDGFRA,PLEKHA1,PTPRN
GO:0010694	0.00329492	16.4901	0.343914	3	6	positive regulation of alkaline phosphatase activity	GO_BP	ITGA2,MEF2C,NPNT
GO:0032803	0.00329492	16.4901	0.343914	3	6	regulation of low-density lipoprotein particle receptor catabolic process	GO_BP	ANXA2,APOE,MYLIP
GO:0042985	0.00329492	16.4901	0.343914	3	6	negative regulation of amyloid precursor protein biosynthetic process	GO_BP	ITM2A,ITM2B,ITM2C
GO:0060385	0.00329492	16.4901	0.343914	3	6	axonogenesis involved in innervation	GO_BP	COL25A1,ITGA4,NRP1
GO:0061002	0.00329492	16.4901	0.343914	3	6	negative regulation of dendritic spine morphogenesis	GO_BP	DNM3,EFNA1,NGEF
GO:0072284	0.00329492	16.4901	0.343914	3	6	metanephric S-shaped body morphogenesis	GO_BP	LHX1,PAX8,WT1
GO:0097475	0.00329492	16.4901	0.343914	3	6	motor neuron migration	GO_BP	LHX1,NRP1,RELN
GO:0050795	0.00329866	3.06508	3.66842	10	64	regulation of behavior	GO_BP	APOE,HOXA1,HTR2B,MEF2C,NPY2R,NRXN1,PENK,RELN,SGIP1,STAT3
GO:0007156	0.00335613	2.13162	9.57227	19	167	homophilic cell adhesion via plasma membrane adhesion molecules	GO_BP	AMIGO2,CDH1,CDH11,CDH12,CDH13,CDH15,CDH16,CDH9,CLSTN2,CNTN4,DCHS2,DSCAM,ESAM,KIRREL3,NEXN,PCDH1,PCDH11Y,PCDH17,PTPRT
GO:0001952	0.0033866	2.8592	4.28026	11	75	regulation of cell-matrix adhesion	GO_BP	AJAP1,ARHGAP6,BCL6,CD36,CDH13,EFNA5,FMN1,HOXA7,JUP,LIMCH1,NRP1,PHLDB2,PLEKHA2,POSTN,S100A10,SDC4,SEMA3E,THY1
GO:0034332	0.00353895	3.59958	2.56318	8	45	adherens junction organization	GO_BP	ACTN2,ARHGAP6,CADM2,CDH1,CDH11,CDH12,CDH13,CDH15,CDH9,EFNA5,FERMT2,FMN1,ITGA2,JUP,LIMCH1,NRP1,PHLDB2,S100A10,SDC4,THY1
GO:0097164	0.00354134	2.45994	6.20725	14	109	ammonium ion metabolic process	GO_BP	ACHE,AKR1C1,AKR1C2,AKR1C3,BHMT,CDS1,FABP3,GCH1,GPR37,GRIN2A,HNMT,LPCAT3,MAOB,MBOAT1,MOXD1,PLA2G4A,PNKD,RAB38,SGMS1,SGMS2,SGPP2,SLC44A3,SLC44A4,SMPDL3B,SPTLC3,TGFB2
GO:0045597	0.00357144	1.76508	18.5307	31	338	positive regulation of cell differentiation	GO_BP	ACVR1,ACVR2A,ADAMTS9,AGT,ALX1,ANXA2,APOE,ATP8A2,BCL6,BEND6,BIN1,BRINP1,BRINP2,CAMK2B,CASP8,CASS4,CAV3,CD34,CD36,CDH15,CNTN1,COBL,CXCL12,CYR61,DAB2,DKK1,DLX1,DSCAM,EFNA5,EHD2,ENG,ETS1,FAM20C,FGB,FNDC5,FZD4,GATA3,GLIPR2,GSX2,HEYL,HOXA5,IGF1,IL1RAPL1,INHBA,ISLR2,ITGA3,JUNB,KLF10,KLF5,LHX1,MAPT,MEF2C,MYADM,MYOD1,MYOG,NCOA1,NEDD4L,NEFL,NEGR1,NELL1,NFKB1,NGFR,NPNT,NRP1,OLFM2,OPRM1,OTP,PAX2,PAX8,PCP4,PK…
GO:0051247	0.00359045	1.32433	96.3532	122	1681	positive regulation of protein metabolic process	GO_BP	ACVR1,ACVR2A,ADRA1A,ADRA1B,ADRA2A,AFAP1L2,AGT,AIFM1,ANXA2,APOE,ARHGAP8,ARHGEF5,BCL6,BMP3,BMPER,CASP8,CASS4,CAV1,CAV3,CCBE1,CCL2,CD36,CDK5R1,CDKN1A,CIDEB,CNTN1,CTSC,CTSH,CYR61,DAB2,DKK1,DOK5,DUSP26,DUSP9,EFNA1,EFNA3,EFNA5,EGLN3,EGR1,ENG,EPHA6,ERBB3,F2RL1,FGB,FGF7,FOXO1,FZD4,FZD8,GATA3,GHR,GLIPR2,GNG3,GPC3,GPNMB,GPR37,GPRC5C,GRIN2A,GRIN2B,HBEGF,HIP1R,HSPB1,HTR2B,IFI16,IGF1,IGF2,INHBA,INHBB,ITGA2,LI…
GO:0030728	0.00360077	5.90795	1.08712	5	19	ovulation	GO_BP	ADAMTS1,GAS2,HPGD,INHBA,INHBB,NRIP1,RGS2
GO:0060021	0.00361332	3.02027	3.71298	10	65	roof of mouth development	GO_BP	ALX1,BNC2,DHRS3,INHBA,MEF2C,OSR1,PDGFRA,PKDCC,PLEKHA1,TCF21,TGFB2,TGFB3,TGFBR2,TGFBR3,TSHZ1
GO:0035640	0.0036242	8.27804	0.685677	4	12	exploration behavior	GO_BP	APOE,BRINP1,CHL1,DPP4,ITGA3,LRRK2,LRRTM1,PENK
GO:0030334	0.00363583	2.44867	6.2196	14	113	regulation of cell migration	GO_BP	ACVR1,ADAMTS1,ADAMTS9,ADGRA2,ADRA2A,AGT,AMOTL2,APOE,BMPER,CAMK2B,CASS4,CAV1,CCL2,CD151,CDH1,CDH13,CTSH,CXCL12,CXCL16,CYGB,CYR61,DAB2,DCN,DYSF,EFNA1,EMILIN1,ENG,ETS1,F2RL1,FGF7,FLRT2,FOXC2,GATA3,GLIPR2,GPNMB,GRB7,GSX2,HBEGF,HOXA7,HSPB1,IGF1,IGFBP5,IL1R1,ITGA2,ITGA3,ITGA4,JUP,LAMA4,LAMB1,LIMCH1,LMNA,MEF2C,MET,MITF,MYADM,MYO1C,NAV3,NEXN,NOV,NRP1,PARD6B,PBLD,PDGFA,PDGFRA,PHLDB2,PLCB1,POSTN,PPARG,PPAR…
GO:0003148	0.00365983	4.71998	1.54761	6	27	outflow tract septum morphogenesis	GO_BP	ENG,NRP1,RARA,RARB,TGFB2,TGFBR2
GO:1903792	0.00365983	4.71998	1.54761	6	27	negative regulation of anion transport	GO_BP	GRM7,NPY5R,OSR1,RGS2,RGS4,TCAF2
GO:0015816	0.00366562	8.25047	0.687828	4	12	glycine transport	GO_BP	RGS2,RGS4,SLC6A17,SLC6A5
GO:0016554	0.00366562	8.25047	0.687828	4	12	cytidine to uridine editing	GO_BP	APOBEC2,APOBEC3C,APOBEC3F,RBM47
GO:0035641	0.00366562	8.25047	0.687828	4	12	locomotory exploration behavior	GO_BP	APOE,DPP4,LRRK2,PENK
GO:0070493	0.00366562	8.25047	0.687828	4	12	thrombin-activated receptor signaling pathway	GO_BP	F2RL1,F2RL2,HPGD,MET
GO:0032496	0.00366936	1.76234	18.5714	31	324	response to lipopolysaccharide	GO_BP	ASS1,CASP8,CCL2,CD36,CITED1,CLDN1,CNP,CPS1,CXCL1,DCN,FMO1,GCH1,GGT1,GGT2,HPGD,JUNB,LDOC1,MAOB,MEF2C,NFKB1,OPRM1,PENK,PPARGC1A,PTGER2,PTGER4,RARA,S100A14,SGMS1,TFPI,VCAM1,ZFP36
GO:0014911	0.00367768	3.57538	2.57935	8	45	positive regulation of smooth muscle cell migration	GO_BP	ADAMTS1,AGT,IGF1,IGFBP5,ITGA2,NRP1,POSTN,SEMA6D
GO:0042127	0.00371972	1.49874	40.5026	58	748	regulation of cell proliferation	GO_BP	ADAMTS1,ADRA1A,ADRA2A,AGT,AHR,AKR1C2,AKR1C3,ALDH1A2,ANXA2,APOE,ATP8A2,AVPR1A,B4GALT1,BCL6,CALCRL,CAPN1,CASR,CAV1,CAV3,CCL2,CD164,CDH13,CDKN1A,CDKN1C,CLEC11A,CTSH,CXCL1,CXCL12,CYBA,CYR61,DDAH1,DPP4,DYSF,EGLN3,EGR1,EMX1,EPCAM,ERBB3,ESRP2,ETS1,EYA1,FABP3,FAP,FGF7,FOXO1,FRK,GAL,GATA3,GPC3,GPNMB,HBEGF,HNF4A,HOXA3,HOXA5,HPGD,HTR2B,IFIT3,IGF1,IGF2,IGFBP5,IGFBP7,INHBA,INPPL1,IRF6,ITGA2,ITGA4,JUP,KCNH1,KL…
GO:0043086	0.00374062	1.46815	45.5686	64	795	negative regulation of catalytic activity	GO_BP	AGT,ANXA2,ANXA4,APOE,BIN1,CASP8,CAV1,CAV3,CCDC8,CDKN1A,CDKN1C,COL6A3,CPEB2,DEPTOR,DLG2,DTX3L,DUSP26,DUSP9,ELFN1,F11R,FRY,GABBR2,GPC3,HIPK3,HSPB1,IFI16,ITIH5,LRRK2,MAPT,MVP,NFKB1,NGFR,OPRM1,PARP9,PAX2,PHACTR1,PI15,PPARG,PRKAR1B,PTPN6,PTPRT,RGS2,RGS4,SERPINA5,SERPINE2,SERPINF1,SERPINF2,SERPINH1,SERPINI1,SLC7A14,SPINT1,SPOCK1,SPOCK2,SPOCK3,TFPI,TFPI2,TGFB2,THY1,TIMP1,TIMP3,TNNT2,WFDC2,WWTR1,ZFP36
GO:0001701	0.00374702	1.77784	17.8262	30	311	in utero embryonic development	GO_BP	ACVR1,APBA1,CASP8,CDKN1C,CITED1,CYR61,EDNRA,ELF3,EMX1,GATA3,GRHL2,IGF1,IGF2,JUNB,KRT19,NCOA1,NRK,PDGFRA,PTPRR,RDH10,SBDS,SLC34A2,SOX6,SPINT1,ST14,TGFB3,TGFBR2,TMEM100,TPM1,VASH2
GO:0014897	0.00375308	2.44271	6.24777	14	109	striated muscle hypertrophy	GO_BP	ADRA1A,AGT,CAV3,FOXO1,HTR2B,IGF1,IGFBP5,LMNA,MEF2C,MYH7,RGS2,RGS4,TRPC3,TTN
GO:0060416	0.00385071	3.98952	2.06348	7	36	response to growth hormone	GO_BP	ASS1,CPS1,GHR,IGFBP5,PRLR,SLC34A1,STAT3
GO:0031099	0.00392685	2.4284	6.27803	14	110	regeneration	GO_BP	CDKN1A,CLDN1,CXCL12,DYSF,ENO3,IGF1,KLK6,MATN2,MYOD1,MYOG,NEFL,NOV,POSTN,PPARG,PRPS2,PTPN3,SGCA,SPP1,SULF2,TGFBR2,TGFBR3,THY1,TNC
GO:0019362	0.00394295	2.20357	8.31125	17	145	pyridine nucleotide metabolic process	GO_BP	ENO3,ENTPD5,ESRRB,FMO1,IGF1,MPC1,MPC2,MYOG,NMNAT1,NMRK2,PARP9,PGK1,PGM1,PNP,PPARGC1A,QPRT,STAT3
GO:0009605	0.00394548	1.38774	65.5847	87	1194	response to external stimulus	GO_BP	ABCC9,ACAT1,ACTA1,ACTA2,ADAMTS5,ADAMTS9,ADGRA2,ADRA1A,AGT,AIFM1,AJAP1,AKR1C3,ALCAM,ALDH1A2,ANO1,ANXA2,AOC1,APOBEC3C,APOBEC3F,APOE,AQP2,ARHGEF5,ASIC2,ASS1,ATP1A1,ATP2B1,ATP8A2,AVPR1A,BCL6,BHLHE40,BLOC1S3,C1QTNF3,CADPS2,CALCRL,CASP8,CASR,CAV1,CAV3,CCL2,CD34,CD36,CDH13,CDK5R1,CDKN1A,CDS1,CFI,CHGA,CHL1,CITED1,CLDN1,CNP,CNTN4,CPS1,CXCL1,CXCL12,CXCL16,CYBA,CYR61,DCN,DOK5,DOK6,DSCAM,DTX3L,DYSF,EFNA1,EFN…
GO:0009611	0.00408317	2.51184	5.64344	13	103	response to wounding	GO_BP	ACHE,ADRA2A,AJAP1,ANXA2,APOE,B4GALT1,BLOC1S3,CAV1,CAV3,CD151,CD34,CD36,CSRP1,CYR61,DCN,DGKD,DOCK9,DYSF,EHD2,ENO3,ENTPD1,ERBB3,ETS1,F2RL1,F2RL2,FAP,FGB,FGF7,FLRT3,FOXC2,GATA3,GNA14,GP1BB,GRIN2A,HBEGF,HNF4A,HSPB1,IGF1,INHBB,ITGA2,KLK6,LGALS1,LOX,MAFK,MATN2,MYL12A,MYL9,MYOD1,MYOF,MYOG,NEFL,NMNAT1,NOV,NRP1,OPRM1,P2RX3,PAPSS2,PDGFA,PDGFRA,PHLDB2,PLAT,POSTN,PRKAR1B,PRKCB,PRKCQ,PTPN6,RHOC,RREB1,SDC4,SER…
GO:0198738	0.00413887	1.61407	26.6533	41	465	cell-cell signaling by wnt	GO_BP	AMOTL2,APOE,ATP6V0C,BICC1,CAV1,CITED1,DAB2,DCDC2,DKK1,EGR1,FERMT2,FOXO1,FZD4,FZD8,GATA3,GPC3,HIC1,ITGA3,JUP,LGR4,LRRK2,MET,MITF,NDRG2,NFKB1,OPRM1,PLCB1,PRICKLE1,RBMS3,RUNX1,SALL1,SHISA2,SOSTDC1,SULF2,TGFB1I1,TMEM88,TNIK,TSPAN12,VANGL1,WISP1,WWTR1
GO:0007588	0.00414491	2.95527	3.78305	10	66	excretion	GO_BP	ADRA1A,AGT,AQP2,ATP6V0A4,ATP6V1B1,AVPR1A,CLCN5,CLCNKA,CLCNKB,NEDD4L
GO:0005978	0.00423283	3.48109	2.63667	8	46	glycogen biosynthetic process	GO_BP	ESRRB,GBE1,GYS1,IGF1,IGF2,PGM1,PGM5,PPP1R3C
GO:0061041	0.00423344	3.90557	2.09578	7	37	regulation of wound healing	GO_BP	ADRA2A,AJAP1,ANXA2,APOE,CAV1,CD34,CD36,F2RL1,FAP,FGB,FOXC2,HBEGF,MYOD1,PDGFA,PDGFRA,PHLDB2,PLAT,PRKCQ,RREB1,SERPINE2,SERPINF2,SYK,TFPI,TGFBR2,TNFRSF12A
GO:0051341	0.00423474	2.50451	5.67458	13	99	regulation of oxidoreductase activity	GO_BP	ACVR2A,AGT,APOE,CAV1,CAV3,CYBA,CYGB,DDAH1,GCH1,HTR2B,LRRK2,NFKB1,SPR
GO:0042327	0.00424278	1.5924	28.3158	43	501	positive regulation of phosphorylation	GO_BP	ACVR1,ACVR2A,ADRA1A,ADRA1B,ADRA2A,AFAP1L2,AGAP2,AGT,ANXA2,ARHGAP8,ARHGEF5,BMP3,BMPER,CASS4,CAV1,CCL2,CD36,CDK5R1,CDKN1A,CNTN1,CYR61,DAB2,DKK1,DOK5,DSCAM,DUSP9,EEF1A2,EFNA1,EFNA5,EGR1,ENG,ENTPD5,EPHA6,ERBB3,ESRRB,F2RL1,FGB,FGF7,FZD4,FZD8,GHR,GLIPR2,GNG3,GPNMB,GPR37,GPRC5C,HBEGF,HTR2B,IGF1,IGF2,INHBA,INHBB,LIMCH1,LRRK2,MAP3K1,MAPT,MET,MYOG,NMNAT1,NPNT,NPY5R,NRK,NRP1,OPRM1,PARP9,PDGFA,PDGFRA,PLCB1,P…
GO:0009108	0.0042694	1.95976	11.9509	22	209	coenzyme biosynthetic process	GO_BP	ACAT1,ELOVL1,ELOVL7,ENO3,ENTPD5,ESRRB,GCH1,IGF1,MPC1,MPC2,MYOG,NMNAT1,NMRK2,PARP9,PCBD1,PDK2,PGK1,PGM1,PNP,PNPO,PPARGC1A,QPRT,SPR,STAT3,TPK1
GO:0061005	0.0042833	4.53954	1.59355	6	28	cell differentiation involved in kidney development	GO_BP	ACTA2,CD34,CITED1,GATA3,LGR4,LHX1,MEF2C,MTSS1,OSR1,PAX2,PAX8,SALL1,TCF21,WT1,WWTR1
GO:0051924	0.00428676	2.31778	7.00773	15	123	regulation of calcium ion transport	GO_BP	ADRA2A,AGT,ANXA2,ATP1B1,BIN1,CACNB1,CAMK2B,CASQ2,CASR,CAV1,CAV3,CCL2,CXCL12,CYBA,DYSF,HOXA3,HRC,JPH1,JPH2,KCNE3,P2RX3,PTPN6,RGS4,RGS9,STAC3,THY1,TRPC3,TRPC6
GO:0034333	0.00432087	2.61506	5.04407	12	88	adherens junction assembly	GO_BP	ACTN2,ARHGAP6,EFNA5,FERMT2,FMN1,ITGA2,LIMCH1,NRP1,PHLDB2,S100A10,SDC4,THY1
GO:0003012	0.00439272	2.48623	5.68928	13	105	muscle system process	GO_BP	ACTA1,ACTA2,ACTC1,ACTN2,ADRA1A,ADRA1B,ADRA2A,AGT,ANXA6,ATP1A1,ATP1B1,ATP2A1,ATP8A2,BIN1,CALCRL,CAMK2B,CASQ2,CAV1,CAV3,CHGA,CHRM3,CHRNA1,CHRNB1,CHRND,CHRNG,CYBA,DES,DYSF,EDNRA,FOXO1,FXYD1,GAMT,GATM,GJA5,HRC,HTR2B,IGF1,IGFBP5,ITGA2,JUP,KCND3,KCNE3,KCNE4,KCNJ3,LMNA,MEF2C,MYBPH,MYH7,MYL1,MYL12A,MYL4,MYL6B,MYL9,MYLPF,MYOD1,MYOF,MYOG,MYOM1,NEB,NEDD4L,NPNT,NPY2R,P2RX3,PLCE1,PPARGC1A,PTGER3,RGS2,RGS4,RYR…
GO:0050886	0.00441858	3.8732	2.11217	7	37	endocrine process	GO_BP	AGT,AVPR1A,C1QTNF3,CYBA,ENPEP,F2RL1,FZD4,GAL,GATA3,GJA5,HSD11B2,INHBA,INHBB,SERPINF2
GO:0071248	0.00449378	2.02498	10.5467	20	184	cellular response to metal ion	GO_BP	AKR1C3,AOC1,AQP2,CDH1,CLDN1,DLG2,GLRA2,JUNB,KCNH1,LRRK2,MEF2C,MT1F,MT1H,MYOG,PPARGC1A,RYR1,SERPINF1,SLC34A1,SLC40A1,SYT10
GO:0086010	0.00451869	3.85632	2.1208	7	37	membrane depolarization during action potential	GO_BP	CAV3,GJA5,PTPN3,SCN2A,SCN3B,SCN7A,SCN9A
GO:0008610	0.00452307	1.48272	40.8684	58	713	lipid biosynthetic process	GO_BP	ACHE,ACOX2,ACSM2B,ACSM3,AGAP2,AKR1C3,ALDH1A2,APOE,ATP1A1,AVPR1A,B3GALT1,B3GALT2,BCO1,CDS1,CYB5R1,CYP27A1,CYR61,DGAT2,EGR1,ELOVL1,ELOVL7,FABP3,FGF7,FITM1,GAL3ST1,HMGCS2,HPGD,HSD11B2,HTR2B,IGFBP7,INPPL1,LPCAT3,MBOAT1,MGLL,NFKB1,OXSM,PDGFA,PLA2G4A,PLCE1,PLD1,PLEKHA1,PLEKHA2,PLPP1,PPARGC1A,PRLR,PROX1,RAB38,RBP1,RDH10,SGMS1,SGMS2,SGPP2,SLC27A2,SLC44A3,SLC44A4,SPTLC3,ST8SIA6,UGT8
GO:0014850	0.00457995	5.51314	1.14446	5	20	response to muscle activity	GO_BP	AGT,FNDC5,ITGA2,MYOG,POSTN,PPARGC1A,TNS2
GO:0048762	0.00461028	2.37854	6.38835	14	113	mesenchymal cell differentiation	GO_BP	ACVR1,ALDH1A2,ALX1,ANXA6,DAB2,EDNRA,EFNA1,ENG,GBX2,GLIPR2,HEYL,HTR2B,MEF2C,NRP1,OSR1,PAX2,PBLD,PHLDB2,PITX2,RANBP3L,RDH10,SEMA3D,SEMA3E,SEMA4A,SEMA4G,SEMA6D,TCF21,TGFB1I1,TGFB2,TGFB3,TGFBR2,TGFBR3,TMEM100,WWTR1
GO:0032891	0.00461281	5.50332	1.14638	5	20	negative regulation of organic acid transport	GO_BP	GRM7,NPY5R,OSR1,RGS2,RGS4
GO:0097205	0.00461281	5.50332	1.14638	5	20	renal filtration	GO_BP	CD34,F2RL1,GJA5,ITGA3,SULF2
GO:0051966	0.00462778	2.90326	3.84037	10	67	regulation of synaptic transmission, glutamatergic	GO_BP	CACNG5,DKK1,GRM7,LRRK2,MEF2C,NPY2R,NRXN1,RELN,SERPINE2,TSHZ3
GO:0003279	0.0046403	2.58845	5.08764	12	89	cardiac septum development	GO_BP	ACVR1,CYR61,DHRS3,ENG,GATA3,GJA5,HEYL,NRP1,PAX8,PROX1,RARA,RARB,SALL1,TGFB2,TGFBR2,TGFBR3
GO:0042391	0.00474102	1.93953	12.0529	22	215	regulation of membrane potential	GO_BP	ACTN2,ADRA1A,ASIC2,ATP1A1,ATP1B1,BIN1,CASQ2,CAV1,CAV3,CELF4,CHRNA1,CHRNB1,CHRND,CHRNG,CLDN19,DCN,FXYD1,GABRA3,GABRA5,GABRG2,GABRR1,GJA5,GJD2,GLRA2,GOT1,GRIN2A,GRIN2B,GRIN3A,HCN1,JUP,KCND3,KCNE3,KCNE4,KCNH1,KCNJ3,KCNMB2,LRRK2,MAPT,MEF2C,NEDD4L,NPAS4,NPY2R,NRXN1,OPRM1,P2RX3,POPDC3,PTPN3,RELN,RGS4,RGS7BP,SCN2A,SCN3B,SCN7A,SCN9A,SLC34A1,TMEM108,USP53
GO:0090288	0.00476845	2.10347	9.17104	18	160	negative regulation of cellular response to growth factor stimulus	GO_BP	ADGRA2,AGT,BMPER,CAV1,DCN,DKK1,DLX1,EMILIN1,GATA3,PBLD,SHISA2,SOSTDC1,SULF2,TGFB1I1,TGFB3,TGFBR2,TGFBR3,VWC2
GO:0072593	0.00478025	1.8038	15.82	27	276	reactive oxygen species metabolic process	GO_BP	AGT,AKR1C3,ASS1,CAV1,CD34,CD36,CDKN1A,CPS1,CYBA,CYR61,DDAH1,F2RL1,FBLN5,FOXO1,GCH1,GPX3,LRRK2,MAOB,MAPT,PAX2,SIRT2,SLC7A2,SPR,STAT3,STK17A,SYK,TGFBR2
GO:0120193	0.00484038	3.10151	3.26718	9	57	tight junction organization	GO_BP	CLDN1,CLDN3,F11R,GRHL2,MARVELD2,MYO1C,PARD6B,RUNX1,TGFB3
GO:0007528	0.00485028	3.39163	2.69399	8	47	neuromuscular junction development	GO_BP	CACNB1,CHRNA1,COL4A1,LRRK2,PDZRN3,SIX1,SIX4,TNC
GO:0035094	0.00485028	3.39163	2.69399	8	47	response to nicotine	GO_BP	CHRNA1,CHRNB1,CHRND,CHRNG,LYPD1,NFKB1,PENK,VCAM1
GO:0001838	0.00489063	2.28137	7.10755	15	124	embryonic epithelial tube formation	GO_BP	ALX1,COBL,GATA3,GRHL2,OSR1,PAX2,PAX8,PRICKLE1,RARA,SDC4,SIX1,SIX4,SPINT1,ST14,TGFB2
GO:0003084	0.00505677	7.33333	0.745147	4	13	positive regulation of systemic arterial blood pressure	GO_BP	ADRA1A,AVPR1A,CYBA,HSD11B2
GO:0030836	0.00505677	7.33333	0.745147	4	13	positive regulation of actin filament depolymerization	GO_BP	ACTN2,CFL2,DSTN,F2RL1
GO:0022409	0.00515339	1.83906	14.3871	25	251	positive regulation of cell-cell adhesion	GO_BP	ADAM19,BCL6,CAV1,CCL2,DPP4,ETS1,FGB,FLOT2,GATA3,IGF1,IGF2,ITGA4,KIF26B,LGALS1,PNP,PRKCQ,PTPN6,RARA,RUNX1,SERPINF2,SYK,TGFBR2,THY1,VCAM1,ZBTB7B
GO:0031670	0.0051538	2.85304	3.89769	10	68	cellular response to nutrient	GO_BP	ATP2B1,CASR,CYBA,NCOA1,P2RX3,PDK2,PENK,POSTN,PPARG,TNC
GO:0060998	0.0051538	2.85304	3.89769	10	68	regulation of dendritic spine development	GO_BP	APOE,CAMK2B,CDK5R1,DNM3,EFNA1,FSTL4,LRRK2,MEF2C,NGEF,RELN
GO:0043069	0.00518756	1.40667	54.8543	74	957	negative regulation of programmed cell death	GO_BP	ACTC1,ACVR1,AGAP2,AMIGO2,ANXA4,APOE,ASIC2,BCL6,CASP8,CAV1,CCL2,CDKN1A,CHL1,CITED1,CTSH,CXCL12,CYR61,DAB2,DKK1,DLX1,EFNA1,EN1,EPHA6,ERBB3,ERC1,EYA1,EYA4,FAIM2,FGB,FOXO1,GABRA5,GATA3,HIP1R,HIPK3,HSPB1,HTR2B,IFIT3,IGF1,LMNA,LRRK2,MECOM,MEF2C,MET,MITF,MUC1,MYC,NEFL,NFKB1,NGFR,NMNAT1,NPY5R,NRP1,OSR1,PAX2,PAX8,PDGFRA,POU4F1,PPARGC1A,PRKCQ,PRLR,RARA,RARB,RNF144B,SCG2,SIRT2,SIX1,SIX4,SLC25A4,SLC40A1,STAT…
GO:0060306	0.00527046	3.7317	2.17812	7	38	regulation of membrane repolarization	GO_BP	CASQ2,CAV1,CAV3,GJA5,KCNE3,KCNE4,NEDD4L
GO:1905606	0.00532643	4.30905	1.66225	6	29	regulation of presynapse assembly	GO_BP	CBLN2,IL1RAPL1,LRFN5,LRRTM1,NRXN1,SLITRK2
GO:0097190	0.00536154	1.52202	33.6462	49	587	apoptotic signaling pathway	GO_BP	ACVR1,AGT,AIFM1,ANXA6,ATP2A1,CASP8,CAV1,CDKN1A,CIDEB,CTSC,CTSH,CXCL12,DEPTOR,ERBB3,ERP27,EYA1,EYA4,FAIM2,FGB,HIC1,HIP1R,HSPB1,IFI16,IGF1,INHBA,INHBB,ITM2C,LMNA,LRRK2,MAL,MUC1,NRP1,NUPR1,PDK2,POU4F1,PPP1R13B,SCG2,SCN2A,SEPT4,SGMS1,SRPX,SST,TGFB2,TIMP3,TNFRSF12A,TP63,TPD52L1,ZNF385B,ZNF622
GO:1903507	0.00536576	1.35417	71.5914	93	1249	negative regulation of nucleic acid-templated transcription	GO_BP	AHR,ALX1,ATP8B1,BARX2,BCL6,BEND6,BHLHE40,CAV1,CD36,CDK5R1,CDKN1C,CITED1,DAB2,DKK1,DLX1,DPF1,DUSP26,EFNA1,EGR1,ELF3,EN1,FOXC2,FOXO1,FRK,FZD8,GATA3,HEYL,HIC1,HOXA7,HOXB3,HOXB8,HOXC6,HOXC8,HOXD8,HOXD9,HSBP1L1,IFI16,IGF2,JUNB,KLF10,KLF5,LGR4,LHX1,MAFK,MECOM,MEF2C,MITF,MUC1,MYC,NEDD4L,NFIB,NFIC,NFIX,NFKB1,NR3C1,NRIP1,OSR1,OVOL1,PARP9,PAX2,PAX9,PLCB1,POU4F1,PPARG,PRDM11,PRICKLE1,PROX1,RARA,RARB,RREB1,R…
GO:0010033	0.00538609	1.28307	116.834	143	2204	response to organic substance	GO_BP	ACAT1,ACTA1,ACTC1,ACTN2,ACVR1,ACVR2A,ADCY8,ADGRA2,ADH6,ADRA1A,ADRA2A,AGT,AHR,AIFM1,AKR1C1,AKR1C2,AKR1C3,ALDH1A2,ANO1,ANXA2,AOC1,APOE,ASS1,ATP1A1,ATP2B1,ATP6V0A4,ATP6V0C,ATP6V1B1,ATP6V1H,AVPR1A,BCL6,BMPER,BRINP1,BRINP2,BSPRY,CACNB1,CALCRL,CAMK2B,CASP8,CASQ2,CASR,CAV1,CAV3,CCBE1,CCL2,CD36,CDH1,CDH13,CDK5R1,CDKN1A,CDKN1C,CGN,CHRM3,CISH,CITED1,CLDN1,CLDN3,CLDN4,CNP,COL4A1,CPEB2,CPS1,CTSC,CTSH,CXCL1,C…
GO:0030900	0.00539899	1.66598	21.4373	34	374	forebrain development	GO_BP	ALDH1A2,AVPR1A,CDH1,CDK5R1,CNP,CXCL12,DKK1,DLX1,EMX1,EMX2,ETS1,GBX2,GSX2,INHBA,KIRREL3,LAMB1,LHX1,LRRK2,NEFL,NFIB,NPY,NRP1,OTP,PITX2,PLCB1,POU4F1,PPARGC1A,PROX1,PTCHD1,RARA,RARB,RELN,SALL1,TMEM108
GO:1901862	0.00544492	3.03804	3.3245	9	58	negative regulation of muscle tissue development	GO_BP	CAV3,DKK1,IGFBP5,RGS2,RGS4,SIRT2,SIX4,SOX6,TGFBR2
GO:1903779	0.00544492	3.03804	3.3245	9	58	regulation of cardiac conduction	GO_BP	AGT,ATP2A1,ATP2B1,CASQ2,CAV1,GJA5,HRC,RYR1,SLC8A2
GO:0072075	0.00546911	12.411	0.399892	3	7	metanephric mesenchyme development	GO_BP	MYC,OSR1,PAX2,SIX1,SIX4,TCF21,WT1
GO:2001023	0.00547112	2.41967	5.84654	13	102	regulation of response to drug	GO_BP	AGT,CXCL12,GAL,GPR37,LRRK2,MET,NCOA1,NPY2R,OSR1,RGS2,RGS4,SNCG,SYT10
GO:0030282	0.0055047	2.82166	3.9326	10	69	bone mineralization	GO_BP	ACVR1,ACVR2A,ANKH,FAM20C,GPC3,GPNMB,HOXA3,IGF1,KLF10,LGR4,MEF2C,MGP,NELL1,OSR1,PKDCC,PTH1R,SBDS,TGFB3
GO:0001778	0.0055211	12.3668	0.401233	3	7	plasma membrane repair	GO_BP	CAV3,DYSF,MYOF
GO:0021546	0.0055211	12.3668	0.401233	3	7	rhombomere development	GO_BP	EGR2,GBX2,HOXB3
GO:0048842	0.0055211	12.3668	0.401233	3	7	positive regulation of axon extension involved in axon guidance	GO_BP	CXCL12,DSCAM,NRP1
GO:0060839	0.0055211	12.3668	0.401233	3	7	endothelial cell fate commitment	GO_BP	ACVR1,NRP1,PROX1
GO:0061438	0.0055211	12.3668	0.401233	3	7	renal system vasculature morphogenesis	GO_BP	NRP1,PDGFRA,TCF21
GO:0071455	0.0055211	12.3668	0.401233	3	7	cellular response to hyperoxia	GO_BP	CAV1,FOXO1,PPARG
GO:0072307	0.0055211	12.3668	0.401233	3	7	regulation of metanephric nephron tubule epithelial cell differentiation	GO_BP	PAX2,PAX8,WWTR1
GO:1903365	0.0055211	12.3668	0.401233	3	7	regulation of fear response	GO_BP	APOE,MEF2C,PENK
GO:1904238	0.0055211	12.3668	0.401233	3	7	pericyte cell differentiation	GO_BP	ACTA2,CD34,OSR1
GO:0016339	0.00553441	3.30665	2.75131	8	48	calcium-dependent cell-cell adhesion via plasma membrane cell adhesion molecules	GO_BP	CDH1,CDH11,CDH12,CDH13,CDH15,CDH16,CDH9,FXYD5
GO:1990845	0.00556135	2.12011	8.59785	17	150	adaptive thermogenesis	GO_BP	ACHE,ADAMTS5,ALDH1A1,CAV1,CD36,ESRRG,FOXC2,GATM,LAMA4,LGR4,PLCL1,PPARGC1A,PRLR,STAT6,SYK,THRA,ZBTB7B
GO:0031401	0.00558886	1.35618	69.9292	91	1220	positive regulation of protein modification process	GO_BP	ACVR1,ACVR2A,ADRA1A,ADRA1B,ADRA2A,AFAP1L2,AGT,ANXA2,ARHGAP8,ARHGEF5,BCL6,BMP3,BMPER,CASS4,CAV1,CCL2,CD36,CDK5R1,CDKN1A,CNTN1,CYR61,DAB2,DKK1,DOK5,DUSP26,DUSP9,EFNA1,EFNA5,EGR1,ENG,EPHA6,ERBB3,F2RL1,FGB,FGF7,FZD4,FZD8,GATA3,GHR,GLIPR2,GNG3,GPNMB,GPR37,GPRC5C,HBEGF,HTR2B,IGF1,IGF2,INHBA,INHBB,LIMCH1,LMNA,LRRK2,MAP3K1,MET,MUC1,NMNAT1,NPNT,NPY5R,NRK,NRP1,NUPR1,OPRM1,PARP9,PDGFA,PDGFRA,PLCB1,PLCE1,PPA…
GO:0009653	0.00569447	2.38972	5.84645	13	125	anatomical structure morphogenesis	GO_BP	ACTA1,ACTA2,ACTC1,ACTN2,ACVR1,ACVR2A,ADAM12,ADAMTS1,ADAMTS16,ADAMTS5,ADAMTS9,ADGRA2,AGT,AJAP1,ALCAM,ALDH1A2,ALX1,ANPEP,ANXA2,ANXA6,APOE,ARHGAP24,ATP6V1B1,ATP8A2,B4GALT1,BARX2,BCL6,BHLHE40,BMPER,CALCRL,CAMK2B,CAP2,CAPN1,CASQ2,CASR,CASS4,CAV1,CAV3,CCBE1,CCL2,CD151,CD34,CD36,CDC42EP3,CDH11,CDH13,CDK5R1,CDKN1C,CFL2,CHL1,CITED1,CLDN3,CNP,CNTN4,COBL,COL12A1,COL14A1,COL21A1,COL25A1,COL4A1,COL6A3,CPM,CTS…
GO:0060425	0.0056962	5.17649	1.1999	5	21	lung morphogenesis	GO_BP	CTSH,ESRP2,FGF7,GRHL2,HOXA5,NFIB,RDH10,TCF21,TGFBR2,TNC
GO:0060384	0.0057119	5.17288	1.20068	5	21	innervation	GO_BP	COL25A1,GABRA5,ITGA4,NRP1,POU4F1,SERPINE2,SULF2,VCAM1
GO:0009713	0.00577282	5.15906	1.2037	5	21	catechol-containing compound biosynthetic process	GO_BP	GATA3,GCH1,GPR37,MOXD1,TGFB2
GO:0048485	0.00577282	5.15906	1.2037	5	21	sympathetic nervous system development	GO_BP	GATA3,GFRA3,NRP1,PHOX2A,TP63
GO:0048745	0.00577282	5.15906	1.2037	5	21	smooth muscle tissue development	GO_BP	ENG,ITGA8,OSR1,PROX1,SIX1
GO:0060713	0.00577282	5.15906	1.2037	5	21	labyrinthine layer morphogenesis	GO_BP	CYR61,GRHL2,NCOA1,SPINT1,ST14
GO:1901653	0.00582532	3.27102	2.77252	8	49	cellular response to peptide	GO_BP	ACTN2,ADCY8,AGT,ASS1,ATP6V0A4,ATP6V0C,ATP6V1B1,ATP6V1H,CACNB1,CASR,CAV1,CD36,CISH,CPEB2,CPS1,CYBA,FOXC2,FOXO1,GHR,GOT1,IGF1,IGF2,INHBB,KLF10,KLF5,LDOC1,MYO1C,NFKB1,NGFR,PDK2,PPARG,PRKAR1B,PRKCB,PRKCQ,PRLR,STAT3,TBC1D4,ZBTB7B,ZNF106
GO:0006637	0.00594202	2.39265	5.90386	13	103	acyl-CoA metabolic process	GO_BP	ACAT1,ACSM2B,ACSM3,DGAT2,ELOVL1,ELOVL7,FAR2,HMGCS2,MPC1,MPC2,OXSM,PDK2,TDO2
GO:0030856	0.00594228	2.10417	8.65517	17	151	regulation of epithelial cell differentiation	GO_BP	AJAP1,CAV1,CDKN1C,CITED1,ESRP1,GATA3,GRHL2,HOXA7,LHX1,OSR1,PAX2,PAX8,RUNX1,TMEM100,TP63,WWTR1,ZFP36
GO:0045807	0.00595421	2.16095	7.95317	16	139	positive regulation of endocytosis	GO_BP	ANXA2,APOE,CAV3,CCL2,CD151,CD36,CYBA,DAB2,F2RL1,GPC3,HIP1R,ITGA2,LRRK2,NEDD4L,PPARG,SGIP1,SYK,TSPAN1
GO:0071363	0.00603901	1.96352	10.8261	20	195	cellular response to growth factor stimulus	GO_BP	ACVR1,ACVR2A,ADGRA2,AGT,BMPER,CASR,CAV1,CAV3,CCBE1,CCL2,CDKN1C,CGN,CITED1,CLDN1,CPS1,CYR61,DAB2,DCN,DKK1,DLX1,DOK5,EGR1,EMILIN1,ENG,ESRP1,ESRP2,F11R,FAM20C,FERMT2,FGF7,FLRT2,FLRT3,FZD4,GALNT3,GATA3,GOT1,GPC3,HEYL,HPGD,HSPB1,ITGA3,ITGA8,KLF10,LHX1,MAPT,MEF2C,MYO1C,MYOF,MYOG,NGFR,NPNT,NR3C1,NRP1,PAX2,PAX9,PBLD,PDGFRA,PENK,POSTN,PPARGC1A,PRKCB,PTP4A3,SH3GL2,SHISA2,SIRT2,SOSTDC1,SOX6,SPINT1,SULF2,TGF…
GO:0043410	0.00609521	1.52416	32.2133	47	562	positive regulation of MAPK cascade	GO_BP	ADRA1A,ADRA1B,ADRA2A,ARHGAP8,ARHGEF5,BMPER,CCL2,CD36,DKK1,DOK5,DUSP9,EFNA1,EPHA6,ERBB3,F2RL1,FGB,FZD4,FZD8,GHR,GLIPR2,GNG3,GPNMB,GPR37,HTR2B,IGF1,IGF2,LRRK2,MAP3K1,MET,NMNAT1,NPNT,NPY5R,NRK,NRP1,OPRM1,PDGFA,PDGFRA,PLCB1,PLCE1,SERPINF2,SYK,TENM1,TGFB2,TGFB3,TNIK,TPD52L1,ZNF622
GO:0043547	0.0061016	1.62576	23.2142	36	405	positive regulation of GTPase activity	GO_BP	AGAP2,ALDH1A1,ARHGAP1,ARHGAP20,ARHGAP24,ARHGAP29,ARHGAP31,ARHGAP6,ARHGAP8,ARHGEF5,ARHGEF6,CCL2,DOCK9,ELMOD1,F11R,F2RL1,HTR2B,LRRK2,NRP1,PKP4,PLCB1,RANBP3L,RAP1GAP,RGL3,RGS2,RGS4,RGS7,RGS9,S100A10,STARD13,STARD8,TBC1D30,TBC1D4,TBC1D8,THY1,VAV3
GO:0048015	0.00616072	2.04537	9.40031	18	164	phosphatidylinositol-mediated signaling	GO_BP	AGT,DCN,ENTPD5,ERBB3,F2RL1,GATA3,HTR2B,IGF1,KCNH1,NCS1,PDGFA,PDGFRA,PLEKHA1,PTPN6,RELN,SERPINE2,SIRT2,TGFB2
GO:0050673	0.00617717	3.23147	2.79755	8	50	epithelial cell proliferation	GO_BP	ACVR2A,ALDH1A2,APOE,B4GALT1,BMPER,CAV1,CCL2,CD34,CDH13,CDKN1C,CXCL12,CYBA,DYSF,ESRP2,EYA1,FAP,FGF7,GATA3,GPC3,HOXA5,HTR2B,IGF1,IGFBP5,IRF6,ITGA4,LAMB1,LGR4,MEF2C,MTSS1,MYC,NFIB,NGFR,NOV,NRP1,OSR1,PAX2,PBLD,PPARG,PROX1,PTPRN,RREB1,SCG2,SERPINF1,SIX1,SIX4,STAT3,STAT6,SULF2,TACSTD2,TGFB2,TGFBR3,TP63,VASH2,ZFP36
GO:0016101	0.00619759	2.48373	5.27335	12	92	diterpenoid metabolic process	GO_BP	AKR1C1,AKR1C3,ALDH1A1,ALDH1A2,APOE,BCO1,DGAT2,DHRS3,GPC3,RBP1,RDH10,SDC4
GO:0006940	0.00622194	4.14671	1.7128	6	30	regulation of smooth muscle contraction	GO_BP	ADRA1A,ADRA1B,ADRA2A,CALCRL,CAV1,CHRM3,ITGA2,NPNT,NPY2R,PLCE1,RGS2,TACR1
GO:0048747	0.00624878	4.14276	1.71433	6	30	muscle fiber development	GO_BP	ACTA1,CHRNB1,DYSF,FLNC,MYOD1,MYOF,MYOG,MYOM1,RYR1,STAC3,TTN
GO:0015850	0.00628694	1.80666	14.6163	25	255	organic hydroxy compound transport	GO_BP	ADRA2A,AGT,AKR1C1,ANXA2,APOE,AQP2,ATP8B1,CAV1,CD36,CHGA,CXCL12,GAL,LIMA1,MAOB,NCOA1,NFKB1,NPC2,NPY2R,PPARG,SLC10A2,SLC16A7,SNCG,SPP1,SYK,SYT10
GO:0003016	0.00634124	4.12927	1.71957	6	30	respiratory system process	GO_BP	GLS,GSX2,HOXA5,RAB3A,TNNC1,TSHZ3
GO:0043171	0.00634124	4.12927	1.71957	6	30	peptide catabolic process	GO_BP	ANPEP,CTSH,ENPEP,GGT1,GGT2,TRHDE
GO:0014068	0.0063455	2.75762	4.01233	10	70	positive regulation of phosphatidylinositol 3-kinase signaling	GO_BP	AGT,DCN,ERBB3,F2RL1,IGF1,PDGFA,PDGFRA,PTPN6,RELN,TGFB2
GO:0048662	0.0063455	2.75762	4.01233	10	70	negative regulation of smooth muscle cell proliferation	GO_BP	CDKN1A,IGFBP5,MEF2C,NDRG2,OGN,PPARG,PPARGC1A,TGFB3,TPM1,VIPR2
GO:0051240	0.00640041	1.43698	44.9886	62	850	positive regulation of multicellular organismal process	GO_BP	ACHE,ACVR1,ACVR2A,ADAM12,ADGRA2,ADRA1A,ADRA1B,ADRA2A,AFAP1L2,AGT,ALX1,AMIGO2,ANXA2,APOE,ASIC2,ATP1A1,ATP2A1,ATP8A2,AVPR1A,BCL6,BEND6,BIN1,BMPER,BRINP1,BRINP2,C1QTNF3,CAMK2B,CASP8,CASR,CAV1,CBLN2,CCBE1,CD34,CD36,CHGA,CHRM3,CLSTN2,CNTN1,COBL,CTSH,CXCL12,CYBA,CYR61,DAB2,DDAH1,DKK1,DLX1,DMRT2,DSCAM,EFNA5,EGR1,ENG,ERBB3,ESRRB,ESRRG,ETS1,F2RL1,FAM20C,FGB,FGF7,FLRT2,FLRT3,FOXC2,FZD4,GAL,GATA3,GATM,GCH1,…
GO:0010771	0.00655341	6.66219	0.795394	4	14	negative regulation of cell morphogenesis involved in differentiation	GO_BP	CDK5R1,DNM3,EFNA1,EFNA5,FSTL4,NGEF,NGFR,NRP1,POSTN,SEMA3D,SEMA3E,SEMA4A,SEMA4G,SEMA6D,SPP1,TACSTD2,THY1,TRPC6
GO:0071773	0.00655606	2.03134	9.45763	18	165	cellular response to BMP stimulus	GO_BP	ACVR1,ACVR2A,BMPER,CYR61,DKK1,DLX1,EGR1,ENG,GATA3,GPC3,HEYL,ITGA3,SOSTDC1,SPINT1,TGFBR3,TMEM100,VSTM2A,VWC2
GO:0003158	0.00659003	6.65106	0.796649	4	14	endothelium development	GO_BP	ACVR1,ANXA2,CD34,CLDN1,ENG,F11R,F2RL1,GJA5,GSTM3,HOXB5,MARVELD2,MET,MYADM,NRP1,PROX1,SLC40A1,STARD13,TMEM100
GO:0001977	0.00676192	6.59962	0.802466	4	14	renal system process involved in regulation of blood volume	GO_BP	CYBA,F2RL1,GJA5,HSD11B2
GO:0006012	0.00676192	6.59962	0.802466	4	14	galactose metabolic process	GO_BP	B4GALT1,PGM1,PGM5,PPARGC1A
GO:0035435	0.00676192	6.59962	0.802466	4	14	phosphate ion transmembrane transport	GO_BP	ANKH,SLC20A2,SLC25A30,SLC34A1
GO:0097202	0.00676192	6.59962	0.802466	4	14	activation of cysteine-type endopeptidase activity	GO_BP	CASP8,CIDEB,GRIN2A,IFI16
GO:1905153	0.00676192	6.59962	0.802466	4	14	regulation of membrane invagination	GO_BP	CD36,F2RL1,ITGA2,PPARG
GO:0007565	0.00678525	1.9413	10.9479	20	191	female pregnancy	GO_BP	AGT,CLDN4,CLIC5,EPYC,ETS1,HPGD,HSD11B2,IGFBP5,IGFBP7,ITGA2,ITGA3,JUNB,LDOC1,PRLR,RARA,RGS2,SPP1,TGFB3,TGFBR2,TIMP1
GO:0016051	0.00680021	2.26292	6.67627	14	117	carbohydrate biosynthetic process	GO_BP	B3GALT1,B3GALT2,B4GALT1,C1QTNF3,DGAT2,ENO3,ESRRB,FOXO1,GBE1,GOT1,GYS1,IGF1,IGF2,IMPA2,NDST4,NFKB1,PDK2,PGK1,PGM1,PGM5,PPARGC1A,PPP1R3C,PTH1R,ST8SIA6
GO:0090109	0.0068276	2.91856	3.43914	9	60	regulation of cell-substrate junction assembly	GO_BP	ARHGAP6,EFNA5,FMN1,LIMCH1,NRP1,PHLDB2,S100A10,SDC4,THY1
GO:0010563	0.0069229	1.51205	32.4425	47	566	negative regulation of phosphorus metabolic process	GO_BP	APOE,CAV1,CAV3,CCDC8,CDKN1A,CDKN1C,CNKSR3,CTDSPL,DEPTOR,DKK1,DLG2,DUSP26,DUSP9,EFNA1,ELFN1,EMILIN1,ENG,F2RL1,FOXO1,HIPK3,HSPB1,INHBA,LRRK2,MAPT,MECOM,MVP,MYADM,MYC,MYOG,NDRG2,PBLD,PDGFA,PHACTR1,PPARGC1A,PRKAR1B,PTPN6,PTPRR,PTPRT,RGS2,RGS4,SIRT2,SLC7A14,STAT3,TGFB2,THY1,TIMP3,WWTR1
GO:0048646	0.00698582	2.06081	8.78445	17	167	anatomical structure formation involved in morphogenesis	GO_BP	ACTA1,ACTC1,ACTN2,ACVR1,ADAM12,ADAMTS1,ADAMTS9,ADGRA2,AGT,ALDH1A2,ALX1,ANPEP,ANXA2,ARHGAP24,ATP8A2,B4GALT1,BCL6,BHLHE40,BMPER,CALCRL,CASQ2,CAV1,CAV3,CCBE1,CCL2,CD34,CD36,CDH13,CDK5R1,CFL2,COBL,COL12A1,COL4A1,CTSH,CYR61,DCN,DDAH1,DKK1,DMRT2,DSCAM,DYSF,EDNRA,EFNA1,EFNA3,EGR2,EHD2,EMILIN1,ENG,ENPEP,ETS1,EYA1,FAIM2,FAM20C,FAP,FMN1,FOXC2,FOXO1,FZD8,GATA3,GBX2,GJA5,GPNMB,GRHL2,HEYL,HOXA1,HOXA3,HOXA5,HO…
GO:0035556	0.00699226	1.49886	34.1554	49	633	intracellular signal transduction	GO_BP	ACTN2,ADCY8,ADGRE5,ADGRG2,ADRA1A,ADRA1B,ADRA2A,AGT,AHR,AIFM1,AKAP12,AKR1C2,AKR1C3,AMOTL2,APOE,ARHGAP1,ARHGAP20,ARHGAP24,ARHGAP29,ARHGAP31,ARHGAP6,ARHGAP8,ARHGEF3,ARHGEF38,ARHGEF5,ARHGEF6,ATP1B1,ATP2A1,AVPR1A,BCL6,BLNK,BMP3,BMPER,C1QTNF3,CALCRL,CAMK2B,CASP8,CASQ2,CASR,CAV1,CAV3,CCL2,CD36,CDC42EP3,CDH13,CDKN1A,CGNL1,CHGA,CIDEB,CISH,CNKSR3,CTSH,CXCL1,CXCL12,CYR61,DCDC2,DCN,DDAH1,DEPTOR,DGKD,DKK1,DOC…
GO:0033674	0.00704103	1.51757	31.6401	46	552	positive regulation of kinase activity	GO_BP	ADRA1A,ADRA2A,AFAP1L2,AGAP2,AGT,ARHGEF5,CASS4,CDK5R1,CDKN1A,CYR61,DKK1,DUSP9,EEF1A2,EFNA1,EFNA5,EGR1,ERBB3,FZD4,FZD8,GHR,GNG3,GPRC5C,HTR2B,IGF1,IGF2,LRRK2,MAP3K1,MAPT,NRK,PDGFA,PDGFRA,PLCE1,PRKAR1B,PRLR,PROX1,RELN,SDC4,SYK,TENM1,TGFB2,TGFB3,TGFBR2,TNIK,TPD52L1,VAV3,ZNF622
GO:0071526	0.00705034	3.50514	2.29276	7	40	semaphorin-plexin signaling pathway	GO_BP	MET,NRP1,SEMA3D,SEMA3E,SEMA4A,SEMA4G,SEMA6D
GO:0090322	0.00705915	4.86664	1.25827	5	22	regulation of superoxide metabolic process	GO_BP	AGT,CD36,CYBA,F2RL1,FBLN5,GCH1,MAPT,SYK
GO:0051402	0.00708722	2.55614	4.70964	11	83	neuron apoptotic process	GO_BP	AGAP2,AIFM1,APOE,CCL2,CDK5R1,CHL1,CITED1,DLX1,EGLN3,EN1,ERBB3,FAIM2,GABRA5,GATA3,MEF2C,NEFL,NGFR,NMNAT1,NRP1,POU4F1,PPARGC1A,RAPSN,SCN2A,SIX1,SIX4,TGFB2,TGFB3,THRB,TP63,USP53
GO:0021700	0.0071205	1.76405	15.5334	26	271	developmental maturation	GO_BP	ALDH1A2,BLOC1S3,CAMK2B,CDK5R1,CDKN1A,CDKN1C,FAM20C,GAL,GATA3,HOXA5,IGF1,LRRK2,NEFL,NRXN1,PAX2,PPARG,PTH1R,PTPRN,RAB38,RAB3A,RELN,RYR1,SEPT4,SIRT2,SYP,TGFB2
GO:0010171	0.00712053	3.14883	2.86595	8	50	body morphogenesis	GO_BP	DKK1,GPC3,MAB21L2,PAX9,PDGFRA,PHLDB2,PLEKHA1,TGFB3
GO:2001238	0.00712053	3.14883	2.86595	8	50	positive regulation of extrinsic apoptotic signaling pathway	GO_BP	AGT,CAV1,INHBA,ITM2C,MAL,SRPX,TIMP3,TNFRSF12A
GO:0060479	0.00712394	4.85531	1.26102	5	22	lung cell differentiation	GO_BP	GRHL2,HOXA5,NFIB,THRA,THRB
GO:0098657	0.00717592	1.4277	45.2235	62	795	import into cell	GO_BP	ABCC9,ACHE,AGT,ANXA11,ANXA2,APOE,ATP1A1,ATP1B1,ATP6V1H,BIN1,CACNG5,CALCRL,CAV1,CAV3,CCL2,CD151,CD36,CDH13,CFI,CXCL16,CYBA,DAB2,DGKD,DKK1,DNAJC6,DNM3,DYSF,EHD2,ELMO1,F2RL1,FAM155A,GHR,GPC3,HIP1R,HTR2B,INPPL1,ITGA2,ITGA4,KCNJ16,KCNJ3,LRRK2,LRRTM1,MARCH3,MEGF10,MET,MYO1C,NECAP1,NEDD4L,PPARG,PROM2,PRSS12,RARA,RGS2,RGS4,RHOJ,SCARA3,SCARA5,SGIP1,SH3GL2,SLC1A1,SLC34A1,SLC6A5,SLC7A2,SLC9A9,SNAP25,SNAP91,…
GO:0048489	0.00721385	2.05774	8.82712	17	154	synaptic vesicle transport	GO_BP	ADRA1A,APBA1,BLOC1S3,CADPS2,DNM3,DOC2B,GRIN3A,LRRK2,NAPA,NCS1,PRKCB,RAB3A,SNAP25,STX3,SYN1,SYP,SYT10
GO:0110110	0.00726532	2.885	3.47071	9	61	positive regulation of animal organ morphogenesis	GO_BP	ACVR1,AGT,CD34,DKK1,ENG,FGF7,GATA3,HOXB7,LGR4,LHX1,MYC,PAX2,PAX8,SIX1,SIX4,TGFB2,TGFBR2,WT1
GO:0055013	0.00741003	2.8754	3.48156	9	61	cardiac muscle cell development	GO_BP	ACTC1,ACTN2,ADRA1A,AGT,ALPK3,CAV3,IGF1,LMNA,MYOM1,NEB,PDGFRA,PROX1,RGS2,RGS4,TTN
GO:0007605	0.00741265	2.10509	8.1393	16	142	sensory perception of sound	GO_BP	ASIC2,ATP6V0A4,ATP6V1B1,ATP8B1,CLIC5,DCDC2,EYA1,EYA4,FZD4,GABRA5,GRM7,HOXA1,MARVELD2,SIX1,THRB,USP53
GO:0001662	0.00743199	3.97072	1.77402	6	31	behavioral fear response	GO_BP	APOE,BRINP1,DPP4,GABRA5,LYPD1,MEF2C,NPY2R,PENK
GO:0051588	0.0074451	2.23627	6.74651	14	118	regulation of neurotransmitter transport	GO_BP	ADRA1A,APBA1,GRIN3A,LRRK2,MAOB,MCTP2,MEF2C,NAPA,NCS1,PNKD,PRKCB,RAB3A,RGS2,RGS4,SNCG,SYN1,SYP,VAMP8
GO:0045765	0.00748146	1.9592	10.3101	19	181	regulation of angiogenesis	GO_BP	ADAM12,ADAMTS9,ADGRA2,AGT,BMPER,CD34,CTSH,DCN,DDAH1,EFNA1,EFNA3,EMILIN1,ENG,ETS1,FOXC2,GPNMB,HOXA5,HSPB1,JUP,NGFR,NRP1,PGK1,PPARG,PRKCB,RHOJ,RUNX1,SEMA3E,SEMA4A,SERPINF1,SRPX2,STARD13,STAT3,TGFB2,TGFBR2,TNFRSF12A,TSPAN12,VASH2
GO:0055094	0.00748949	3.96387	1.77689	6	31	response to lipoprotein particle	GO_BP	APOE,CASR,CD36,CDH13,PPARG,SYK
GO:0002028	0.00785461	3.08809	2.91208	8	51	regulation of sodium ion transport	GO_BP	ATP1A1,ATP1B1,CAV3,CNKSR3,CNTN1,FXYD1,FXYD3,FXYD5,NEDD4L,OSR1,PRSS8,PTPN3,SCN3B,SERPINE2
GO:0007498	0.00808925	2.14284	7.50879	15	131	mesoderm development	GO_BP	ACVR1,ACVR2A,DKK1,EYA1,FOXC2,INHBA,ITGA2,ITGA3,ITGA8,MIXL1,OSR1,OVOL1,PAX2,POU4F1,TP63
GO:0031623	0.00815782	2.2903	6.13313	13	107	receptor internalization	GO_BP	ACHE,CACNG5,CALCRL,CAV1,CAV3,CD36,DKK1,DNM3,HTR2B,LRRTM1,SH3GL2,SNAP25,SYK
GO:0048167	0.0082064	2.38334	5.46308	12	96	regulation of synaptic plasticity	GO_BP	AGT,APOE,CALB2,CAMK2B,CNTN4,EGR2,GRIN2A,GRIN2B,LRRTM1,MAPT,MEF2C,NPAS4,NSG1,P2RX3,RAB3A,RARA,RELN,SERPINE2,SLC8A2,SNAP25,STX3,SYNPO,SYP,TSHZ3
GO:0007610	0.00825725	2.63547	4.16111	10	75	behavior	GO_BP	ADCY8,AGT,ANKH,APBA1,APOE,ATP8A2,AVPR1A,BRINP1,CASR,CHL1,CHRNB1,CNP,CXCL12,DKK1,DPP4,DSCAM,EGR2,EN1,FZD4,GABRA5,GABRG2,GAL,GATM,GLS,GPR37,GRIN2A,GRIN2B,HOXA1,HOXB8,HOXD9,HTR2B,ITGA3,ITGA8,KIRREL3,LRRK2,LRRTM1,LYPD1,MAPT,MEF2C,NEGR1,NPAS4,NPTX2,NPY,NPY1R,NPY2R,NPY5R,NRXN1,OLFM2,OPRM1,P2RX3,PCDH17,PENK,PLCB1,POU4F1,PRKAR1B,PTCHD1,RELN,SCN9A,SERPINE2,SERPINF1,SGIP1,SGK1,SLC8A2,SNAP25,SNCG,SRPX2,STAT…
GO:0001558	0.00830659	2.63479	4.1666	10	74	regulation of cell growth	GO_BP	AGT,APOE,AVPR1A,BCL6,CAV3,CDK5R1,CDKN1A,CISH,CXCL12,CXCL16,CYBA,CYR61,DSCAM,EFNA5,FBLN5,FSTL4,GAL,HBEGF,HNF4A,IGF1,IGFBP5,IGFBP7,INHBA,ISLR2,MAPT,NEDD4L,NOV,NRP1,PLCE1,PPARG,PRDM11,PRKCQ,RGS2,RGS4,SEMA3D,SEMA3E,SEMA4A,SEMA4G,SEMA6D,SERPINE2,SGK1,SLC44A4,SPOCK1,SPP1,TGFB2,TNFRSF12A,WISP1,WT1
GO:0051781	0.00833254	2.4937	4.81479	11	84	positive regulation of cell division	GO_BP	FGF7,HTR2B,IGF2,LBH,MACC1,PDGFA,PKP4,SIRT2,SVIL,TGFB2,TGFB3
GO:0034694	0.00840005	9.91966	0.45739	3	8	response to prostaglandin	GO_BP	AKR1C2,AKR1C3,PPARG,PTGER2,PTGER4,TGFBR3,TNC
GO:0072203	0.00841775	9.91166	0.457736	3	8	cell proliferation involved in metanephros development	GO_BP	EGR1,GPC3,MYC,OSR1,WT1
GO:0043409	0.00844337	1.93378	10.4321	19	182	negative regulation of MAPK cascade	GO_BP	APOE,CAV1,CAV3,CNKSR3,DUSP26,DUSP9,EFNA1,EMILIN1,F2RL1,FOXO1,HIPK3,MECOM,MYC,NDRG2,PTPN6,PTPRR,RGS2,RGS4,TIMP3
GO:0051147	0.00844337	1.93378	10.4321	19	182	regulation of muscle cell differentiation	GO_BP	CAV3,CDH15,DKK1,EHD2,ENG,IGF1,IGF2,MEF2C,MEGF10,MYOD1,MYOG,NOV,OLFM2,PROX1,RBM24,RGS2,RGS4,SMARCD3,SOX6
GO:0055088	0.0084469	2.07196	8.25393	16	144	lipid homeostasis	GO_BP	ACOX2,ACSM3,AKR1C1,APOE,C1QTNF3,CAV1,CAV3,DGAT2,FABP3,GOT1,HNF4A,LIMA1,MYLIP,NPC2,PPARG,RBP1
GO:0000052	0.00845954	9.8929	0.458552	3	8	citrulline metabolic process	GO_BP	ASS1,CPS1,DDAH1
GO:0001993	0.00845954	9.8929	0.458552	3	8	regulation of systemic arterial blood pressure by norepinephrine-epinephrine	GO_BP	ADRA1A,ADRA1B,TPM1
GO:0002118	0.00845954	9.8929	0.458552	3	8	aggressive behavior	GO_BP	AVPR1A,KIRREL3,PENK
GO:0002692	0.00845954	9.8929	0.458552	3	8	negative regulation of cellular extravasation	GO_BP	CXCL12,PLCB1,PTGER4
GO:0006729	0.00845954	9.8929	0.458552	3	8	tetrahydrobiopterin biosynthetic process	GO_BP	GCH1,PCBD1,SPR
GO:0006776	0.00845954	9.8929	0.458552	3	8	vitamin A metabolic process	GO_BP	ALDH1A2,BCO1,RBP1
GO:0010958	0.00845954	9.8929	0.458552	3	8	regulation of amino acid import across plasma membrane	GO_BP	AGT,RGS2,RGS4
GO:0021603	0.00845954	9.8929	0.458552	3	8	cranial nerve formation	GO_BP	HOXA1,PAX2,PHOX2A
GO:0044597	0.00845954	9.8929	0.458552	3	8	daunorubicin metabolic process	GO_BP	AKR1C1,AKR1C2,AKR1C3
GO:0044598	0.00845954	9.8929	0.458552	3	8	doxorubicin metabolic process	GO_BP	AKR1C1,AKR1C2,AKR1C3
GO:0045617	0.00845954	9.8929	0.458552	3	8	negative regulation of keratinocyte differentiation	GO_BP	GRHL2,HOXA7,TP63
GO:0051045	0.00845954	9.8929	0.458552	3	8	negative regulation of membrane protein ectodomain proteolysis	GO_BP	PTPN3,TIMP1,TIMP3
GO:0060373	0.00845954	9.8929	0.458552	3	8	regulation of ventricular cardiac muscle cell membrane depolarization	GO_BP	CAV3,GJA5,SCN3B
GO:0060638	0.00845954	9.8929	0.458552	3	8	mesenchymal-epithelial cell signaling	GO_BP	FGF7,HOXA5,TNC
GO:0072033	0.00845954	9.8929	0.458552	3	8	renal vesicle formation	GO_BP	FMN1,KIF26B,SALL1
GO:0072205	0.00845954	9.8929	0.458552	3	8	metanephric collecting duct development	GO_BP	AQP2,PAX2,PAX8
GO:1990416	0.00845954	9.8929	0.458552	3	8	cellular response to brain-derived neurotrophic factor stimulus	GO_BP	MAPT,SH3GL2,TMEM108
GO:2000096	0.00845954	9.8929	0.458552	3	8	positive regulation of Wnt signaling pathway, planar cell polarity pathway	GO_BP	DAB2,DKK1,GPC3
GO:2000271	0.00845954	9.8929	0.458552	3	8	positive regulation of fibroblast apoptotic process	GO_BP	PRDM11,STK17A,TP63
GO:2001012	0.00845954	9.8929	0.458552	3	8	mesenchymal cell differentiation involved in renal system development	GO_BP	OSR1,PAX2,TCF21
GO:0048857	0.00846442	2.80811	3.55378	9	62	neural nucleus development	GO_BP	CDK5R1,CNP,KIRREL3,MAOB,NDRG2,NFIB,PHOX2A,SIRT2,SYPL2
GO:0006813	0.00859406	2.12584	7.55846	15	133	potassium ion transport	GO_BP	ABCC9,ACTN2,ADRA2A,ATP1A1,ATP1B1,BIN1,CASQ2,CAV1,CAV3,DPP6,FXYD1,FXYD3,GAL,GJA5,HCN1,KCND3,KCNE3,KCNE4,KCNH1,KCNIP1,KCNIP4,KCNJ16,KCNJ3,KCNMB2,NEDD4L,RGS4,SLC24A3,SLC9A9,SNAP25,TMEM38A
GO:0032880	0.00865116	1.37477	55.1982	73	963	regulation of protein localization	GO_BP	ABLIM3,ACHE,ACTN2,ADRA2A,ANO1,ANXA4,ARHGEF5,C1QTNF3,CASP8,CASR,CAV3,CD34,CD36,CDH1,CDK5R1,CHGA,DAB2,DOC2B,DPP4,DTX3L,EFNA5,F2RL1,FGB,GATA3,GJA5,HNF4A,HTR2B,IGF1,INHBB,ITGA3,JUP,LGR4,LMNA,LRRK2,LYPD1,MAPT,MCU,MPC2,MYO1C,MYOM1,NEDD4L,NGFR,NNAT,NOV,OPRM1,PARP9,PDZK1,PKDCC,POSTN,PPP1R13B,PTGER4,PTP4A3,PTPN14,RAB29,SIAH3,SIX1,SIX4,SLC25A4,SNAP25,STAC3,STX3,SYK,TCAF2,TENM1,TGFB2,TGFB3,TMEM173,TMEM30B,T…
GO:0006688	0.00868098	4.58531	1.31834	5	23	glycosphingolipid biosynthetic process	GO_BP	B3GALT1,B3GALT2,GAL3ST1,ST8SIA6,UGT8
GO:0060445	0.00868098	4.58531	1.31834	5	23	branching involved in salivary gland morphogenesis	GO_BP	ESRP2,FGF7,NRP1,PDGFA,TGM2
GO:1902547	0.00868098	4.58531	1.31834	5	23	regulation of cellular response to vascular endothelial growth factor stimulus	GO_BP	ADGRA2,CCBE1,DCN,MYO1C,PTP4A3
GO:0072234	0.0087585	6.00966	0.858395	4	15	metanephric nephron tubule development	GO_BP	ACAT1,LGR4,OSR1,PAX2,PAX8,WWTR1
GO:0009954	0.00878039	3.8112	1.83421	6	32	proximal/distal pattern formation	GO_BP	ALDH1A2,DLX1,EN1,HOXD9,OSR1,TP63
GO:0042311	0.00878039	3.8112	1.83421	6	32	vasodilation	GO_BP	AGT,APOE,CASR,CPS1,GCH1,RGS2
GO:0045987	0.00878039	3.8112	1.83421	6	32	positive regulation of smooth muscle contraction	GO_BP	ADRA1A,ADRA1B,CHRM3,ITGA2,NPNT,NPY2R
GO:1905314	0.00878039	3.8112	1.83421	6	32	semi-lunar valve development	GO_BP	EFNA1,EMILIN1,GATA3,GJA5,HEYL,TGFB2
GO:0007173	0.00878641	2.18783	6.87828	14	120	epidermal growth factor receptor signaling pathway	GO_BP	ADRA2A,AFAP1L2,AGT,CDH13,DGKD,EFEMP1,FAM83B,GRB7,HBEGF,HIP1R,PLCE1,PTPN3,REPS2,SH3GL2
GO:0070365	0.00880809	5.99931	0.859785	4	15	hepatocyte differentiation	GO_BP	CPS1,HNF4A,ITGA2,PROX1
GO:0097091	0.00880809	5.99931	0.859785	4	15	synaptic vesicle clustering	GO_BP	PCDH17,SYN1,SYN2,SYNDIG1
GO:1903019	0.00880809	5.99931	0.859785	4	15	negative regulation of glycoprotein metabolic process	GO_BP	HBEGF,ITM2A,ITM2B,ITM2C
GO:0010594	0.00881866	1.82623	12.7248	22	222	regulation of endothelial cell migration	GO_BP	ADAMTS9,ADGRA2,AGT,APOE,BMPER,DCN,EFNA1,ETS1,FOXC2,GATA3,HSPB1,JUP,MEF2C,MET,NRP1,PPARG,PROX1,RHOJ,SEMA4A,SERPINF1,SRPX2,STARD13
GO:0007266	0.00888689	2.78208	3.57951	9	63	Rho protein signal transduction	GO_BP	ADRA1A,ADRA2A,APOE,ARHGAP1,ARHGAP29,ARHGAP6,ARHGEF3,ARHGEF38,ARHGEF5,ARHGEF6,BCL6,CDC42EP3,CDH13,EPS8L1,F2RL1,F2RL2,FGD5,ITGA3,MET,NGEF,NGFR,NRP1,PLEKHG3,RHOC,RHOJ,VAV3
GO:0071398	0.0088896	3.01395	2.97263	8	52	cellular response to fatty acid	GO_BP	AKR1C2,AKR1C3,ASS1,CLDN1,CPS1,DGAT2,PPARG,PPARGC1A,PTGER2,PTGER4,TNC
GO:0009890	0.00895538	1.29006	91.9056	114	1608	negative regulation of biosynthetic process	GO_BP	AHR,AKR1C3,ALX1,APOE,ATP1A1,ATP8B1,BARX2,BCL6,BEND6,BHLHE40,C1QTNF3,CAV1,CD34,CD36,CDK5R1,CDKN1C,CELF4,CITED1,CPEB2,CYGB,DAB2,DKK1,DLX1,DPF1,DUSP26,EFNA1,EGR1,ELF3,EMILIN1,EN1,FOXC2,FOXO1,FRK,FZD8,GATA3,GOT1,GRB7,HBEGF,HEYL,HIC1,HOXA7,HOXB3,HOXB8,HOXC6,HOXC8,HOXD8,HOXD9,HSBP1L1,IFI16,IGF2,IGFBP5,INHBA,INHBB,ITM2A,ITM2B,ITM2C,JUNB,KLF10,KLF5,LGR4,LHX1,MAFK,MECOM,MEF2C,MITF,MUC1,MYC,MYOG,NEDD4L,NFI…
GO:0008277	0.00900553	2.05578	8.31125	16	145	regulation of G protein-coupled receptor signaling pathway	GO_BP	ACPP,CHGA,FRMPD1,HTR2B,KCTD8,KLK6,LRRK2,MET,MGLL,OPRM1,PLCB1,PLCE1,RGS2,RGS4,RGS9,SYP
GO:0021879	0.00902726	3.00536	2.98059	8	52	forebrain neuron differentiation	GO_BP	DLX1,GBX2,GSX2,INHBA,NRP1,OTP,PROX1,SALL1
GO:0034765	0.00904343	2.2555	6.20744	13	111	regulation of ion transmembrane transport	GO_BP	ACTN2,ADRA2A,AGT,ASIC2,ATP1B1,BIN1,CACNB1,CACNG5,CAPN1,CASQ2,CAV1,CAV3,CLCNKA,CLCNKB,CLIC5,CNKSR3,CYBA,DPP6,DYSF,FXYD1,FXYD3,FXYD5,GAL,GJA5,HCN1,HRC,JPH1,JPH2,KCND3,KCNE3,KCNE4,KCNH1,KCNIP1,KCNIP4,KCNJ16,KCNJ3,MEF2C,NEDD4L,OPRM1,OSR1,PDZK1,PPARGC1A,PTPN3,PTPN6,RELN,RGS2,RGS4,RGS9,SCN2A,SCN3B,SCN7A,SCN9A,SLC34A1,STAC3,TCAF2,THY1,TMEM37,TRPC6
GO:0001953	0.00924047	3.30446	2.4074	7	42	negative regulation of cell-matrix adhesion	GO_BP	AJAP1,ARHGAP6,BCL6,HOXA7,PHLDB2,POSTN,SEMA3E
GO:0086004	0.00924047	3.30446	2.4074	7	42	regulation of cardiac muscle cell contraction	GO_BP	ATP1A1,BIN1,CAV1,CAV3,GJA5,JUP,KCNE3
GO:0045989	0.00943249	33.0275	0.171591	2	3	positive regulation of striated muscle contraction	GO_BP	ADRA1A,ATP1A1,ATP2A1,CHGA,RGS2
GO:0001994	0.009472	32.9527	0.171957	2	3	norepinephrine-epinephrine vasoconstriction involved in regulation of systemic arterial blood pressure	GO_BP	ADRA1A,ADRA1B
GO:0002019	0.009472	32.9527	0.171957	2	3	regulation of renal output by angiotensin	GO_BP	AGT,CYBA
GO:0003011	0.009472	32.9527	0.171957	2	3	involuntary skeletal muscle contraction	GO_BP	ATP8A2,TNNC1
GO:0006850	0.009472	32.9527	0.171957	2	3	mitochondrial pyruvate transmembrane transport	GO_BP	MPC1,MPC2
GO:0008065	0.009472	32.9527	0.171957	2	3	establishment of blood-nerve barrier	GO_BP	CLDN1,GSTM3
GO:0031444	0.009472	32.9527	0.171957	2	3	slow-twitch skeletal muscle fiber contraction	GO_BP	MYH7,TNNT1
GO:0042631	0.009472	32.9527	0.171957	2	3	cellular response to water deprivation	GO_BP	AQP2,AVPR1A
GO:0046882	0.009472	32.9527	0.171957	2	3	negative regulation of follicle-stimulating hormone secretion	GO_BP	INHBA,INHBB
GO:0051795	0.009472	32.9527	0.171957	2	3	positive regulation of timing of catagen	GO_BP	GAL,TGFB2
GO:0055096	0.009472	32.9527	0.171957	2	3	low-density lipoprotein particle mediated signaling	GO_BP	CD36,CDH13
GO:0060435	0.009472	32.9527	0.171957	2	3	bronchiole development	GO_BP	HOXA5,TCF21
GO:0060672	0.009472	32.9527	0.171957	2	3	epithelial cell morphogenesis involved in placental branching	GO_BP	GRHL2,ST14
GO:0061107	0.009472	32.9527	0.171957	2	3	seminal vesicle development	GO_BP	SERPINA5,SERPINE2
GO:0061771	0.009472	32.9527	0.171957	2	3	response to caloric restriction	GO_BP	APOE,SIRT2
GO:0071386	0.009472	32.9527	0.171957	2	3	cellular response to corticosterone stimulus	GO_BP	ATP2B1,NPAS4
GO:0072003	0.009472	32.9527	0.171957	2	3	kidney rudiment formation	GO_BP	PAX2,PAX8
GO:0072069	0.009472	32.9527	0.171957	2	3	DCT cell differentiation	GO_BP	PAX2,PAX8
GO:0072275	0.009472	32.9527	0.171957	2	3	metanephric glomerulus morphogenesis	GO_BP	PDGFRA,TCF21
GO:0072277	0.009472	32.9527	0.171957	2	3	metanephric glomerular capillary formation	GO_BP	PDGFRA,TCF21
GO:0090258	0.009472	32.9527	0.171957	2	3	negative regulation of mitochondrial fission	GO_BP	MAPT,PPARGC1A
GO:0097195	0.009472	32.9527	0.171957	2	3	pilomotor reflex	GO_BP	ADRA1A,NPNT
GO:0097477	0.009472	32.9527	0.171957	2	3	lateral motor column neuron migration	GO_BP	LHX1,RELN
GO:1900211	0.009472	32.9527	0.171957	2	3	regulation of mesenchymal cell apoptotic process involved in metanephros development	GO_BP	PAX2,PAX8
GO:1903598	0.009472	32.9527	0.171957	2	3	positive regulation of gap junction assembly	GO_BP	AGT,CAV1
GO:1905279	0.009472	32.9527	0.171957	2	3	regulation of retrograde transport, endosome to Golgi	GO_BP	LRRK2,RAB29
GO:2000182	0.009472	32.9527	0.171957	2	3	regulation of progesterone biosynthetic process	GO_BP	EGR1,PPARGC1A
GO:2000611	0.009472	32.9527	0.171957	2	3	positive regulation of thyroid hormone generation	GO_BP	GATA3,PAX8
GO:2000721	0.009472	32.9527	0.171957	2	3	positive regulation of transcription from RNA polymerase II promoter involved in smooth muscle cell differentiation	GO_BP	ITGA8,NPNT
GO:1901655	0.00969865	2.96148	3.01577	8	53	cellular response to ketone	GO_BP	AHR,AIFM1,AKR1C2,AKR1C3,ASS1,ATP2B1,EFNA5,ELK1,FECH,FOXO1,NPAS4,NR3C1,PPARG,PTGER2,PTGER4,SERPINF1,SPP1,TNC
GO:0001656	0.00973715	4.42528	1.35186	5	24	metanephros development	GO_BP	ACAT1,AQP2,CD34,CITED1,CTSH,EGR1,EYA1,FMN1,GATA3,GPC3,ITGA8,KIF26B,LGR4,LHX1,MYC,OSR1,PAX2,PAX8,PDGFA,PDGFRA,RDH10,SALL1,SIX1,SIX4,TCF21,WT1,WWTR1
GO:0010038	0.00982994	2.56095	4.26929	10	76	response to metal ion	GO_BP	ACTA1,AKR1C3,ANXA11,AOC1,AQP2,ASS1,CASP8,CASQ2,CASR,CAV1,CDH1,CLDN1,CPS1,CYB5A,CYBRD1,DLG2,FECH,FGB,FIBIN,GLRA2,GOT1,JUNB,KCNH1,KCNMB2,LRRK2,MAOB,MAPT,MEF2C,MT1F,MT1H,MYOG,NDRG1,NEDD4L,PENK,PPARGC1A,RYR1,S100A16,SERPINF1,SLC30A3,SLC34A1,SLC40A1,SYT10,TNNC1,TNNT2,TRPC3,TTN,VCAM1
GO:0071417	0.0098842	2.03105	8.3923	16	150	cellular response to organonitrogen compound	GO_BP	ACTA1,ACTN2,ADCY8,AGT,AHR,AOC1,ASS1,ATP6V0A4,ATP6V0C,ATP6V1B1,ATP6V1H,CACNB1,CASQ2,CASR,CAV1,CAV3,CD36,CDH1,CISH,COL4A1,CPEB2,CPS1,CYBA,EGR1,FOXC2,FOXO1,GABRG2,GHR,GLRA2,GOT1,HCN1,IGF1,IGF2,IGFBP5,INHBB,JUP,KLF10,KLF5,LDOC1,LRRK2,MEF2C,MYO1C,NFKB1,NGFR,OPRM1,P2RX3,PDGFRA,PDK2,PENK,PPARG,PPARGC1A,PRKAR1B,PRKCB,PRKCQ,PRLR,RYR1,SIRT2,SIX1,SLC34A1,STAT3,TBC1D4,WT1,ZBTB7B,ZNF106
GO:1901019	0.0098994	2.42692	4.92943	11	86	regulation of calcium ion transmembrane transporter activity	GO_BP	ADRA2A,ATP1B1,CACNB1,CASQ2,CAV3,DYSF,HRC,JPH1,JPH2,KCNE3,STAC3
GO:0018212	0.00999233	1.58962	22.3544	34	390	peptidyl-tyrosine modification	GO_BP	ADRA1A,ADRA2A,AFAP1L2,AGT,CASS4,CAV1,CD36,CNTN1,EFEMP1,EFNA1,EFNA5,EPHA6,ERBB3,FGF7,FRK,GHR,HBEGF,IGF1,IGF2,MET,MVP,NRP1,PARP9,PDGFA,PDGFRA,PKDCC,PRLR,PTPN6,RELN,STAP2,STAT3,SYK,THY1,TTN
GO:0031529	0.0101122	2.9384	3.03791	8	53	ruffle organization	GO_BP	CAV1,COBL,EPS8L1,INPPL1,LIMA1,PLEKHA1,TACSTD2,TPM1
GO:0070830	0.0101122	2.9384	3.03791	8	53	bicellular tight junction assembly	GO_BP	CLDN1,CLDN3,F11R,GRHL2,MARVELD2,MYO1C,PARD6B,RUNX1
GO:0030036	0.0101837	1.93106	9.87771	18	179	actin cytoskeleton organization	GO_BP	ABLIM3,ACTA1,ACTC1,ACTN2,ADRA2A,AMOTL2,ARHGAP6,ARHGEF5,BCL6,BIN1,CAP2,CAPG,CASQ2,CASS4,CAV3,CDC42EP3,CDK5R1,CFL2,CGNL1,COBL,CXCL1,CXCL12,DSTN,EFNA5,EHD2,ELMO1,EPB41L1,F11R,F2RL1,FGD5,FGF7,FHDC1,FHL3,FMN1,GAS7,HIP1R,INPPL1,KRT19,LDB3,LIMA1,LIMCH1,MEF2C,MET,MRAS,MTSS1,MYADM,MYO1C,MYOM1,NEB,NRK,NRP1,PDGFA,PDGFRA,PDLIM3,PHACTR1,PHLDB2,PLS3,PROX1,PTGER4,RGS4,RHOC,RHOJ,S100A10,SDC4,SEMA3E,SERPINF2,SIX4…
GO:0035115	0.010223	3.66983	1.89153	6	33	embryonic forelimb morphogenesis	GO_BP	ALDH1A2,EN1,HOXD9,OSR1,RDH10,TP63
GO:0071402	0.010223	3.66983	1.89153	6	33	cellular response to lipoprotein particle stimulus	GO_BP	APOE,CASR,CD36,CDH13,PPARG,SYK
GO:0051246	0.0102395	2.70897	3.65756	9	66	regulation of protein metabolic process	GO_BP	ACVR1,ACVR2A,ADRA1A,ADRA1B,ADRA2A,AFAP1L2,AGAP2,AGT,AIFM1,ANXA2,APOE,ARHGAP8,ARHGEF5,BCL6,BIN1,BMP3,BMPER,CASP8,CASS4,CAV1,CAV3,CCBE1,CCL2,CD36,CDH1,CDK5R1,CDKN1A,CDKN1C,CELF4,CFI,CIDEB,CNKSR3,CNTN1,COL6A3,CPEB2,CTDSPL,CTSA,CTSC,CTSH,CYR61,DAB2,DEPTOR,DGAT2,DKK1,DOK5,DTX3L,DUSP26,DUSP9,DYSF,EEF1A2,EFNA1,EFNA3,EFNA5,EGLN3,EGR1,ELFN1,EMILIN1,ENG,EPHA6,ERBB3,F2RL1,FGB,FGF7,FLOT2,FOXO1,FRY,FXYD1,FZD4…
GO:0097061	0.0102633	2.54476	4.29892	10	75	dendritic spine organization	GO_BP	APOE,CAMK2B,CDK5R1,DNM3,EFNA1,GRIN2B,ITGA3,LRRK2,NGEF,RELN
GO:0009725	0.0102774	2.21178	6.30029	13	118	response to hormone	GO_BP	ACAT1,ACTA1,ACTN2,ADCY8,ADRA1A,ADRA2A,AGT,AIFM1,AKR1C1,AKR1C2,AKR1C3,ALDH1A2,ANXA2,ASS1,ATP1A1,ATP2B1,ATP6V0A4,ATP6V0C,ATP6V1B1,ATP6V1H,AVPR1A,CASP8,CAV1,CDK5R1,CDKN1A,CHRM3,CISH,CITED1,CLDN1,CLDN4,CPEB2,CPS1,CTSH,CXCL12,CYBA,DAB2,EFNA5,EGR1,EGR2,ELK1,ENG,ESRRB,ESRRG,ETS1,FABP3,FECH,FGB,FIBIN,FOXC2,FOXO1,GAL,GGT1,GGT2,GHR,GOT1,HEYL,HNF4A,HNF4G,HPGD,HSD11B2,IGF2,IGFBP5,IGFBP7,INHBA,INHBB,INPPL1,IT…
GO:0048483	0.0103057	4.3604	1.37072	5	24	autonomic nervous system development	GO_BP	EDNRA,EGR2,GATA3,GBX2,GFRA3,NRP1,PHOX2A,SIX1,TP63,VCAM1
GO:0062009	0.0104582	4.34373	1.37566	5	24	secondary palate development	GO_BP	TGFB2,TGFB3,TGFBR2,TGFBR3,TSHZ1
GO:0086064	0.0104582	4.34373	1.37566	5	24	cell communication by electrical coupling involved in cardiac conduction	GO_BP	ATP1A1,ATP1B1,CAV1,GJA5,HRC
GO:1904385	0.0104582	4.34373	1.37566	5	24	cellular response to angiotensin	GO_BP	ACTN2,AGT,CAV1,CYBA,NFKB1
GO:0034220	0.010483	2.52837	4.30462	10	80	ion transmembrane transport	GO_BP	ABCC9,ACTN2,ADRA2A,AGT,ANKH,ANO1,ANXA2,ANXA6,ASIC2,ATP1A1,ATP1B1,ATP2A1,ATP2B1,ATP6V0A4,ATP6V0C,ATP6V1B1,ATP6V1H,ATP8B1,BIN1,BSND,CACNB1,CACNG5,CAPN1,CASQ2,CASR,CAV1,CAV3,CHRNA1,CHRNB1,CHRND,CHRNG,CLCN5,CLCNKA,CLCNKB,CLDN4,CLIC5,CNKSR3,CYB5A,CYBA,DPP6,DYSF,FAM155A,FXYD1,FXYD3,FXYD5,GABRA3,GABRA5,GABRG2,GABRR1,GAL,GJA5,GLRA2,GRIN2A,GRIN2B,GRIN3A,HCN1,HRC,HTR2B,IL1RAPL1,JPH1,JPH2,KCND3,KCNE3,KCNE4,…
GO:0050654	0.010505	3.21249	2.46472	7	43	chondroitin sulfate proteoglycan metabolic process	GO_BP	BGN,CHPF,DCN,DSEL,EGFLAM,SPOCK2,SPOCK3
GO:0051338	0.0105535	1.36673	53.9372	71	941	regulation of transferase activity	GO_BP	ADRA1A,ADRA2A,AFAP1L2,AGAP2,AGT,APOE,ARHGEF5,CASS4,CAV1,CAV3,CDK5R1,CDKN1A,CDKN1C,CISH,CYR61,DEPTOR,DKK1,DTX3L,DUSP26,DUSP9,EEF1A2,EFNA1,EFNA5,EGR1,ERBB3,FZD4,FZD8,GHR,GNG3,GPRC5C,GRHL2,HIPK3,HSPB1,HTR2B,IGF1,IGF2,LRRK2,MAP3K1,MAPT,MVP,MYC,NRK,PARM1,PDGFA,PDGFRA,PLCE1,PPARG,PRKAR1B,PRKCQ,PRLR,PROX1,PTPN6,PTPRT,RELN,RGS2,RGS4,SDC4,SERTAD1,SYK,TENM1,TGFB2,TGFB3,TGFBR2,THY1,TNIK,TPD52L1,TTN,VAV3,WWT…
GO:1901652	0.0106825	2.12987	7.03672	14	125	response to peptide	GO_BP	ACTN2,ADCY8,AGT,ASS1,ATP6V0A4,ATP6V0C,ATP6V1B1,ATP6V1H,CACNB1,CASR,CAV1,CD36,CISH,CITED1,CPEB2,CPS1,CXCL12,CYBA,EGR1,EGR2,FABP3,FOXC2,FOXO1,GAL,GHR,GOT1,HSD11B2,IGF1,IGF2,IGFBP5,INHBB,INPPL1,KLF10,KLF5,LDOC1,MYO1C,NEFL,NFKB1,NGFR,PDK2,PPARG,PRKAR1B,PRKCB,PRKCQ,PRLR,PTPRN,SLC34A1,STAT3,TBC1D4,TGFBR3,TIMP1,ZBTB7B,ZNF106
GO:0048814	0.0107632	2.39485	4.98675	11	87	regulation of dendrite morphogenesis	GO_BP	CAMK2B,CDK5R1,DNM3,EFNA1,IL1RAPL1,LRRK2,NEDD4L,NGEF,RELN,TNIK,TRPC6
GO:1904705	0.0107632	2.39485	4.98675	11	87	regulation of vascular smooth muscle cell proliferation	GO_BP	ADAMTS1,AGT,CDKN1A,HPGD,IGF1,IGFBP5,MEF2C,MEF2D,PPARG,TGFB3,TPM1
GO:0042326	0.0108175	1.5478	24.9365	37	436	negative regulation of phosphorylation	GO_BP	APOE,CAV1,CAV3,CDKN1A,CDKN1C,CNKSR3,CTDSPL,DEPTOR,DKK1,DUSP26,DUSP9,EFNA1,EMILIN1,ENG,F2RL1,FOXO1,HIPK3,HSPB1,INHBA,LRRK2,MAPT,MECOM,MVP,MYADM,MYC,MYOG,NDRG2,PBLD,PPARGC1A,PRKAR1B,PTPN6,PTPRR,PTPRT,RGS2,RGS4,SIRT2,STAT3,THY1,TIMP3,WWTR1
GO:0060341	0.010835	1.55772	24.118	36	427	regulation of cellular localization	GO_BP	ABLIM3,ACTN2,ADRA1A,ADRA2A,ANO1,ANXA2,APBA1,ARHGAP1,CASP8,CASQ2,CAV1,CAV3,CD36,CDH1,CDK5R1,CYBA,DAB2,DNM3,DTX3L,EFNA5,EHD2,GRIN3A,HRC,IGF1,ITGA3,JPH1,JPH2,JUP,LMNA,LRRK2,LYPD1,MAPT,MCTP2,MEF2C,MPC2,MYO1C,NAPA,NCS1,NEDD4L,NGFR,NRXN1,P2RX3,PARD6B,PARP9,PCDH17,PDZK1,PKDCC,PLD1,PNKD,PPP1R13B,PRKAR1B,PRKCB,PTPN14,PTPN6,RAB29,RAB3A,REEP1,SIAH3,SNCG,STAC3,STX3,SYK,SYN1,SYP,TCAF2,TENM1,THY1,TMEM173,TMEM3…
GO:0006790	0.0108991	1.91733	9.95166	18	175	sulfur compound metabolic process	GO_BP	ACAT1,ACPP,ACSM2B,ACSM3,B4GALT1,BGN,BHMT,CHPF,CPS1,DCN,DGAT2,DSEL,EGFLAM,ELOVL1,ELOVL7,FAR2,GAMT,GGT1,GGT2,GHR,GSTM3,GSTT2,HMGCS2,MPC1,MPC2,NDST4,OGN,OXSM,PAPSS2,PAX8,PDK2,SLC19A3,SPOCK2,SPOCK3,SULT1E1,TDO2,TPK1
GO:0007229	0.0109769	2.28297	5.67458	12	99	integrin-mediated signaling pathway	GO_BP	ADAMTS1,FERMT2,ITGA2,ITGA3,ITGA4,ITGA8,NRP1,SYK,THY1,TIMP1,VAV3,ZYX
GO:0001946	0.0112196	5.49905	0.917104	4	16	lymphangiogenesis	GO_BP	CCBE1,FOXC2,PROX1,PTPN14
GO:0014856	0.0112196	5.49905	0.917104	4	16	skeletal muscle cell proliferation	GO_BP	MEGF10,MYOG,SIX1,STAT3
GO:0032930	0.0112196	5.49905	0.917104	4	16	positive regulation of superoxide anion generation	GO_BP	AGT,CYBA,F2RL1,MAPT
GO:0036270	0.0112196	5.49905	0.917104	4	16	response to diuretic	GO_BP	CASQ2,PPARG,PPARGC1A,RYR1
GO:0006584	0.011291	2.87436	3.09523	8	54	catecholamine metabolic process	GO_BP	GATA3,GCH1,GPR37,GRIN2A,MAOB,MOXD1,PNKD,TGFB2
GO:0046513	0.011291	2.87436	3.09523	8	54	ceramide biosynthetic process	GO_BP	B3GALT1,B3GALT2,CYR61,GAL3ST1,SGMS1,SGMS2,ST8SIA6,UGT8
GO:0061098	0.011291	2.87436	3.09523	8	54	positive regulation of protein tyrosine kinase activity	GO_BP	ADRA1A,ADRA2A,AFAP1L2,AGT,CASS4,EFNA1,ERBB3,RELN
GO:0098900	0.011291	2.87436	3.09523	8	54	regulation of action potential	GO_BP	ADRA1A,BIN1,CAV1,CAV3,GJA5,JUP,KCNE3,PTPN3
GO:0032386	0.0113077	1.55261	24.1886	36	422	regulation of intracellular transport	GO_BP	ABLIM3,ACTN2,ADRA1A,ANXA2,APBA1,ARHGAP1,CD36,CDH1,CDK5R1,DAB2,EHD2,GRIN3A,IGF1,JUP,LRRK2,MYO1C,NAPA,NCS1,PDZK1,PRKCB,PTPN14,RAB29,RAB3A,REEP1,SIAH3,SYK,SYN1,SYP,TCAF2,TENM1,TMEM173,TMEM30B,TNNC1,TNNT2,VAMP8,VPS11
GO:0016477	0.0113203	1.86994	10.7301	19	199	cell migration	GO_BP	ACVR1,ADAMTS1,ADAMTS9,ADGRA2,ADRA2A,AGT,ALX1,AMOTL2,ANXA6,APOE,ARHGEF5,ATP1B1,B4GALT1,BMPER,CAMK2B,CASS4,CAV1,CCL2,CD151,CD34,CDH1,CDH13,CDK5R1,CHGA,CHL1,CTSH,CXCL1,CXCL12,CXCL16,CYGB,CYR61,DAB2,DCDC2,DCN,DPP4,DYSF,EFNA1,ELMO1,EMILIN1,EMX2,ENG,ENPEP,EPCAM,ESAM,ETS1,F11R,F2RL1,FAP,FGF7,FLRT2,FLRT3,FOXC2,GATA3,GBX2,GFRA3,GLIPR2,GPC3,GPNMB,GRB7,GSX2,HBEGF,HOXA5,HOXA7,HOXB9,HSPB1,HTR2B,IGF1,IGFBP5,IL…
GO:0010941	0.0113449	1.35344	56.7779	74	1018	regulation of cell death	GO_BP	ACOX2,ACTC1,ACTN2,ACVR1,AGAP2,AGT,AIFM1,AKR1C3,ALDH1A2,AMIGO2,ANXA4,APOE,ARHGEF3,ARHGEF5,ARHGEF6,ASIC2,B4GALT1,BCL6,BIN1,BMP3,CASP8,CAV1,CCL2,CD34,CD36,CDK5R1,CDKN1A,CHGA,CHL1,CIDEB,CITED1,CTSC,CTSH,CXCL12,CYR61,DAB2,DEPTOR,DKK1,DLX1,EEF1A2,EFNA1,EGLN3,EGR1,ELK1,EN1,EPHA6,ERBB3,ERC1,ERP27,EYA1,EYA4,FAIM2,FAP,FGB,FOXO1,GABRA5,GAL,GATA3,GPNMB,GPR37,GRIN2A,GRIN2B,HIP1R,HIPK3,HOXA5,HPGD,HSPB1,HTR2B,I…
GO:0032269	0.0113778	1.33721	62.0765	80	1083	negative regulation of cellular protein metabolic process	GO_BP	AGT,ANXA2,APOE,BIN1,CAV1,CAV3,CDKN1A,CDKN1C,CELF4,CNKSR3,COL6A3,CPEB2,CTDSPL,DEPTOR,DKK1,DTX3L,DUSP26,DUSP9,DYSF,EFNA1,ELFN1,EMILIN1,ENG,F2RL1,FOXO1,FRY,FXYD1,GPC3,GRB7,HIPK3,HSPB1,IFI16,IGFBP5,ITIH5,LRRK2,MAPT,MECOM,MVP,MYADM,MYC,NCOA7,NDRG2,NELL1,NFKB1,NGFR,PAX2,PBLD,PHACTR1,PI15,PLAT,PPARGC1A,PRKAR1B,PTPN3,PTPN6,PTPRR,PTPRT,RARA,RBM24,RGS2,RGS4,SERPINA5,SERPINE2,SERPINF1,SERPINF2,SERPINH1,SERP…
GO:0051223	0.0115172	1.42964	38.5184	53	672	regulation of protein transport	GO_BP	ABLIM3,ACHE,ADRA2A,ANO1,ANXA4,ARHGEF5,C1QTNF3,CASR,CD34,CD36,CDH1,CDK5R1,CHGA,DOC2B,DPP4,EFNA5,F2RL1,FGB,GATA3,GJA5,HNF4A,HTR2B,IGF1,INHBB,JUP,LGR4,LRRK2,MCU,MPC2,MYO1C,MYOM1,NNAT,NOV,OPRM1,PDZK1,PKDCC,POSTN,PTGER4,PTPN14,RAB29,SIAH3,SLC25A4,SNAP25,SYK,TCAF2,TENM1,TGFB2,TGFB3,TMEM173,TMEM30B,TTN,VPS11,VSNL1
GO:0060402	0.0115403	1.99349	8.54053	16	149	calcium ion transport into cytosol	GO_BP	ADRA1A,CASQ2,CAV1,CYBA,FAM155A,GRIN2A,GRIN2B,HRC,HTR2B,JPH1,JPH2,P2RX3,PTPN6,RYR1,THY1,TRPC3
GO:0098693	0.0115481	3.55809	1.93885	6	34	regulation of synaptic vesicle cycle	GO_BP	ADRA1A,APBA1,CDK5R1,DNM3,GRIN3A,LRRK2,NAPA,NCS1,NRXN1,PCDH17,PLD1,PRKAR1B,PRKCB,RAB3A,SYN1,SYP
GO:0071375	0.0116365	1.68681	16.1657	26	283	cellular response to peptide hormone stimulus	GO_BP	ACTN2,ADCY8,AGT,ASS1,ATP6V0A4,ATP6V0C,ATP6V1B1,ATP6V1H,CAV1,CISH,CPEB2,CPS1,CYBA,FOXC2,FOXO1,GHR,GOT1,IGF2,INHBB,MYO1C,NFKB1,PDK2,PPARG,PRKAR1B,PRKCB,PRKCQ,PRLR,STAT3,TBC1D4,ZBTB7B,ZNF106
GO:0032410	0.0116835	2.36361	5.04407	11	88	negative regulation of transporter activity	GO_BP	ACTN2,ADRA2A,CASQ2,CAV1,CAV3,DYSF,KCNE3,KCNE4,NEDD4L,OSR1,TCAF2
GO:0001936	0.0117552	1.90085	10.0308	18	175	regulation of endothelial cell proliferation	GO_BP	ALDH1A2,APOE,CAV1,CCL2,CDH13,CXCL12,CYBA,DYSF,HTR2B,ITGA4,MEF2C,NGFR,NRP1,PPARG,PROX1,SCG2,STAT3,VASH2
GO:0060173	0.0117552	1.90085	10.0308	18	175	limb development	GO_BP	ALDH1A2,ALX1,DKK1,EN1,FMN1,GJA5,GPC3,GRHL2,HOXD9,OSR1,PITX2,PKDCC,RARA,RARB,RDH10,SALL1,TGFB2,TP63
GO:0070372	0.0118013	1.6341	18.5714	29	324	regulation of ERK1 and ERK2 cascade	GO_BP	ADRA1A,ARHGAP8,BMPER,CCL2,CD36,CNKSR3,CYR61,DUSP26,EMILIN1,EPHA6,ERBB3,F2RL1,FGB,GLIPR2,GPNMB,HTR2B,MET,NDRG2,NPNT,NPY5R,NRP1,OPRM1,PDGFA,PDGFRA,PTPN6,PTPRR,SERPINF2,SYK,TIMP3
GO:0010464	0.0118261	3.53856	1.94885	6	34	regulation of mesenchymal cell proliferation	GO_BP	LMNA,MYC,NFIB,PDGFA,SIX1,TGFBR2
GO:0010765	0.0118261	3.53856	1.94885	6	34	positive regulation of sodium ion transport	GO_BP	ATP1B1,CNKSR3,CNTN1,FXYD1,PRSS8,SCN3B
GO:0019228	0.0118261	3.53856	1.94885	6	34	neuronal action potential	GO_BP	CHRNA1,KCNMB2,P2RX3,SCN2A,SCN7A,SCN9A
GO:0099172	0.0118907	3.12548	2.52204	7	44	presynapse organization	GO_BP	CBLN2,IL1RAPL1,LRFN5,LRRTM1,NRXN1,PCDH17,SLITRK2
GO:0042693	0.0120773	8.26376	0.514689	3	9	muscle cell fate commitment	GO_BP	ACVR1,DKK1,MEF2C,MYOD1,MYOG,WT1
GO:0072210	0.0120888	4.16013	1.42204	5	25	metanephric nephron development	GO_BP	CD34,CITED1,EGR1,FMN1,KIF26B,LGR4,LHX1,OSR1,PAX2,PAX8,PDGFRA,SALL1,TCF21,WT1
GO:0007614	0.0121534	8.24361	0.515871	3	9	short-term memory	GO_BP	BRINP1,NPAS4,SERPINF1
GO:0035860	0.0121534	8.24361	0.515871	3	9	glial cell-derived neurotrophic factor receptor signaling pathway	GO_BP	GATA3,GFRA1,SULF2
GO:0042473	0.0121534	8.24361	0.515871	3	9	outer ear morphogenesis	GO_BP	EYA1,HOXA1,SALL1
GO:0046598	0.0121534	8.24361	0.515871	3	9	positive regulation of viral entry into host cell	GO_BP	LGALS1,TMPRSS2,TRIM38
GO:0048845	0.0121534	8.24361	0.515871	3	9	venous blood vessel morphogenesis	GO_BP	CCBE1,ENG,PROX1
GO:0060297	0.0121534	8.24361	0.515871	3	9	regulation of sarcomere organization	GO_BP	CAV3,MEF2C,PROX1
GO:0060539	0.0121534	8.24361	0.515871	3	9	diaphragm development	GO_BP	ASS1,TCF21,WT1
GO:0061004	0.0121534	8.24361	0.515871	3	9	pattern specification involved in kidney development	GO_BP	OSR1,PAX2,PAX8
GO:0071313	0.0121534	8.24361	0.515871	3	9	cellular response to caffeine	GO_BP	CASQ2,PPARGC1A,RYR1
GO:0090129	0.0121534	8.24361	0.515871	3	9	positive regulation of synapse maturation	GO_BP	CAMK2B,NRXN1,RELN
GO:1905245	0.0121534	8.24361	0.515871	3	9	regulation of aspartic-type peptidase activity	GO_BP	BIN1,EFNA1,EFNA3
GO:0042445	0.0122431	1.89151	10.0721	18	177	hormone metabolic process	GO_BP	ACHE,AKR1C1,AKR1C2,AKR1C3,ALDH1A1,ALDH1A2,ATP1A1,BCO1,DGAT2,DHRS3,EGR1,ENPEP,GAL,GATA3,GHR,HSD11B2,KLK6,NFKB1,PAX8,PCSK1,PDGFRA,PLEKHA1,PPARGC1A,RBP1,RDH10,SLC44A4,SPP1,SULT1E1
GO:0001570	0.0122629	2.46851	4.41356	10	77	vasculogenesis	GO_BP	CAV1,CD34,CITED1,ENG,FZD4,JUNB,TGFBR2,TGFBR3,TMEM100,WT1
GO:0032350	0.0123567	4.13617	1.42977	5	25	regulation of hormone metabolic process	GO_BP	AKR1C3,ATP1A1,EGR1,GAL,GATA3,NFKB1,PAX8,PPARGC1A
GO:0010952	0.012361	1.8534	10.8333	19	189	positive regulation of peptidase activity	GO_BP	AIFM1,CASP8,CAV1,CIDEB,CTSH,CYR61,EFNA1,EFNA3,EGLN3,GRIN2A,GRIN2B,HIP1R,IFI16,MAPT,MYC,NGFR,PCOLCE,PPARG,STAT3
GO:0035113	0.012373	2.08868	7.16487	14	125	embryonic appendage morphogenesis	GO_BP	ALDH1A2,ALX1,DKK1,EN1,GJA5,GPC3,GRHL2,HOXD9,OSR1,RARB,RDH10,SALL1,TGFB2,TP63
GO:0007179	0.0124129	1.92911	9.34402	17	164	transforming growth factor beta receptor signaling pathway	GO_BP	ACVR1,ACVR2A,CAV1,CAV3,CDKN1C,CGN,CITED1,DAB2,EMILIN1,ENG,F11R,FERMT2,GOT1,HPGD,ITGA3,ITGA8,KLF10,NPNT,PBLD,TGFB1I1,TGFB2,TGFB3,TGFBR2,TGFBR3,ZYX
GO:0001945	0.012469	4.1263	1.43297	5	25	lymph vessel development	GO_BP	CCBE1,FOXC2,PROX1,PTPN14,SYK
GO:0021544	0.012469	4.1263	1.43297	5	25	subpallium development	GO_BP	DLX1,GSX2,INHBA,LRRK2,RARB
GO:0031069	0.012469	4.1263	1.43297	5	25	hair follicle morphogenesis	GO_BP	FGF7,IGFBP5,SOSTDC1,TGFB2,TP63
GO:0031116	0.012469	4.1263	1.43297	5	25	positive regulation of microtubule polymerization	GO_BP	CAV3,CDK5R1,MAPT,MET,NAV3
GO:0051497	0.012469	4.1263	1.43297	5	25	negative regulation of stress fiber assembly	GO_BP	ARHGAP6,MET,PHLDB2,TACSTD2,TMEFF2
GO:0051894	0.012469	4.1263	1.43297	5	25	positive regulation of focal adhesion assembly	GO_BP	FMN1,NRP1,S100A10,SDC4,THY1
GO:1901607	0.0124758	2.61542	3.77632	9	66	alpha-amino acid biosynthetic process	GO_BP	ASS1,BHMT,CPS1,GAMT,GATM,GGT1,GGT2,GLS,GOT1,PLOD2,SEPHS2
GO:0010975	0.012506	1.62554	18.6541	29	330	regulation of neuron projection development	GO_BP	AGT,APOE,ATP8A2,CAMK2B,CDK5R1,CHODL,CNTN1,COBL,CXCL12,DNM3,DSCAM,EFNA1,EFNA5,FSTL4,FZD4,GATA3,IL1RAPL1,ISLR2,ITGA3,ITM2C,KLK6,LGALS1,LRRK2,MAPT,MEF2C,MYLIP,NCS1,NEDD4L,NEFL,NEGR1,NGEF,NGFR,NRP1,PLPPR5,PMP22,RAB29,RELN,RGS2,SEMA3D,SEMA3E,SEMA4A,SEMA4G,SEMA6D,SERPINF1,SERPINI1,SNAP25,SPOCK1,SPP1,THY1,TNFRSF12A,TNIK,TRPC6
GO:1903391	0.0126111	2.61045	3.78305	9	66	regulation of adherens junction organization	GO_BP	ARHGAP6,EFNA5,FMN1,LIMCH1,NRP1,PHLDB2,S100A10,SDC4,THY1
GO:0009791	0.0126626	2.33317	5.10139	11	89	post-embryonic development	GO_BP	DSCAM,EFEMP1,EMX1,GABRG2,GATA3,INPPL1,LHX1,PLEKHA1,RAB3A,SCN9A,SOX6
GO:0046632	0.0127625	2.23141	5.78922	12	101	alpha-beta T cell differentiation	GO_BP	BCL6,GATA3,PNP,PTGER4,RARA,RUNX1,SEMA4A,STAT3,STAT6,SYK,TGFBR2,ZBTB7B
GO:0033865	0.0127666	2.02007	7.91002	15	138	nucleoside bisphosphate metabolic process	GO_BP	ACAT1,ACSM2B,ACSM3,DGAT2,ELOVL1,ELOVL7,FAR2,HMGCS2,MPC1,MPC2,OXSM,PAPSS2,PDK2,SULT1E1,TDO2
GO:0050808	0.0128675	3.06436	2.55654	7	46	synapse organization	GO_BP	ACHE,AMIGO2,APOE,ASIC2,CACNB1,CAMK2B,CBLN2,CDH1,CDH9,CDK5R1,CHRNA1,CHRNB1,CLSTN2,COL4A1,DKK1,DLG2,DNM3,DSCAM,EFNA1,EFNA5,ELFN1,FLRT2,FLRT3,GRIN2B,IL1RAPL1,ITGA3,KIRREL3,LRFN5,LRRK2,LRRTM1,MAPT,MEF2C,NDRG1,NEFL,NGEF,NPAS4,NRP1,NRXN1,PCDH17,PDZRN3,POU4F1,RAB29,RAB3A,RAPSN,RELN,SEMA3E,SIX1,SIX4,SLITRK2,SLITRK4,SNCG,SPOCK2,SRPX2,SYN1,SYNDIG1,SYNPO,TMEM108,TNC
GO:0032787	0.0129812	1.45145	33.6462	47	587	monocarboxylic acid metabolic process	GO_BP	ACAT1,ACOX2,ACSM2B,ACSM3,AKR1C1,AKR1C2,AKR1C3,ALDH1A2,AVPR1A,BGN,CAV1,CRYL1,CYGB,CYP27A1,DCN,DGAT2,DSEL,ELOVL1,ELOVL7,ENO3,ENTPD5,ESRRB,FABP3,GGT1,GHR,HOGA1,HPGD,IGF1,MGLL,MPC1,MPC2,MYOG,NIT2,OXSM,PDK2,PGK1,PGM1,PLA2G4A,PNKD,PPARG,PPARGC1A,PROX1,RBP1,RDH10,SLC27A2,STAT3,ZADH2
GO:0014074	0.0130023	1.96373	8.65517	16	151	response to purine-containing compound	GO_BP	AHR,ASS1,CASQ2,CITED1,CPS1,HCN1,IGFBP5,JUNB,P2RX3,PENK,PPARG,PPARGC1A,PTPRN,RYR1,TRPC3,WT1
GO:0031960	0.013057	2.22308	5.80596	12	102	response to corticosteroid	GO_BP	AIFM1,AKR1C3,ASS1,ATP2B1,AVPR1A,CDKN1A,CLDN1,CPS1,CYBA,ENG,FECH,FIBIN,FOXO1,GOT1,HSD11B2,IGFBP7,MAOB,MYOD1,NEFL,NPAS4,NR3C1,SERPINF1,ZFP36
GO:0060491	0.0131081	1.87672	10.1455	18	177	regulation of cell projection assembly	GO_BP	ADAMTS16,ATP8B1,CAV1,CDC42EP3,COBL,DCDC2,DNM3,EPS8L1,F2RL1,KLF5,NRP1,PLD1,PLPPR5,RAP1GAP,TACSTD2,TBC1D30,TENM1,TGFB3
GO:0120035	0.013149	1.91493	9.40017	17	168	regulation of plasma membrane bounded cell projection organization	GO_BP	ADAMTS16,AGT,APOE,ATP8A2,ATP8B1,CAMK2B,CAV1,CDC42EP3,CDK5R1,CHODL,CNTN1,COBL,CXCL12,DCDC2,DNM3,DSCAM,EFNA1,EFNA5,EPS8L1,F2RL1,FSTL4,FZD4,GATA3,GRIN2B,IL1RAPL1,ISLR2,ITGA3,ITM2C,KLF5,KLK6,LGALS1,LRRK2,MAPT,MEF2C,MYLIP,NAV3,NCS1,NEDD4L,NEFL,NEGR1,NGEF,NGFR,NRP1,PLD1,PLPPR5,PMP22,RAB29,RAP1GAP,RELN,RGS2,RREB1,SEMA3D,SEMA3E,SEMA4A,SEMA4G,SEMA6D,SERPINF1,SERPINI1,SNAP25,SPOCK1,SPP1,TACSTD2,TBC1D30,TEN…
GO:0007219	0.0132339	2.31611	5.13265	11	90	Notch signaling pathway	GO_BP	ANXA4,BCL6,BEND6,BHLHE40,CNTN1,DLX1,DTX3L,ELF3,GAS2,GOT1,GSX2,HEYL,KRT19,MYC,NOV,POSTN,PTP4A3,STAT3,TGFB2,TGFBR2,TMEM100,TP63
GO:0040012	0.0132484	1.95712	8.66761	16	158	regulation of locomotion	GO_BP	ACVR1,ADAMTS1,ADAMTS9,ADGRA2,ADRA2A,AGT,AMOTL2,APOE,BMPER,CAMK2B,CASR,CASS4,CAV1,CCL2,CD151,CDH1,CDH13,CTSH,CXCL12,CXCL16,CYGB,CYR61,DAB2,DCN,DSCAM,DYSF,EFNA1,EMILIN1,ENG,ERBB3,ETS1,F2RL1,FGF7,FLRT2,FOXC2,GATA3,GLIPR2,GPNMB,GRB7,GSX2,HBEGF,HOXA7,HSPB1,IGF1,IGFBP5,IL1R1,ITGA2,ITGA3,ITGA4,JUP,LAMA4,LAMB1,LIMCH1,LMNA,LRRK2,MEF2C,MET,MID2,MITF,MYADM,MYO1C,NAV3,NEXN,NOV,NRP1,PARD6B,PBLD,PDGFA,PDGFRA,P…
GO:0043393	0.0132842	1.7775	12.4382	21	217	regulation of protein binding	GO_BP	ANXA2,APOE,CAV1,CD36,DAB2,DKK1,DTX3L,HIP1R,HOXA3,ITGA4,LDOC1,LRRK2,MEF2C,MET,NRP1,PCBD1,PLCL1,SMARCD3,TGFBR3,TMEM173,XIRP1
GO:0042866	0.0133665	2.43207	4.47088	10	78	pyruvate biosynthetic process	GO_BP	ENO3,ENTPD5,ESRRB,HOGA1,IGF1,MYOG,PGK1,PGM1,PPARGC1A,STAT3
GO:0071260	0.0133665	2.43207	4.47088	10	78	cellular response to mechanical stimulus	GO_BP	AGT,ATP1A1,CASP8,CYBA,ENG,GOT1,ITGA2,MAP3K1,NFKB1,PTGER4
GO:0031667	0.0133884	1.50514	26.9656	39	472	response to nutrient levels	GO_BP	ACAT1,AIFM1,AKR1C3,ALDH1A2,AOC1,APOE,ASS1,ATP2B1,CADPS2,CASR,CDKN1A,CPS1,CYBA,FOXO1,HSD11B2,IFI16,INHBB,ITGA2,KLF10,LRRK2,MYOD1,NCOA1,NPY,OPRM1,P2RX3,PAX2,PDK2,PENK,POSTN,PPARG,PPARGC1A,PROX1,RARA,SGIP1,SIRT2,SLC34A1,SPP1,SST,TGFBR2,TNC,TRPC3,VCAM1,ZFP36
GO:0014075	0.0134036	3.04306	2.57935	7	45	response to amine	GO_BP	ASS1,CPS1,GRIN2A,ITGA2,RGS2,RGS4,RGS9
GO:0051932	0.0134036	3.04306	2.57935	7	45	synaptic transmission, GABAergic	GO_BP	ADRA1A,GABRA3,GABRA5,GABRG2,NPAS4,NPY5R,PLCL1
GO:0060412	0.0134036	3.04306	2.57935	7	45	ventricular septum morphogenesis	GO_BP	ACVR1,GJA5,HEYL,PROX1,TGFB2,TGFBR2,TGFBR3
GO:0040019	0.0134366	3.4259	2.00092	6	35	positive regulation of embryonic development	GO_BP	DMRT2,GATA3,IGF1,LHX1,OSR1,PHLDB2,PLCB1,SIX1,SIX4
GO:0035909	0.0135984	3.41634	2.00616	6	35	aorta morphogenesis	GO_BP	ADAMTS9,ENG,EYA1,PROX1,SIX1,TGFB2
GO:0060428	0.0135984	3.41634	2.00616	6	35	lung epithelium development	GO_BP	FGF7,GRHL2,HOXA5,NFIB,THRA,THRB
GO:1900026	0.0135984	3.41634	2.00616	6	35	positive regulation of substrate adhesion-dependent cell spreading	GO_BP	CASS4,FGB,MYADM,NRP1,RREB1,S100A10
GO:0050848	0.0136946	2.76402	3.19931	8	56	regulation of calcium-mediated signaling	GO_BP	CASQ2,CDH13,ERBB3,HRC,IGF1,JPH1,JPH2,LRRK2,MAPT,P2RX3,PDK2,RCAN2,SYK,TMEM100
GO:0035335	0.0137347	2.20649	5.84654	12	102	peptidyl-tyrosine dephosphorylation	GO_BP	DNAJC6,DUSP26,DUSP9,EYA1,EYA4,PTP4A3,PTPN14,PTPN3,PTPN6,PTPRN,PTPRR,PTPRT
GO:0048514	0.0137795	3.0162	2.58904	7	47	blood vessel morphogenesis	GO_BP	ACVR1,ADAM12,ADAMTS9,ADGRA2,AGT,ANPEP,ANXA2,APOE,ARHGAP24,B4GALT1,BMPER,CALCRL,CAV1,CCBE1,CCL2,CD34,CDH13,CITED1,COL4A1,CTSH,CYR61,DCN,DDAH1,DYSF,EDNRA,EFNA1,EFNA3,EMILIN1,ENG,ENPEP,ETS1,EYA1,FAP,FOXC2,FZD4,FZD8,GBX2,GJA5,GPNMB,HOXA1,HOXA3,HOXA5,HOXA7,HOXB3,HPGD,HSPB1,JUNB,JUP,KLF5,LOX,NGFR,NOV,NRP1,PDGFA,PDGFRA,PGK1,PPARG,PRKCB,PROX1,RHOJ,RUNX1,SCG2,SEMA3E,SEMA4A,SERPINF1,SERPINF2,SIX1,SRPX2,STA…
GO:0001649	0.0138455	1.94779	8.71582	16	153	osteoblast differentiation	GO_BP	ACHE,ACVR1,ACVR2A,BMP3,CITED1,CYR61,FAM20C,GPNMB,IGF1,IGF2,IGFBP5,JUNB,LGR4,MEF2C,MEF2D,NELL1,NPNT,PENK,PTH1R,RANBP3L,RRBP1,SPP1,TNC,TP63,WWTR1,ZHX3
GO:0006883	0.0140181	5.07576	0.974423	4	17	cellular sodium ion homeostasis	GO_BP	AGT,ATP1A1,ATP1B1,NEDD4L
GO:0021783	0.0140181	5.07576	0.974423	4	17	preganglionic parasympathetic fiber development	GO_BP	EGR2,NRP1,PHOX2A,SIX1
GO:0032966	0.0140181	5.07576	0.974423	4	17	negative regulation of collagen biosynthetic process	GO_BP	CYGB,EMILIN1,GOT1,PPARG
GO:0050884	0.0140181	5.07576	0.974423	4	17	neuromuscular process controlling posture	GO_BP	ATP8A2,GCH1,PNKD,POU4F1
GO:1903540	0.0140181	5.07576	0.974423	4	17	establishment of protein localization to postsynaptic membrane	GO_BP	NSG1,RAPSN,SNAP25,STX3
GO:0032835	0.014067	3.97786	1.47332	5	26	glomerulus development	GO_BP	ACTA2,CD34,EGR1,ENPEP,HEYL,KIRREL3,LGR4,LHX1,MEF2C,MTSS1,NID1,OSR1,PAX2,PDGFRA,PLCE1,SULF2,TCF21,WT1,WWTR1
GO:0006812	0.0141247	2.28697	5.17359	11	96	cation transport	GO_BP	ABCC9,ACTN2,ADRA1A,ADRA2A,AGT,ANO1,ANXA2,ANXA6,ARHGAP1,ASIC2,ATP1A1,ATP1B1,ATP2A1,ATP2B1,ATP6V0A4,ATP6V0C,ATP6V1B1,ATP6V1H,BIN1,BSPRY,CACNB1,CACNG5,CALCRL,CAMK2B,CAPN1,CASQ2,CASR,CAV1,CAV3,CCL2,CHRNA1,CHRNB1,CHRND,CLCN5,CNKSR3,CNTN1,CXCL12,CYB5A,CYBA,DPP6,DYSF,FAM155A,FXYD1,FXYD3,FXYD5,GAL,GJA5,GRIN2A,GRIN2B,GRIN3A,HCN1,HOXA3,HRC,HTR2B,IL1RAPL1,JPH1,JPH2,KCND3,KCNE3,KCNE4,KCNH1,KCNIP1,KCNIP4,KCNJ…
GO:0015718	0.0142858	1.94019	8.74735	16	153	monocarboxylic acid transport	GO_BP	AKR1C1,APBA1,APOE,ATP8B1,CASR,CD36,FABP3,MPC1,MPC2,NCOA1,PLA2G4A,PPARG,SLC10A2,SLC16A4,SLC16A7,SLC25A20,SLC27A2,SLCO2A1,SYK
GO:0061008	0.0144302	1.98752	8.02466	15	140	hepaticobiliary system development	GO_BP	ACAT1,ALDH1A2,ASS1,CLDN1,COBL,CPS1,HNF4A,ITGA2,MET,PROX1,PTPN3,RARA,RARB,SULF2,TGFBR3
GO:0019229	0.0144347	3.95061	1.48286	5	26	regulation of vasoconstriction	GO_BP	ADRA1A,ADRA1B,ADRA2A,AGT,ASIC2,AVPR1A,CASR,CAV1,CHRM3,FGB,GJA5,KCNMB2
GO:0003179	0.0144645	3.94843	1.48362	5	26	heart valve morphogenesis	GO_BP	ACVR1,ADAMTS9,CYR61,EFNA1,EMILIN1,GATA3,GJA5,HEYL,MEF2C,TGFB2,TGFBR2
GO:0052548	0.0144787	1.89314	9.50206	17	167	regulation of endopeptidase activity	GO_BP	AGT,AIFM1,BIN1,CASP8,CIDEB,COL6A3,CTSH,CYR61,EFNA1,EFNA3,EGLN3,GRIN2A,GRIN2B,HIP1R,IFI16,ITIH5,MAPT,MYC,NGFR,PAX2,PPARG,PSMB8,SERPINA5,SERPINE2,SERPINF1,SERPINF2,SERPINH1,SERPINI1,SPINT1,SPOCK1,SPOCK2,SPOCK3,STAT3,TFPI,TFPI2,TIMP1,TIMP3,TP63,WFDC2
GO:0050714	0.0145133	1.71169	14.1005	23	246	positive regulation of protein secretion	GO_BP	ACHE,ANO1,C1QTNF3,CASR,CD34,DOC2B,F2RL1,FGB,GATA3,HTR2B,IGF1,LRRK2,MCU,MPC2,MYOM1,NNAT,POSTN,PTGER4,SYK,TGFB2,TGFB3,TTN,VSNL1
GO:0051253	0.0145891	1.29119	76.2343	95	1330	negative regulation of RNA metabolic process	GO_BP	AHR,ALX1,ATP8B1,BARX2,BCL6,BEND6,BHLHE40,CAV1,CD36,CDK5R1,CDKN1C,CELF4,CITED1,DAB2,DKK1,DLX1,DPF1,DUSP26,EFNA1,EGR1,ELF3,EN1,FOXC2,FOXO1,FRK,FZD8,GATA3,HEYL,HIC1,HOXA7,HOXB3,HOXB8,HOXC6,HOXC8,HOXD8,HOXD9,HSBP1L1,IFI16,IGF2,JUNB,KLF10,KLF5,LGR4,LHX1,MAFK,MECOM,MEF2C,MITF,MUC1,MYC,NEDD4L,NFIB,NFIC,NFIX,NFKB1,NR3C1,NRIP1,OSR1,OVOL1,PARP9,PAX2,PAX9,PLCB1,POU4F1,PPARG,PRDM11,PRICKLE1,PROX1,RARA,RARB,R…
GO:0017156	0.0146052	1.93484	8.7698	16	153	calcium ion regulated exocytosis	GO_BP	ADRA1A,ADRA2A,APBA1,CADPS2,DOC2B,GRIN3A,LRRK2,NAPA,NCS1,PRKCB,RAB3A,SNAP25,STX3,SYN1,SYP,SYT10
GO:0010977	0.014661	2.72497	3.23688	8	57	negative regulation of neuron projection development	GO_BP	APOE,CDK5R1,DNM3,EFNA1,FSTL4,ITM2C,LGALS1,LRRK2,MYLIP,NGEF,NGFR,NRP1,PMP22,RAB29,SEMA3D,SEMA3E,SEMA4A,SEMA4G,SEMA6D,SPOCK1,SPP1,THY1,TRPC6
GO:0095500	0.014726	3.92959	1.49029	5	26	acetylcholine receptor signaling pathway	GO_BP	CDK5R1,CHRM3,LY6H,LYPD1,PLCB1
GO:1905144	0.014726	3.92959	1.49029	5	26	response to acetylcholine	GO_BP	CDK5R1,CHRM3,LY6H,LYPD1,PLCB1
GO:2000171	0.014726	3.92959	1.49029	5	26	negative regulation of dendrite development	GO_BP	DNM3,EFNA1,FSTL4,NGEF,TRPC6
GO:0060078	0.0147554	3.34324	2.0398	6	36	regulation of postsynaptic membrane potential	GO_BP	CELF4,CHRNA1,CHRNB1,CHRND,CHRNG,GABRA3,GABRA5,GABRG2,GABRR1,GLRA2,GRIN2A,GRIN2B,GRIN3A,LRRK2,MEF2C,NPAS4,NPY2R,NRXN1,OPRM1,P2RX3,RELN,RGS4,RGS7BP,TMEM108
GO:0009914	0.014917	1.61519	18.1128	28	316	hormone transport	GO_BP	ADRA2A,AGT,ANO1,C1QTNF3,CASR,CHGA,DOC2B,DPP4,EFNA5,FGB,FZD4,GAL,GATA3,HNF4A,INHBA,INHBB,MCU,MPC2,NNAT,NOV,PAX8,PTPRN,SLC25A4,SLC44A4,SNAP25,SPP1,VAMP8,VSNL1
GO:0042593	0.0149268	1.72992	13.3553	22	233	glucose homeostasis	GO_BP	ADRA1B,ADRA2A,ANO1,CASR,CAV3,CYBA,EFNA5,FOXO1,HNF4A,IGFBP5,LGALS1,MCU,MPC2,NGFR,PAX2,PDK2,PPARG,PPARGC1A,PTPRN,SERPINF1,STAT3,VSNL1
GO:0046887	0.0150152	2.03336	7.33683	14	128	positive regulation of hormone secretion	GO_BP	ANO1,C1QTNF3,CASR,DOC2B,FGB,GAL,INHBA,INHBB,MCU,MPC2,NNAT,SPP1,VAMP8,VSNL1
GO:0033692	0.0151764	2.52167	3.89769	9	68	cellular polysaccharide biosynthetic process	GO_BP	ESRRB,GBE1,GYS1,IGF1,IGF2,NDST4,PGM1,PGM5,PPP1R3C
GO:0048635	0.0154348	2.69791	3.26718	8	57	negative regulation of muscle organ development	GO_BP	CAV3,DKK1,RGS2,RGS4,SIRT2,SIX4,SOX6,TGFBR2
GO:0006665	0.0154622	1.92071	8.82712	16	154	sphingolipid metabolic process	GO_BP	ASAH1,B3GALT1,B3GALT2,CTSA,CYR61,ELOVL1,ELOVL7,GAL3ST1,PLPP1,SGMS1,SGMS2,SGPP2,SMPDL3B,SPTLC3,ST8SIA6,UGT8
GO:0051928	0.0155042	2.08909	6.649	13	116	positive regulation of calcium ion transport	GO_BP	ANXA2,ATP1B1,CASR,CAV1,CCL2,CXCL12,JPH2,KCNE3,P2RX3,STAC3,THY1,TRPC3,TRPC6
GO:0055001	0.0155235	7.26011	0.558738	3	10	muscle cell development	GO_BP	ACTA1,ACTC1,ACTN2,ADRA1A,AGT,ALPK3,BIN1,CASQ2,CAV3,CFL2,CHRNB1,DYSF,ENG,FLNC,IGF1,KRT19,LDB3,LMNA,MEF2C,MEGF10,MYOD1,MYOF,MYOG,MYOM1,NEB,PDGFRA,PROX1,RGS2,RGS4,RYR1,SIX4,STAC3,TMOD1,TNNT1,TNNT2,TNNT3,TPM1,TRIM54,TTN
GO:0035137	0.0155479	3.30228	2.06348	6	36	hindlimb morphogenesis	GO_BP	FMN1,GPC3,HOXD9,OSR1,RARB,TP63
GO:0051128	0.015623	1.28183	80.1292	99	1484	regulation of cellular component organization	GO_BP	ABLIM3,ACTN2,ADAMTS16,AGT,AIFM1,AMIGO2,ANK1,ANXA2,APOE,ARHGAP6,ARHGEF5,ASIC2,ATP8A2,ATP8B1,AVPR1A,BCL6,BIN1,CAMK2B,CAPG,CAPN6,CASP8,CASS4,CAV1,CAV3,CBLN2,CCDC8,CCL2,CD151,CD36,CDC42EP3,CDH13,CDK5R1,CDKN1A,CDKN1C,CFL2,CHODL,CIDEB,CISH,CLDN1,CLSTN2,CNTN1,COBL,CXCL12,CXCL16,CYBA,CYR61,DAB2,DCDC2,DCN,DKK1,DNAJC6,DNM3,DOC2B,DPP4,DSCAM,DSTN,DYSF,EFNA1,EFNA5,EHD2,EMILIN1,EPS8L1,ETS1,F11R,F2RL1,FAP,FBLIM…
GO:0071560	0.0156754	2.93496	2.65592	7	47	cellular response to transforming growth factor beta stimulus	GO_BP	ACVR1,ACVR2A,CAV1,CAV3,CDKN1C,CGN,CITED1,CLDN1,DAB2,DLX1,EMILIN1,ENG,F11R,FERMT2,GOT1,HPGD,ITGA3,ITGA8,KLF10,MEF2C,NPNT,NR3C1,PBLD,PENK,POSTN,PPARGC1A,SOX6,TGFB1I1,TGFB2,TGFB3,TGFBR2,TGFBR3,ZYX
GO:0007417	0.0157937	1.74385	12.6452	21	227	central nervous system development	GO_BP	ACAT1,ACTL6B,ADGRA2,ALDH1A2,ASIC2,ATP2B1,AVPR1A,BIN1,CA10,CDH1,CDH11,CDK5R1,CITED1,CNP,CNTN1,CNTN4,COL4A1,CXCL12,DKK1,DLX1,EGR2,EMX1,EMX2,EN1,ENG,ETS1,FAIM2,FZD4,GABRA5,GBX2,GRHL2,GRIN2A,GRIN2B,GSX2,HAPLN1,HNMT,HOXB3,HOXB8,INHBA,ITGA8,KIRREL3,KLK6,LAMB1,LBX1,LHX1,LRRK2,MAL,MAOB,MAPT,MNX1,NAPA,NDRG2,NEFL,NFIB,NNAT,NPY,NRP1,OTP,PAX2,PAX8,PHOX2A,PITX2,PLCB1,POU4F1,PPARG,PPARGC1A,PROX1,PTCHD1,RARA,RA…
GO:2000300	0.0157947	2.36231	4.58552	10	80	regulation of synaptic vesicle exocytosis	GO_BP	ADRA1A,APBA1,GRIN3A,LRRK2,NAPA,NCS1,PRKCB,RAB3A,SYN1,SYP
GO:2001057	0.0157947	2.36231	4.58552	10	80	reactive nitrogen species metabolic process	GO_BP	AGT,ASS1,CAV1,CD34,CD36,CPS1,DDAH1,GCH1,SLC7A2,SPR
GO:0042632	0.0159755	2.24637	5.27335	11	92	cholesterol homeostasis	GO_BP	ACSM3,AKR1C1,APOE,CAV1,CAV3,DGAT2,FABP3,HNF4A,LIMA1,MYLIP,NPC2
GO:0035023	0.0162213	2.07502	6.68789	13	117	regulation of Rho protein signal transduction	GO_BP	ADRA1A,APOE,ARHGEF3,ARHGEF38,ARHGEF5,ARHGEF6,BCL6,EPS8L1,F2RL1,F2RL2,FGD5,ITGA3,MET,NGEF,NRP1,PLEKHG3,VAV3
GO:0044344	0.0162567	1.956	8.1393	15	142	cellular response to fibroblast growth factor stimulus	GO_BP	CCL2,CPS1,ESRP1,ESRP2,FAM20C,FGF7,FLRT2,FLRT3,GALNT3,GATA3,LHX1,POSTN,SHISA2,SULF2,ZFP36
GO:0060041	0.0163644	2.34692	4.60961	10	81	retina development in camera-type eye	GO_BP	ACHE,ATP2B1,ATP8A2,CELF4,COL4A1,DLX1,DSCAM,FZD4,HCN1,LHX1,NRP1,PAX2,PDGFRA,PROX1,RHOJ,SERPINF1,SMARCD3,TGFB2,THRB,THY1,TSPAN12
GO:0032836	0.0166311	7.06555	0.57319	3	10	glomerular basement membrane development	GO_BP	NID1,SULF2,WT1
GO:0044539	0.0166311	7.06555	0.57319	3	10	long-chain fatty acid import	GO_BP	CD36,FABP3,SLC27A2
GO:0046549	0.0166311	7.06555	0.57319	3	10	retinal cone cell development	GO_BP	HCN1,THRB,THY1
GO:0048703	0.0166311	7.06555	0.57319	3	10	embryonic viscerocranium morphogenesis	GO_BP	LHX1,MEF2C,RDH10
GO:0051561	0.0166311	7.06555	0.57319	3	10	positive regulation of mitochondrial calcium ion concentration	GO_BP	ATP2A1,MCU,TGM2
GO:0060923	0.0166311	7.06555	0.57319	3	10	cardiac muscle cell fate commitment	GO_BP	ACVR1,DKK1,WT1
GO:0090336	0.0166311	7.06555	0.57319	3	10	positive regulation of brown fat cell differentiation	GO_BP	FNDC5,VSTM2A,ZBTB7B
GO:0090394	0.0166311	7.06555	0.57319	3	10	negative regulation of excitatory postsynaptic potential	GO_BP	CELF4,LRRK2,NPY2R
GO:0031032	0.016737	2.89006	2.68875	7	48	actomyosin structure organization	GO_BP	ACTA1,ACTC1,ACTN2,ARHGAP6,ARHGEF5,CASQ2,CAV3,CFL2,EPB41L1,F11R,FHDC1,KRT19,LDB3,LIMCH1,MEF2C,MET,MYOM1,NEB,NRP1,PDGFRA,PHACTR1,PHLDB2,PROX1,PTGER4,RHOC,S100A10,SDC4,SERPINF2,SIX4,TACSTD2,TGFB3,TMEFF2,TMOD1,TNNT1,TNNT2,TNNT3,TPM1,TTN,ZYX
GO:0030258	0.0168005	1.62902	16.6798	26	291	lipid modification	GO_BP	ACAT1,ACOX2,AGT,APOE,B3GALT1,CISH,CYGB,CYP3A5,DGAT2,DGKD,ERBB3,FABP3,FGF7,HBEGF,IMPA2,INPPL1,MET,PDGFA,PDGFRA,PLPP1,PLPPR1,PLPPR4,PLPPR5,PPARG,PPARGC1A,SLC27A2
GO:0060986	0.0168346	2.89057	2.69399	7	47	endocrine hormone secretion	GO_BP	AGT,C1QTNF3,FZD4,GAL,GATA3,INHBA,INHBB
GO:0023057	0.0168742	2.13556	6.00975	12	108	negative regulation of signaling	GO_BP	ACHE,ACVR1,ADGRA2,ADRA1A,ADRA2A,AGT,APOE,AVPR1A,BCL6,BEND6,BICC1,BMPER,C1QTNF3,CASP8,CASQ2,CAV1,CAV3,CELF4,CGNL1,CHGA,CISH,CITED1,CNKSR3,CXCL12,DAB2,DCN,DEPTOR,DHRS3,DKK1,DLX1,DUSP26,DUSP9,EFNA1,EGR1,ELF1,EMILIN1,EPHA6,ERBB3,EYA1,EYA4,F2RL1,FAIM2,FGB,FOXO1,FSTL4,GATA3,GPC3,HEYL,HIC1,HIPK3,HSPB1,HTR2B,IGF1,IGFBP5,INHBA,INHBB,ITGA3,LBH,LGR4,LMNA,LRRK2,MAPT,MECOM,MET,MUC1,MVP,MYADM,MYC,NDRG2,NOV,NPY…
GO:1901888	0.0168855	3.77195	1.53947	5	27	regulation of cell junction assembly	GO_BP	AGT,ARHGAP6,CAV1,CLDN1,EFNA5,FMN1,LIMCH1,MYO1C,NRP1,PHLDB2,RUNX1,S100A10,SDC4,THY1
GO:1905039	0.017004	1.99807	7.45147	14	130	carboxylic acid transmembrane transport	GO_BP	AGT,MPC1,MPC2,OSR1,RGS2,RGS4,SLC16A7,SLC1A1,SLC23A1,SLC25A20,SLC25A30,SLC6A5,SLC7A2,SLC7A7
GO:0060324	0.0170466	4.72829	1.0286	4	18	face development	GO_BP	ALDH1A2,DKK1,GRHL2,HOXB3,PAX9,PDGFRA,PLEKHA1,RARA,TGFB3
GO:1901216	0.0171249	2.32891	4.64284	10	81	positive regulation of neuron death	GO_BP	AIFM1,CASP8,CDK5R1,DKK1,EGR1,ELK1,GRIN2B,MAPT,RAPSN,TGFB2
GO:0031639	0.0171319	4.72079	1.03013	4	18	plasminogen activation	GO_BP	ANXA2,FGB,PGK1,PLAT,SERPINE2,SERPINF2
GO:0006677	0.0172219	4.71293	1.03174	4	18	glycosylceramide metabolic process	GO_BP	B3GALT1,B3GALT2,GAL3ST1,UGT8
GO:0010544	0.0172219	4.71293	1.03174	4	18	negative regulation of platelet activation	GO_BP	APOE,PDGFA,PDGFRA,SERPINE2
GO:0033189	0.0172219	4.71293	1.03174	4	18	response to vitamin A	GO_BP	ALDH1A2,PPARG,RARA,SLC34A1
GO:0060219	0.0172219	4.71293	1.03174	4	18	camera-type eye photoreceptor cell differentiation	GO_BP	DSCAM,HCN1,THRB,THY1
GO:0051668	0.017234	1.9406	8.19661	15	143	localization within membrane	GO_BP	APOE,ATP1B1,CACNG5,CDH13,DLG2,DNM3,ITGA4,MAL,NRXN1,NSG1,RELN,RFTN1,SNAP25,STX3,THY1
GO:1901657	0.017234	1.9406	8.19661	15	143	glycosyl compound metabolic process	GO_BP	ACPP,AKR1C1,AKR1C2,AKR1C3,APOBEC2,APOBEC3C,APOBEC3F,DLG2,FUCA1,GAMT,LRRK2,MACROD1,PNP,PRPS2,SLC34A1
GO:0045932	0.0172411	3.75075	1.54761	5	27	negative regulation of muscle contraction	GO_BP	BIN1,CALCRL,KCNE3,RGS2,TNNT1
GO:0097066	0.0172411	3.75075	1.54761	5	27	response to thyroid hormone	GO_BP	ANXA2,CTSH,PPARGC1A,SIX1,SLC34A1
GO:1902895	0.0172411	3.75075	1.54761	5	27	positive regulation of pri-miRNA transcription by RNA polymerase II	GO_BP	KLF5,NGFR,STAT3,TGFB2,WT1
GO:0038084	0.0175592	3.20091	2.11749	6	37	vascular endothelial growth factor signaling pathway	GO_BP	ADGRA2,CCBE1,DCN,HSPB1,MYO1C,NRP1,PDGFRA,PTP4A3
GO:0001704	0.0176676	2.04907	6.76364	13	118	formation of primary germ layer	GO_BP	ACVR1,COL12A1,DKK1,EYA1,INHBA,ITGA2,ITGA3,ITGA4,ITGA8,LAMB1,LHX1,MIXL1,PAX2
GO:0003301	0.0176826	3.19557	2.1208	6	37	physiological cardiac muscle hypertrophy	GO_BP	ADRA1A,AGT,CAV3,IGF1,RGS2,RGS4
GO:0014741	0.0176826	3.19557	2.1208	6	37	negative regulation of muscle hypertrophy	GO_BP	CAV3,FOXO1,IGFBP5,LMNA,RGS2,RGS4
GO:1903524	0.0177871	16.6984	0.226395	2	4	positive regulation of blood circulation	GO_BP	ADRA1A,ADRA1B,ATP1A1,AVPR1A,CASR,CAV1,CHGA,F2RL1,FGB,GCH1,GJA5,HRC,PTGER2,RGS2,RGS4,SCN3B,SLC1A1,TGFB2,TPM1
GO:0002791	0.0178023	1.48084	26.6533	38	465	regulation of peptide secretion	GO_BP	ACHE,ADRA2A,ANO1,ANXA4,C1QTNF3,CASR,CD34,CHGA,DOC2B,DPP4,EFNA5,F2RL1,FGB,GATA3,GJA5,HNF4A,HTR2B,IGF1,INHBB,LGR4,LRRK2,MCU,MPC2,MYOM1,NNAT,NOV,NPY2R,OPRM1,PAX8,POSTN,PTGER4,SLC25A4,SNAP25,SYK,TGFB2,TGFB3,TTN,VSNL1
GO:0072224	0.0180168	16.5804	0.22791	2	4	metanephric glomerulus development	GO_BP	CD34,EGR1,LGR4,LHX1,OSR1,PAX2,PDGFRA,TCF21,WT1
GO:1901380	0.0180487	16.5642	0.22812	2	4	negative regulation of potassium ion transmembrane transport	GO_BP	ACTN2,BIN1,CASQ2,CAV1,CAV3,KCNE3,KCNE4,NEDD4L,RGS4
GO:0071345	0.0182032	1.31671	58.9239	75	1028	cellular response to cytokine stimulus	GO_BP	ANXA2,ASS1,BCL6,BSPRY,CAMK2B,CASP8,CAV1,CCL2,CD36,CDKN1A,CISH,CLDN1,CXCL1,CXCL12,CYBA,EGR1,ELF1,F2RL1,FGB,FOXO1,FZD4,GATA3,GBP3,GHR,IFIT3,IFITM2,IL1R1,IL1RAPL1,IL32,INPPL1,IRF6,ITGA4,JUNB,KLF5,MPC1,MRAS,MUC1,MYC,MYO1C,MYOD1,MYOG,NFKB1,NPNT,OPRM1,PARP9,PCOLCE,PLCB1,PLP2,POSTN,POU4F1,PPARG,PPARGC1A,PRLR,PSMB8,PTP4A3,PTPN14,PTPN6,PTPRN,PTPRT,RAB12,RUNX1,SGMS1,SPOCK2,STAT3,STAT6,STX3,SYK,TFPI,TIMP1,T…
GO:0001996	0.0182249	16.4754	0.229276	2	4	positive regulation of heart rate by epinephrine-norepinephrine	GO_BP	ADRA1A,TPM1
GO:0002317	0.0182249	16.4754	0.229276	2	4	plasma cell differentiation	GO_BP	ITM2A,LGALS1
GO:0003025	0.0182249	16.4754	0.229276	2	4	regulation of systemic arterial blood pressure by baroreceptor feedback	GO_BP	ADRA1A,ASIC2
GO:0003105	0.0182249	16.4754	0.229276	2	4	negative regulation of glomerular filtration	GO_BP	CYBA,GJA5
GO:0006772	0.0182249	16.4754	0.229276	2	4	thiamine metabolic process	GO_BP	ACPP,TPK1
GO:0007525	0.0182249	16.4754	0.229276	2	4	somatic muscle development	GO_BP	NEB,PGK1
GO:0007621	0.0182249	16.4754	0.229276	2	4	negative regulation of female receptivity	GO_BP	AVPR1A,THRB
GO:0010716	0.0182249	16.4754	0.229276	2	4	negative regulation of extracellular matrix disassembly	GO_BP	DPP4,FAP
GO:0014873	0.0182249	16.4754	0.229276	2	4	response to muscle activity involved in regulation of muscle adaptation	GO_BP	AGT,MYOG
GO:0014878	0.0182249	16.4754	0.229276	2	4	response to electrical stimulus involved in regulation of muscle adaptation	GO_BP	MYOG,PPARGC1A
GO:0015879	0.0182249	16.4754	0.229276	2	4	carnitine transport	GO_BP	PDZK1,SLC22A5
GO:0021615	0.0182249	16.4754	0.229276	2	4	glossopharyngeal nerve morphogenesis	GO_BP	HOXA3,HOXB3
GO:0030035	0.0182249	16.4754	0.229276	2	4	microspike assembly	GO_BP	ACTN2,MTSS1
GO:0030043	0.0182249	16.4754	0.229276	2	4	actin filament fragmentation	GO_BP	CFL2,DSTN
GO:0032100	0.0182249	16.4754	0.229276	2	4	positive regulation of appetite	GO_BP	NPY,OPRM1
GO:0035564	0.0182249	16.4754	0.229276	2	4	regulation of kidney size	GO_BP	LRRK2,PAX2
GO:0035995	0.0182249	16.4754	0.229276	2	4	detection of muscle stretch	GO_BP	CAV3,TTN
GO:0042701	0.0182249	16.4754	0.229276	2	4	progesterone secretion	GO_BP	FZD4,INHBA
GO:0045113	0.0182249	16.4754	0.229276	2	4	regulation of integrin biosynthetic process	GO_BP	TGFB2,TMEFF2
GO:0048499	0.0182249	16.4754	0.229276	2	4	synaptic vesicle membrane organization	GO_BP	SYNGR2,SYP
GO:0051725	0.0182249	16.4754	0.229276	2	4	protein de-ADP-ribosylation	GO_BP	ADPRHL1,MACROD1
GO:0060244	0.0182249	16.4754	0.229276	2	4	negative regulation of cell proliferation involved in contact inhibition	GO_BP	FAP,SRPX
GO:0060392	0.0182249	16.4754	0.229276	2	4	negative regulation of SMAD protein signal transduction	GO_BP	NOV,PBLD
GO:0060574	0.0182249	16.4754	0.229276	2	4	intestinal epithelial cell maturation	GO_BP	CDKN1A,HOXA5
GO:0060988	0.0182249	16.4754	0.229276	2	4	lipid tube assembly	GO_BP	BIN1,SH3GL2
GO:0061209	0.0182249	16.4754	0.229276	2	4	cell proliferation involved in mesonephros development	GO_BP	GATA3,GPC3
GO:0070836	0.0182249	16.4754	0.229276	2	4	caveola assembly	GO_BP	CAV1,CAV3
GO:0071603	0.0182249	16.4754	0.229276	2	4	endothelial cell-cell adhesion	GO_BP	JUP,NOV
GO:0072039	0.0182249	16.4754	0.229276	2	4	regulation of mesenchymal cell apoptotic process involved in nephron morphogenesis	GO_BP	PAX2,PAX8
GO:0072095	0.0182249	16.4754	0.229276	2	4	regulation of branch elongation involved in ureteric bud branching	GO_BP	SIX1,SIX4
GO:0072108	0.0182249	16.4754	0.229276	2	4	positive regulation of mesenchymal to epithelial transition involved in metanephros morphogenesis	GO_BP	PAX2,PAX8
GO:0072133	0.0182249	16.4754	0.229276	2	4	metanephric mesenchyme morphogenesis	GO_BP	MYC,OSR1
GO:0072180	0.0182249	16.4754	0.229276	2	4	mesonephric duct morphogenesis	GO_BP	GPC3,OSR1
GO:0072278	0.0182249	16.4754	0.229276	2	4	metanephric comma-shaped body morphogenesis	GO_BP	LHX1,PAX8
GO:0072289	0.0182249	16.4754	0.229276	2	4	metanephric nephron tubule formation	GO_BP	PAX2,PAX8
GO:0072513	0.0182249	16.4754	0.229276	2	4	positive regulation of secondary heart field cardioblast proliferation	GO_BP	EYA1,SIX1
GO:0090191	0.0182249	16.4754	0.229276	2	4	negative regulation of branching involved in ureteric bud morphogenesis	GO_BP	SIX1,TACSTD2
GO:0097114	0.0182249	16.4754	0.229276	2	4	NMDA glutamate receptor clustering	GO_BP	APOE,RELN
GO:0097638	0.0182249	16.4754	0.229276	2	4	L-arginine import across plasma membrane	GO_BP	AGT,SLC7A2
GO:1900133	0.0182249	16.4754	0.229276	2	4	regulation of renin secretion into blood stream	GO_BP	F2RL1,GJA5
GO:1903278	0.0182249	16.4754	0.229276	2	4	positive regulation of sodium ion export across plasma membrane	GO_BP	ATP1B1,FXYD1
GO:1904044	0.0182249	16.4754	0.229276	2	4	response to aldosterone	GO_BP	AIFM1,CYBA
GO:1905643	0.0182249	16.4754	0.229276	2	4	positive regulation of DNA methylation	GO_BP	MYC,WT1
GO:1990523	0.0182249	16.4754	0.229276	2	4	bone regeneration	GO_BP	NOV,POSTN
GO:2000015	0.0182249	16.4754	0.229276	2	4	regulation of determination of dorsal identity	GO_BP	ACVR1,SOSTDC1
GO:2000697	0.0182249	16.4754	0.229276	2	4	negative regulation of epithelial cell differentiation involved in kidney development	GO_BP	CITED1,OSR1
GO:2001137	0.0182249	16.4754	0.229276	2	4	positive regulation of endocytic recycling	GO_BP	ACTN2,EHD2
GO:2001245	0.0182249	16.4754	0.229276	2	4	regulation of phosphatidylcholine biosynthetic process	GO_BP	FABP3,RAB38
GO:0048598	0.0183785	1.76914	11.2808	19	204	embryonic morphogenesis	GO_BP	ACVR1,ACVR2A,ALDH1A2,ALX1,ATP6V1B1,ATP8A2,CDKN1C,COBL,COL12A1,CYR61,DKK1,EFEMP1,EFNA1,EN1,ENG,EYA1,FLRT3,GATA3,GBX2,GJA5,GPC3,GRHL2,HNF4A,HOXA1,HOXA3,HOXA4,HOXA5,HOXA6,HOXA7,HOXB3,HOXB5,HOXB6,HOXB7,HOXB8,HOXC9,HOXD4,HOXD9,HTR2B,IGF2,INHBA,ITGA2,ITGA3,ITGA4,ITGA8,LAMB1,LBX1,LHX1,MAB21L2,MEF2C,MIXL1,MYADM,NCOA1,OSR1,PAX2,PAX8,PDGFRA,PHLDB2,PRICKLE1,PROX1,RARA,RARB,RDH10,SALL1,SDC4,SIX1,SIX4,SLC44A4…
GO:0006575	0.0184689	1.76929	11.2918	19	197	cellular modified amino acid metabolic process	GO_BP	ASS1,BHMT,EGLN3,GAMT,GATA3,GATM,GCH1,GGT1,GGT2,GHR,GSTM3,GSTT2,HOGA1,LPCAT3,MBOAT1,PAX8,PLA1A,PLA2G4A,PLOD2
GO:0022414	0.0186875	1.26842	81.5649	100	1423	reproductive process	GO_BP	ACVR1,ACVR2A,ADAM19,ADAMTS1,ADAMTS16,ADGRG2,AGT,AKR1C3,AVPR1A,B4GALT1,BCL6,BRINP1,CASP8,CDKL2,CDKN1C,CELF4,CITED1,CLDN4,CLIC5,CYR61,DCN,EGR1,EPYC,ETS1,FZD4,GAL3ST1,GAMT,GAS2,GATA3,GGT1,GGT2,GJB1,GRHL2,HNF4A,HOOK1,HOXD9,HPGD,HSD11B2,IGF1,IGF2,IGFBP5,IGFBP7,INHBA,INHBB,ITGA2,ITGA3,JUNB,KRT19,LDOC1,LGR4,LHX1,LRRK2,MAMLD1,NCOA1,NPY5R,NRIP1,NRK,NUPR1,OPRM1,OSR1,OVOL1,PAQR5,PDGFRA,PLAC1,PLCB1,PLEKHA1,P…
GO:0008219	0.0187382	3.64134	1.57551	5	29	cell death	GO_BP	ACOX2,ACTC1,ACTN2,ACVR1,ADRA1A,AGAP2,AGT,AHR,AIFM1,AKR1C3,ALDH1A2,AMIGO2,ANXA4,ANXA6,APOE,ARHGEF3,ARHGEF5,ARHGEF6,ASIC2,ATP2A1,B4GALT1,BCL6,BIN1,BLCAP,BMP3,BRINP1,CAPN1,CASP8,CASR,CAV1,CCL2,CD34,CD36,CDK5R1,CDKN1A,CHGA,CHL1,CIDEB,CITED1,CTSC,CTSH,CXCL12,CYR61,DAB2,DEPTOR,DKK1,DLX1,DPF1,EEF1A2,EFNA1,EGLN3,EGR1,ELK1,ELMO1,EMP1,EN1,EPHA6,ERBB3,ERC1,ERP27,EYA1,EYA4,FAIM2,FAP,FGB,FOXO1,GABRA5,GAL,GAS2…
GO:0002294	0.0187472	2.59181	3.38182	8	59	CD4-positive, alpha-beta T cell differentiation involved in immune response	GO_BP	BCL6,GATA3,PTGER4,RARA,SEMA4A,STAT3,STAT6,ZBTB7B
GO:0009409	0.0187638	2.81991	2.75131	7	48	response to cold	GO_BP	ATP2B1,CASP8,FOXO1,P2RX3,PPARG,PPARGC1A,THRA
GO:2000725	0.0187638	2.81991	2.75131	7	48	regulation of cardiac muscle cell differentiation	GO_BP	CAV3,DKK1,IGF1,MEF2C,RGS2,RGS4,SOX6
GO:0050789	0.0189788	1.21205	231.663	255	5528	regulation of biological process	GO_BP	ABI3BP,ABLIM3,ACHE,ACOX2,ACPP,ACTA1,ACTA2,ACTC1,ACTL6B,ACTN2,ACVR1,ACVR2A,ADAM12,ADAM19,ADAMTS1,ADAMTS16,ADAMTS5,ADAMTS9,ADCY8,ADGRA2,ADGRE5,ADGRG2,ADRA1A,ADRA1B,ADRA2A,AFAP1L2,AGAP2,AGT,AHR,AIFM1,AJAP1,AKAP12,AKR1C2,AKR1C3,ALCAM,ALDH1A1,ALDH1A2,ALX1,AMIGO2,AMOTL2,ANGPTL1,ANK1,ANKH,ANO1,ANXA2,ANXA4,ANXA6,APBA1,APOBEC3C,APOBEC3F,APOE,ARHGAP1,ARHGAP20,ARHGAP24,ARHGAP29,ARHGAP31,ARHGAP6,ARHGAP8,ARHG…
GO:0008283	0.0192524	1.55054	20.1347	30	380	cell proliferation	GO_BP	ACHE,ACVR2A,ADAMTS1,ADRA1A,ADRA1B,ADRA2A,AGT,AHR,AKR1C2,AKR1C3,ALDH1A2,ANXA2,APOE,ATP8A2,AVPR1A,B4GALT1,BCL6,BIN1,BMPER,CALCRL,CAPN1,CASR,CAV1,CAV3,CCL2,CD151,CD164,CD34,CDH13,CDK5R1,CDKN1A,CDKN1C,CHRM3,CITED1,CLEC11A,CTSH,CXCL1,CXCL12,CYBA,CYR61,DAB2,DDAH1,DPP4,DYSF,EDNRA,EGLN3,EGR1,EMP1,EMX1,EMX2,ENPEP,ENTPD5,EPCAM,ERBB3,ESRP2,ETS1,EYA1,F2RL1,FABP3,FAM83B,FAP,FGF7,FOXO1,FRK,GAL,GATA3,GBX2,GPC3,…
GO:0051270	0.0192763	1.90911	8.30285	15	152	regulation of cellular component movement	GO_BP	ACVR1,ADAMTS1,ADAMTS9,ADGRA2,ADRA2A,AGT,AMOTL2,APOE,ATP1A1,BCL6,BIN1,BMPER,CAMK2B,CASS4,CAV1,CAV3,CCL2,CD151,CDH1,CDH13,CTSH,CXCL12,CXCL16,CYGB,CYR61,DAB2,DCN,DSCAM,DYSF,EFNA1,EMILIN1,ENG,ERBB3,ETS1,F2RL1,FGF7,FLRT2,FOXC2,GATA3,GJA5,GLIPR2,GPNMB,GRB7,GSX2,HBEGF,HOXA7,HSPB1,IGF1,IGFBP5,IL1R1,ITGA2,ITGA3,ITGA4,JUP,KCNE3,LAMA4,LAMB1,LIMCH1,LMNA,MEF2C,MET,MITF,MYADM,MYO1C,NAV3,NEXN,NOV,NRP1,PARD6B,PB…
GO:0009408	0.0193231	1.91053	8.31125	15	145	response to heat	GO_BP	ANO1,ARPP21,CD34,CDKN1A,CXCL12,HSBP1L1,HSPB8,IGF1,IGFBP7,MAPT,MYOF,P2RX3,SCARA5,SST,TGFB1I1
GO:0043270	0.0194182	2.08989	6.12987	12	108	positive regulation of ion transport	GO_BP	ACTN2,ADRA2A,AGT,ANXA2,APOE,ATP1B1,ATP8A2,AVPR1A,CASR,CAV1,CCL2,CNKSR3,CNTN1,CXCL12,FXYD1,GAL,JPH2,KCNE3,NPY2R,P2RX3,PDZK1,PRSS8,RELN,RGS9,SCN3B,SLC34A1,STAC3,THY1,TRPC3,TRPC6,VAMP8
GO:0042119	0.0197771	1.45346	28.5449	40	498	neutrophil activation	GO_BP	ACPP,ADGRE5,ANPEP,ANXA2,AOC1,ASAH1,ATP6V0C,B4GALT1,CAPN1,CD36,CTSA,CTSC,CTSH,CXCL1,CYBA,F2RL1,FGL2,FRK,FUCA1,GRN,JUP,MVP,NFKB1,NIT2,NPC2,OLR1,OSTF1,PGM1,PLD1,PNP,PTPN6,RAB3A,S100A11,SLC27A2,SLCO4C1,SNAP25,SYK,TMEM173,TMEM63A,VAMP8
GO:0090407	0.0199074	1.38925	38.0025	51	663	organophosphate biosynthetic process	GO_BP	ACAT1,ACHE,ADCY8,AGAP2,AK5,CDS1,CPS1,CRYL1,ELOVL1,ELOVL7,ENO3,ENTPD5,ESRRB,FABP3,FGF7,FITM1,GCH1,HMGCS2,HTR2B,IGF1,INPPL1,LPCAT3,MBOAT1,MPC1,MPC2,MYOG,NMNAT1,NMRK2,PAPSS2,PARP9,PDGFA,PDK2,PGK1,PGM1,PLA2G4A,PLD1,PLEKHA1,PLEKHA2,PNP,PNPO,PPARGC1A,PRPS2,PTH1R,QPRT,RAB38,SGMS1,SGMS2,SLC44A3,SLC44A4,STAT3,TPK1
GO:0010559	0.0200099	3.09553	2.17812	6	38	regulation of glycoprotein biosynthetic process	GO_BP	HBEGF,IGF1,ITM2A,ITM2B,ITM2C,PLCB1
GO:0015682	0.0200099	3.09553	2.17812	6	38	ferric iron transport	GO_BP	ARHGAP1,ATP6V0A4,ATP6V0C,ATP6V1B1,ATP6V1H,STEAP2
GO:0001964	0.0200248	3.58747	1.60493	5	28	startle response	GO_BP	GRIN2A,GRIN3A,KCNH1,NRXN1,PENK
GO:0007263	0.0200248	3.58747	1.60493	5	28	nitric oxide mediated signal transduction	GO_BP	AGT,APOE,CD36,DDAH1,NPY2R
GO:0042730	0.0200248	3.58747	1.60493	5	28	fibrinolysis	GO_BP	ANXA2,FAP,FGB,PLAT,SERPINF2
GO:0048265	0.0200248	3.58747	1.60493	5	28	response to pain	GO_BP	GCH1,P2RX3,RELN,SCN9A,TACR1
GO:0061082	0.0200248	3.58747	1.60493	5	28	myeloid leukocyte cytokine production	GO_BP	BCL6,CD36,CHGA,TGFB2,TGFB3
GO:2000036	0.0200248	3.58747	1.60493	5	28	regulation of stem cell population maintenance	GO_BP	ESRRB,LBH,PAX2,PAX8,TP63
GO:0051592	0.0200258	1.95184	7.6072	14	133	response to calcium ion	GO_BP	AKR1C3,ANXA11,CASQ2,CASR,CAV1,FGB,JUNB,KCNH1,KCNMB2,MEF2C,PENK,RYR1,S100A16,SYT10,TNNT2,TRPC3,TTN
GO:0071396	0.0201398	1.49171	24.3627	35	433	cellular response to lipid	GO_BP	AHR,AIFM1,AKR1C2,AKR1C3,ALDH1A2,ASS1,ATP1A1,ATP2B1,BRINP1,BRINP2,CASR,CCL2,CD36,CLDN1,CPS1,CXCL1,DAB2,DGAT2,EFNA5,ELK1,ESRRB,ESRRG,FECH,FOXO1,FZD4,HEYL,HNF4A,HNF4G,INHBA,ITGA2,LBH,LDOC1,MEF2C,MYOD1,MYOG,NCOA1,NFKB1,NPAS4,NR3C1,NRIP1,OSR1,PAX2,PENK,PLPP1,POU4F1,PPARG,PPARGC1A,PTGER2,PTGER4,RARA,RARB,RUNX1,RXRG,SERPINF1,SGMS1,SPP1,TCF21,TFPI,TGFB1I1,THRA,THRB,TNC,TP63,ZFP36
GO:0050954	0.0203352	4.43385	1.08092	4	19	sensory perception of mechanical stimulus	GO_BP	ASIC2,ATP6V0A4,ATP6V1B1,ATP8B1,CLIC5,CXCL12,DCDC2,EYA1,EYA4,FZD4,GABRA5,GRM7,HOXA1,ITGA2,MARVELD2,RAB3A,SERPINE2,SIX1,THRB,USP53
GO:0002287	0.0205809	2.54183	3.43914	8	60	alpha-beta T cell activation involved in immune response	GO_BP	BCL6,GATA3,PTGER4,RARA,SEMA4A,STAT3,STAT6,ZBTB7B
GO:0043312	0.0208347	1.45486	27.7997	39	485	neutrophil degranulation	GO_BP	ACPP,ADGRE5,ANPEP,ANXA2,AOC1,ASAH1,ATP6V0C,B4GALT1,CAPN1,CD36,CTSA,CTSC,CTSH,CXCL1,CYBA,FGL2,FRK,FUCA1,GRN,JUP,MVP,NFKB1,NIT2,NPC2,OLR1,OSTF1,PGM1,PLD1,PNP,PTPN6,RAB3A,S100A11,SLC27A2,SLCO4C1,SNAP25,SYK,TMEM173,TMEM63A,VAMP8
GO:0046456	0.0208429	2.75261	2.80863	7	49	icosanoid biosynthetic process	GO_BP	AKR1C3,AVPR1A,GGT1,GGT2,HPGD,PLA2G4A,SYK
GO:0034138	0.0208468	4.39848	1.08906	4	19	toll-like receptor 3 signaling pathway	GO_BP	CASP8,CAV1,F2RL1,RFTN1
GO:0035024	0.0208468	4.39848	1.08906	4	19	negative regulation of Rho protein signal transduction	GO_BP	ADRA1A,BCL6,ITGA3,MET
GO:0048268	0.0208468	4.39848	1.08906	4	19	clathrin coat assembly	GO_BP	HIP1R,NSG1,SGIP1,SNAP91
GO:0098915	0.0208468	4.39848	1.08906	4	19	membrane repolarization during ventricular cardiac muscle cell action potential	GO_BP	KCND3,KCNE3,KCNE4,KCNJ3
GO:1902170	0.0208468	4.39848	1.08906	4	19	cellular response to reactive nitrogen species	GO_BP	AIFM1,FOXO1,PPARGC1A,STAT6
GO:2000737	0.0208468	4.39848	1.08906	4	19	negative regulation of stem cell differentiation	GO_BP	ESRRB,LBH,PRICKLE1,STAT3
GO:0046942	0.0209324	2.53107	3.44835	8	61	carboxylic acid transport	GO_BP	AGT,AKR1C1,APBA1,APOE,ATP8B1,AVPR1A,CASR,CD36,FABP3,GLS,GRM7,MPC1,MPC2,NCOA1,NPY5R,OSR1,PLA2G4A,PPARG,RAB3A,RGS2,RGS4,SLC10A2,SLC16A4,SLC16A7,SLC17A5,SLC1A1,SLC23A1,SLC25A20,SLC25A30,SLC27A2,SLC6A17,SLC6A5,SLC7A14,SLC7A2,SLC7A7,SLCO2A1,SYK
GO:0042472	0.0211219	2.36731	4.11674	9	72	inner ear morphogenesis	GO_BP	ATP6V1B1,ATP8A2,EYA1,GATA3,GBX2,HOXA1,ITGA8,PAX2,PAX8,PROX1,SIX1,SIX4,SLC44A4
GO:0032103	0.0211742	1.5924	17.0237	26	297	positive regulation of response to external stimulus	GO_BP	AGT,CASR,CDH13,CXCL12,CYBA,DSCAM,DYSF,ETS1,F2RL1,HSPB1,IL17B,ITGA2,LRRK2,MET,NPY,NPY5R,NRP1,OPRM1,PTGER3,PTGER4,S100A14,SCG2,SERPINF2,STX3,TGM2,VAMP8
GO:0015893	0.0213316	1.73902	11.4658	19	201	drug transport	GO_BP	AGT,ATP8B1,CLDN1,CXCL12,CYGB,FZD4,GAL,INHBA,LMBRD1,MYC,NPY2R,PDZK1,RGS2,RGS4,SLC19A3,SLC1A1,SLC22A5,SLC25A30,SLC25A4,SLC44A4,SLC6A17,SLC6A5,SLC7A2,SNCG,SYT10
GO:0009179	0.0213518	2.14017	5.50262	11	96	purine ribonucleoside diphosphate metabolic process	GO_BP	AK5,DLG2,ENO3,ENTPD5,ESRRB,IGF1,MYOG,PGK1,PGM1,PPARGC1A,STAT3
GO:0032414	0.0213518	2.14017	5.50262	11	96	positive regulation of ion transmembrane transporter activity	GO_BP	ACTN2,ATP1B1,CNKSR3,GAL,JPH2,KCNE3,PDZK1,RELN,RGS9,STAC3,TRPC6
GO:0120162	0.0213518	2.14017	5.50262	11	96	positive regulation of cold-induced thermogenesis	GO_BP	ACHE,CAV1,CD36,ESRRG,GATM,PPARGC1A,PRLR,STAT6,SYK,THRA,ZBTB7B
GO:0007193	0.021397	2.23798	4.80701	10	84	adenylate cyclase-inhibiting G protein-coupled receptor signaling pathway	GO_BP	ADCY8,ADRA2A,AKAP12,CASR,CHRM3,EDNRA,GPR37,GRM7,NPY1R,NPY2R,OPRM1,RGS2
GO:1901568	0.0214484	1.84004	9.17104	16	160	fatty acid derivative metabolic process	GO_BP	ACAT1,AKR1C2,AKR1C3,AVPR1A,DGAT2,ELOVL1,ELOVL7,FAR2,GGT1,GGT2,HMGCS2,HPGD,MGLL,PLA2G4A,SYK,ZADH2
GO:0071548	0.0217347	6.20176	0.628623	3	11	response to dexamethasone	GO_BP	ASS1,CLDN1,CPS1,FECH,FIBIN,FOXO1,NR3C1,SERPINF1
GO:0071453	0.0218045	1.76465	10.7187	18	187	cellular response to oxygen levels	GO_BP	AIFM1,CASR,CAV1,CD34,CPEB2,DDAH1,EGLN3,EGR1,FOXO1,LMNA,MYC,MYOD1,NDRG1,PGK1,PPARG,PPARGC1A,SIRT2,TRPC6
GO:0003174	0.0219082	6.182	0.630509	3	11	mitral valve development	GO_BP	ACVR1,EFNA1,GJA5
GO:0006107	0.0219082	6.182	0.630509	3	11	oxaloacetate metabolic process	GO_BP	GHR,GOT1,NIT2
GO:0006531	0.0219082	6.182	0.630509	3	11	aspartate metabolic process	GO_BP	ASS1,GOT1,NMNAT1
GO:0021604	0.0219082	6.182	0.630509	3	11	cranial nerve structural organization	GO_BP	EGR2,NRP1,PAX2
GO:0021610	0.0219082	6.182	0.630509	3	11	facial nerve morphogenesis	GO_BP	EGR2,NRP1,SIX1
GO:0032351	0.0219082	6.182	0.630509	3	11	negative regulation of hormone metabolic process	GO_BP	AKR1C3,ATP1A1,NFKB1
GO:0044341	0.0219082	6.182	0.630509	3	11	sodium-dependent phosphate transport	GO_BP	SLC20A2,SLC34A1,SLC34A2
GO:0045176	0.0219082	6.182	0.630509	3	11	apical protein localization	GO_BP	HCN1,MAL,NAPA
GO:0051386	0.0219082	6.182	0.630509	3	11	regulation of neurotrophin TRK receptor signaling pathway	GO_BP	AGT,DOK5,TMEM108
GO:0061052	0.0219082	6.182	0.630509	3	11	negative regulation of cell growth involved in cardiac muscle cell development	GO_BP	CAV3,RGS2,RGS4
GO:0071372	0.0219082	6.182	0.630509	3	11	cellular response to follicle-stimulating hormone stimulus	GO_BP	EFNA5,INHBA,PPARGC1A
GO:0072173	0.0219082	6.182	0.630509	3	11	metanephric tubule morphogenesis	GO_BP	LGR4,PAX2,PAX8
GO:0048562	0.0219414	1.76253	10.723	18	191	embryonic organ morphogenesis	GO_BP	ACVR1,ALX1,ATP6V1B1,ATP8A2,EFEMP1,EFNA1,ENG,EYA1,GATA3,GBX2,GRHL2,HOXA1,HOXA3,HOXA4,HOXA5,HOXA6,HOXA7,HOXB3,HOXB5,HOXB6,HOXB7,HOXB8,HOXC9,HOXD4,HOXD9,ITGA8,LBX1,LHX1,MEF2C,OSR1,PAX2,PAX8,PDGFRA,PROX1,RARB,RDH10,SALL1,SIX1,SIX4,SLC44A4,TBX15,TCF21,TGFB3,TGFBR2,TSHZ1
GO:0051403	0.0220994	1.60166	16.2786	25	284	stress-activated MAPK cascade	GO_BP	AGT,ARHGEF5,ARHGEF6,CASR,CAV3,DKK1,DUSP9,F2RL1,FOXO1,FZD4,FZD8,HIPK3,MECOM,MYC,NFKB1,NRK,PLCB1,PTGER4,SERPINF2,SYK,TGFB2,TNIK,TPD52L1,ZFP36,ZNF622
GO:0044089	0.022154	1.463	26.2252	37	462	positive regulation of cellular component biogenesis	GO_BP	AGT,AMIGO2,ARHGEF5,ASIC2,BIN1,CAV1,CAV3,CBLN2,CD36,CDC42EP3,CDK5R1,CHGA,CLDN1,CLSTN2,COBL,DNM3,EFNA5,EMILIN1,EPS8L1,F2RL1,FLRT2,FLRT3,FMN1,HIP1R,IL1RAPL1,LIMCH1,LRRTM1,MAPT,MET,MITF,MYO1C,NAV3,NRP1,NRXN1,PHLDB2,PLPPR5,PROX1,RHOC,S100A10,SDC4,SERPINF2,SLITRK2,SLITRK4,SRPX2,SYNDIG1,SYNPO,SYNPO2,TENM1,TGFB3,THY1,TPM1
GO:0051154	0.0225367	3.00155	2.23544	6	39	negative regulation of striated muscle cell differentiation	GO_BP	CAV3,DKK1,NOV,RGS2,RGS4,SOX6
GO:1903053	0.0225367	3.00155	2.23544	6	39	regulation of extracellular matrix organization	GO_BP	AGT,DPP4,EMILIN1,ETS1,FAP,PHLDB2
GO:0007586	0.0228518	1.91495	7.73806	14	135	digestion	GO_BP	ADRA2A,AKR1C1,AKR1C2,CD36,CHRM3,F11R,HIP1R,LIMA1,PBLD,PPARGC1A,PTGER3,SGK1,SLC22A5,SST
GO:0110053	0.0229004	1.82353	9.24163	16	163	regulation of actin filament organization	GO_BP	ACTN2,ARHGAP6,ARHGEF5,BIN1,CAPG,CDC42EP3,CFL2,CXCL12,DSTN,F2RL1,FMN1,HIP1R,LIMA1,LIMCH1,MET,MYADM,MYO1C,NRP1,PHLDB2,PTGER4,RGS4,RHOC,S100A10,SDC4,SERPINF2,SYNPO,SYNPO2,TACSTD2,TENM1,TGFB3,TMEFF2,TMOD1,TPM1
GO:0007409	0.0229199	2.03451	6.27363	12	112	axonogenesis	GO_BP	ALCAM,APOE,ATP8A2,CDH11,CDK5R1,CHL1,CNP,CNTN4,COBL,COL25A1,CXCL12,DOK5,DOK6,DSCAM,EFNA1,EFNA3,EFNA5,EGR2,FLRT2,FLRT3,FSTL4,GATA3,GBX2,GFRA1,GFRA3,GRB7,ISLR2,ITGA4,LHX1,MAPT,MATN2,NEFL,NEXN,NFIB,NGFR,NRP1,NRXN1,PARD6B,PAX2,PLPPR4,POU4F1,PRKCQ,RAB3A,RAP1GAP,RELN,SEMA3D,SEMA3E,SEMA4A,SEMA4G,SEMA6D,SLITRK2,SLITRK4,SPP1,THY1,TNFRSF12A
GO:0014047	0.0229435	3.44373	1.65956	5	29	glutamate secretion	GO_BP	APBA1,AVPR1A,GLS,GRM7,NPY5R,RAB3A,SLC1A1
GO:0043403	0.0229435	3.44373	1.65956	5	29	skeletal muscle tissue regeneration	GO_BP	DYSF,ENO3,IGF1,MYOD1,MYOG,SGCA,TGFBR2
GO:0048639	0.023061	1.78519	10.0146	17	175	positive regulation of developmental growth	GO_BP	ATP8A2,CXCL12,DSCAM,EFNA5,GHR,IGF1,IGF2,ISLR2,MAPT,MEF2C,MYOD1,NEDD4L,NRP1,PLCB1,PROX1,TGFBR2,TGFBR3,TNFRSF12A,WT1
GO:0034612	0.0230687	1.63018	14.731	23	257	response to tumor necrosis factor	GO_BP	ASS1,CASP8,CCL2,CLDN1,CXCL16,CYBA,F2RL1,GATA3,GBP3,GCH1,GGT1,GGT2,MYOD1,MYOG,NFKB1,NPNT,POSTN,PPARGC1A,SGMS1,SYK,TNFRSF12A,VCAM1,ZFP36
GO:1903307	0.0230768	2.68844	2.86595	7	50	positive regulation of regulated secretory pathway	GO_BP	DOC2B,F2RL1,RAB15,RAB3A,SYK,SYT10,VAMP8
GO:0060441	0.023087	3.4378	1.66225	5	29	epithelial tube branching involved in lung morphogenesis	GO_BP	CTSH,ESRP2,HOXA5,RDH10,TNC
GO:0006809	0.0232413	2.32399	4.18429	9	73	nitric oxide biosynthetic process	GO_BP	AGT,ASS1,CAV1,CD34,CD36,DDAH1,GCH1,SLC7A2,SPR
GO:0050870	0.0233352	1.72045	11.5784	19	202	positive regulation of T cell activation	GO_BP	BCL6,CAV1,CCL2,DPP4,FLOT2,GATA3,IGF1,IGF2,LGALS1,PNP,PRKCQ,PTPN6,RARA,RUNX1,SYK,TGFBR2,THY1,VCAM1,ZBTB7B
GO:1903510	0.0236642	2.02543	6.30509	12	110	mucopolysaccharide metabolic process	GO_BP	B4GALT1,BGN,CHPF,DCN,DSEL,EGFLAM,ITIH5,NDST4,NFKB1,OGN,SPOCK2,SPOCK3
GO:0014902	0.0237328	2.46577	3.52903	8	62	myotube differentiation	GO_BP	ACTA1,ADAM12,AVPR1A,BARX2,CAV3,EHD2,IGF1,KCNH1,MEF2C,MYOD1,MYOF,MYOG,NOV,PGK1,RBM24,RYR1,SIX4,STAC3
GO:0045859	0.0237796	1.34843	43.6771	57	762	regulation of protein kinase activity	GO_BP	ADRA1A,ADRA2A,AFAP1L2,AGT,APOE,ARHGEF5,CASS4,CAV1,CAV3,CDK5R1,CDKN1A,CDKN1C,CYR61,DEPTOR,DKK1,DUSP26,DUSP9,EFNA1,EFNA5,EGR1,ERBB3,FZD4,FZD8,GHR,GNG3,GPRC5C,HIPK3,HSPB1,HTR2B,IGF1,IGF2,LRRK2,MAP3K1,MVP,NRK,PDGFA,PLCE1,PRKAR1B,PRLR,PROX1,PTPN6,PTPRT,RELN,RGS2,RGS4,SDC4,SERTAD1,SYK,TENM1,TGFB2,TGFB3,TGFBR2,THY1,TNIK,TPD52L1,TTN,WWTR1
GO:0050680	0.023791	1.81462	9.28568	16	162	negative regulation of epithelial cell proliferation	GO_BP	APOE,CAV1,CCL2,CDKN1C,GATA3,GPC3,MEF2C,MTSS1,NFIB,NGFR,PBLD,PPARG,SCG2,SERPINF1,TGFB2,TGFBR3
GO:0043149	0.0241654	4.16411	1.13585	4	20	stress fiber assembly	GO_BP	ARHGAP6,ARHGEF5,FHDC1,LIMCH1,MET,NRP1,PHACTR1,PHLDB2,PTGER4,RHOC,S100A10,SDC4,SERPINF2,TACSTD2,TGFB3,TMEFF2,TPM1,ZYX
GO:1902904	0.0241824	1.89915	7.79538	14	136	negative regulation of supramolecular fiber organization	GO_BP	ARHGAP6,CAPG,CAV3,EMILIN1,HIP1R,LIMA1,MET,MYADM,NAV3,PHLDB2,TACSTD2,TMEFF2,TMOD1,TRIM54
GO:0006816	0.0242618	3.3802	1.68139	5	30	calcium ion transport	GO_BP	ADRA1A,ADRA2A,AGT,ANXA2,ANXA6,ATP1B1,ATP2A1,ATP2B1,BIN1,BSPRY,CACNB1,CACNG5,CALCRL,CAMK2B,CASQ2,CASR,CAV1,CAV3,CCL2,CXCL12,CYBA,DYSF,FAM155A,GRIN2A,GRIN2B,GRIN3A,HOXA3,HRC,HTR2B,IL1RAPL1,JPH1,JPH2,KCNE3,MCU,NCS1,NPY,OPRM1,P2RX3,PRKCB,PTPN6,RGS4,RGS9,RYR1,SLC24A3,SLC8A2,STAC3,THY1,TMEM37,TRPC3,TRPC6
GO:0002573	0.0244512	1.80781	9.31605	16	163	myeloid leukocyte differentiation	GO_BP	ANXA2,CASP8,F2RL1,FAM20C,GATA3,GPC3,HOXA7,IFI16,INHBA,JUNB,KLF10,LRRC17,MEF2C,MITF,MYC,POU4F1,PPARG,RARA,RUNX1,TCTA,TGFBR2
GO:0099173	0.02453	2.9345	2.27713	6	40	postsynapse organization	GO_BP	APOE,CAMK2B,CDK5R1,CHRNB1,DLG2,DNM3,EFNA1,GRIN2B,IL1RAPL1,ITGA3,LRRK2,LRRTM1,NDRG1,NEFL,NGEF,NRP1,NRXN1,RAPSN,RELN,TMEM108
GO:0034446	0.0246221	2.93178	2.27908	6	40	substrate adhesion-dependent cell spreading	GO_BP	CASS4,EFNA1,EFNA5,FERMT2,FGB,FZD4,ITGA4,ITGA8,LAMB1,MYADM,NRP1,POSTN,RREB1,S100A10,TACSTD2
GO:0050922	0.0246235	2.4474	3.55378	8	62	negative regulation of chemotaxis	GO_BP	CCL2,NOV,NRP1,SEMA3D,SEMA3E,SEMA4A,SEMA4G,SEMA6D
GO:0007275	0.0247321	1.5273	19.7316	29	472	multicellular organism development	GO_BP	ACAT1,ACHE,ACTA1,ACTA2,ACTC1,ACTL6B,ACTN2,ACVR1,ACVR2A,ADAM12,ADAM19,ADAMTS1,ADAMTS16,ADAMTS5,ADAMTS9,ADGRA2,ADRA1A,ADRA1B,AGT,AHR,AJAP1,AKR1C3,ALCAM,ALDH1A2,ALPK3,ALX1,AMIGO2,ANKH,ANO1,ANPEP,ANXA2,ANXA6,APBA1,APOE,AQP2,ARHGAP24,ASIC2,ASS1,ATP2B1,ATP6V1B1,ATP8A2,AVPR1A,B4GALT1,BARX2,BCL6,BEND6,BHLHE40,BICC1,BIN1,BLNK,BLOC1S3,BMP3,BMPER,BNC2,BRINP1,BRINP2,CA10,CALCRL,CAMK2B,CAPN1,CASP8,CASR,CAV1,C…
GO:0051412	0.0247654	4.13093	1.1444	4	20	response to corticosterone	GO_BP	ATP2B1,AVPR1A,CDKN1A,MAOB,NEFL,NPAS4
GO:0001502	0.0249053	4.12334	1.14638	4	20	cartilage condensation	GO_BP	ALX1,BARX2,MGP,THRA
GO:0003283	0.0249053	4.12334	1.14638	4	20	atrial septum development	GO_BP	ACVR1,CYR61,GJA5,TGFB2
GO:0006071	0.0249053	4.12334	1.14638	4	20	glycerol metabolic process	GO_BP	DGAT2,DYSF,GOT1,MYOF
GO:0007617	0.0249053	4.12334	1.14638	4	20	mating behavior	GO_BP	AVPR1A,SERPINE2,THRA,THRB
GO:0033630	0.0249053	4.12334	1.14638	4	20	positive regulation of cell adhesion mediated by integrin	GO_BP	FOXC2,PTPN6,SYK,TGFB2
GO:0042474	0.0249053	4.12334	1.14638	4	20	middle ear morphogenesis	GO_BP	EYA1,OSR1,SIX1,TSHZ1
GO:0046716	0.0249053	4.12334	1.14638	4	20	muscle cell cellular homeostasis	GO_BP	CAV3,CFL2,CHRNA1,PGK1
GO:0060602	0.0249053	4.12334	1.14638	4	20	branch elongation of an epithelium	GO_BP	RDH10,SIX1,SIX4,TNC
GO:0061436	0.0249053	4.12334	1.14638	4	20	establishment of skin barrier	GO_BP	CLDN1,CLDN4,MET,TP63
GO:0071305	0.0249053	4.12334	1.14638	4	20	cellular response to vitamin D	GO_BP	ATP2B1,CASR,PENK,TNC
GO:2000738	0.0249053	4.12334	1.14638	4	20	positive regulation of stem cell differentiation	GO_BP	RBM24,SOX6,TACSTD2,TGFB2
GO:0042981	0.0249293	1.31365	52.6813	67	940	regulation of apoptotic process	GO_BP	ACTC1,ACTN2,ACVR1,AGAP2,AGT,AIFM1,AKR1C3,ALDH1A2,AMIGO2,ANXA4,APOE,ARHGEF3,ARHGEF5,ARHGEF6,ASIC2,B4GALT1,BCL6,BIN1,BMP3,CASP8,CAV1,CCL2,CDK5R1,CDKN1A,CHL1,CIDEB,CITED1,CTSC,CTSH,CXCL12,CYR61,DAB2,DEPTOR,DKK1,DLX1,EEF1A2,EFNA1,EGLN3,EGR1,EN1,EPHA6,ERBB3,ERC1,ERP27,EYA1,EYA4,FAIM2,FAP,FGB,FOXO1,GABRA5,GAL,GATA3,GRIN2A,HIP1R,HIPK3,HOXA5,HPGD,HSPB1,HTR2B,IFIT3,IGF1,INHBA,INHBB,ITGA4,ITM2C,LGALS1,LMNA…
GO:0009306	0.0249339	1.56634	17.2767	26	304	protein secretion	GO_BP	ACHE,ADRA2A,AGT,ANO1,ANXA4,BLOC1S3,C1QTNF3,CASR,CD34,CD36,CHGA,DOC2B,DPP4,DYSF,EFNA5,F2RL1,FGB,GAL,GATA3,GJA5,HNF4A,HTR2B,IGF1,INHBB,LGR4,LRRK2,MCU,MPC2,MYOM1,NNAT,NOV,OLFM2,OPRM1,PNP,POSTN,PTGER4,PTPRN,RAB15,RAB3A,SCG2,SLC25A4,SNAP25,SNCG,SYK,TGFB2,TGFB3,TTN,VSNL1,ZBTB7B
GO:0070167	0.0250417	2.17506	4.92943	10	86	regulation of biomineral tissue development	GO_BP	ACVR1,ACVR2A,ANKH,FAM20C,MEF2C,MGP,NELL1,OSR1,PKDCC,TGFB3
GO:0032268	0.0250875	1.24628	86.2918	104	1533	regulation of cellular protein metabolic process	GO_BP	ACVR1,ACVR2A,ADRA1A,ADRA1B,ADRA2A,AFAP1L2,AGT,AIFM1,ANXA2,APOE,ARHGAP8,ARHGEF5,BCL6,BIN1,BMP3,BMPER,CASP8,CASS4,CAV1,CAV3,CCBE1,CCL2,CD36,CDK5R1,CDKN1A,CDKN1C,CELF4,CIDEB,CNKSR3,CNTN1,COL6A3,CPEB2,CTDSPL,CTSC,CTSH,CYR61,DAB2,DEPTOR,DKK1,DOK5,DTX3L,DUSP26,DUSP9,DYSF,EFNA1,EFNA3,EFNA5,EGLN3,EGR1,ELFN1,EMILIN1,ENG,EPHA6,ERBB3,F2RL1,FGB,FGF7,FOXO1,FRY,FXYD1,FZD4,FZD8,GATA3,GHR,GLIPR2,GNG3,GPC3,GPNMB,…
GO:0010611	0.0251631	2.28811	4.2416	9	74	regulation of cardiac muscle hypertrophy	GO_BP	ADRA1A,AGT,CAV3,FOXO1,IGF1,LMNA,RGS2,RGS4,TRPC3
GO:0006954	0.0252114	1.33976	44.7088	58	780	inflammatory response	GO_BP	ACVR1,ADGRE5,AFAP1L2,AGT,APOE,ASS1,B4GALT1,BCL6,BLNK,C1QTNF3,CALCRL,CCL2,CFI,CXCL1,CYBA,ELF3,ETS1,F11R,F2RL1,GAL,GATA3,GGT1,GGT2,IFI16,IL17B,IL1R1,ITGA2,LRRK2,MAPT,MGLL,NFKB1,NOV,NPY5R,NUPR1,OLR1,OPRM1,PPARG,PRKCQ,PTGER2,PTGER3,PTGER4,SCG2,SCN9A,SERPINF1,SERPINF2,SGMS1,SLC7A2,SMPDL3B,SPP1,STAT3,SUSD4,SYK,TACR1,TGM2,TIMP1,VAMP8,VCAM1,ZYX
GO:0048286	0.0252696	2.9131	2.29276	6	40	lung alveolus development	GO_BP	HOXA5,IGFBP5,PDGFA,PKDCC,TCF21,TGFB3
GO:0055026	0.0252696	2.9131	2.29276	6	40	negative regulation of cardiac muscle tissue development	GO_BP	CAV3,DKK1,RGS2,RGS4,SOX6,TGFBR2
GO:0061028	0.0252696	2.9131	2.29276	6	40	establishment of endothelial barrier	GO_BP	CLDN1,ENG,F11R,F2RL1,MARVELD2,MYADM
GO:1903707	0.0253853	1.83923	8.59785	15	150	negative regulation of hemopoiesis	GO_BP	BCL6,HOXA5,HOXA7,HOXB8,INHBA,LRRC17,MIXL1,MYC,RARA,RUNX1,TCTA,TMEM176A,TMEM176B,ZBTB7B,ZFP36
GO:0031214	0.025387	3.3377	1.70141	5	30	biomineral tissue development	GO_BP	ACVR1,ACVR2A,ANKH,ANXA2,ANXA6,FAM20C,FOXO1,GPC3,GPNMB,HOXA3,IGF1,KLF10,LGR4,MEF2C,MGP,NELL1,OSR1,PKDCC,PTH1R,SBDS,SPP1,TGFB3,WDR72
GO:0044706	0.0255763	3.33082	1.70473	5	30	multi-multicellular organism process	GO_BP	ACVR2A,AGT,AVPR1A,B4GALT1,CLDN4,CLIC5,EPYC,ETS1,HPGD,HSD11B2,IGFBP5,IGFBP7,ITGA2,ITGA3,JUNB,LDOC1,NRK,PRLR,RARA,RGS2,SERPINE2,SPP1,TGFB3,TGFBR2,TIMP1
GO:0019751	0.0257392	2.07273	5.65959	11	99	polyol metabolic process	GO_BP	DGAT2,DYSF,GCH1,GOT1,IMPA2,INPPL1,MYOF,NUDT4,PCBD1,PLCB1,PLCE1,PTH1R,SGPP2,SLC34A1,SPR
GO:0086003	0.0259746	3.31641	1.71164	5	30	cardiac muscle cell contraction	GO_BP	ATP1A1,BIN1,CAV1,CAV3,GJA5,JUP,KCND3,KCNE3,KCNE4,KCNJ3,NEDD4L,SCN3B
GO:0050900	0.0260836	1.43599	27.3985	38	478	leukocyte migration	GO_BP	ARHGEF5,ATP1B1,B4GALT1,CAV1,CCL2,CD34,CHGA,CXCL1,CXCL12,CXCL16,DYSF,EMILIN1,EPCAM,ESAM,F11R,F2RL1,GATA3,GRB7,HOXA7,IL1R1,ITGA2,ITGA3,ITGA4,NOV,OLR1,PLCB1,PTGER4,PTPN6,S100A14,SBDS,SCG2,SDC4,SLC7A7,SYK,TGFB2,THY1,VAV3,VCAM1
GO:2000113	0.0261143	1.24668	83.6284	101	1459	negative regulation of cellular macromolecule biosynthetic process	GO_BP	AHR,ALX1,ATP8B1,BARX2,BCL6,BHLHE40,CAV1,CD36,CDK5R1,CDKN1C,CELF4,CITED1,CPEB2,DAB2,DKK1,DLX1,DPF1,DUSP26,EFNA1,EGR1,ELF3,EN1,FOXC2,FOXO1,FRK,FZD8,GATA3,GRB7,HBEGF,HEYL,HIC1,HOXA7,HOXB3,HOXB8,HOXC8,HOXD8,HOXD9,IFI16,IGF2,IGFBP5,ITM2A,ITM2B,ITM2C,JUNB,KLF10,KLF5,LGR4,LHX1,MAFK,MECOM,MEF2C,MITF,MUC1,MYC,NEDD4L,NFIB,NFIC,NFIX,NFKB1,NR3C1,NRIP1,OSR1,OVOL1,PARP9,PAX2,PAX9,PLCB1,POU4F1,PPARG,PRDM11,PRIC…
GO:0008593	0.0261795	2.06685	5.67458	11	99	regulation of Notch signaling pathway	GO_BP	BCL6,BEND6,DLX1,ELF3,GAS2,GSX2,NOV,POSTN,STAT3,TGFB2,TP63
GO:0046718	0.0263902	1.9897	6.40467	12	112	viral entry into host cell	GO_BP	ANPEP,CAV1,CLDN1,CLDN6,DPP4,F11R,HAVCR1,IFITM2,ITGA2,LGALS1,MID2,SLC20A2,TMPRSS2,TRIM38,VAMP8
GO:0007202	0.0264361	3.30009	1.71957	5	30	activation of phospholipase C activity	GO_BP	ADRA1A,AGT,AVPR1A,EDNRA,HTR2B
GO:0010737	0.0264361	3.30009	1.71957	5	30	protein kinase A signaling	GO_BP	AKAP12,GAL,LRRK2,MYOM1,TTN
GO:0015991	0.0264361	3.30009	1.71957	5	30	ATP hydrolysis coupled proton transport	GO_BP	ATP1A1,ATP6V0A4,ATP6V0C,ATP6V1B1,ATP6V1H
GO:0031338	0.0264361	3.30009	1.71957	5	30	regulation of vesicle fusion	GO_BP	ANXA2,DOC2B,RAB3A,TBC1D4,VPS11
GO:0046685	0.0264361	3.30009	1.71957	5	30	response to arsenic-containing substance	GO_BP	CDKN1A,CPEB2,FECH,NEFL,SERPINF1
GO:0051491	0.0264361	3.30009	1.71957	5	30	positive regulation of filopodium assembly	GO_BP	DNM3,NRP1,PLPPR5,TENM1,TGFB3
GO:2001171	0.0264361	3.30009	1.71957	5	30	positive regulation of ATP biosynthetic process	GO_BP	ENTPD5,ESRRB,IGF1,PPARGC1A,STAT3
GO:0008088	0.0268397	2.40277	3.6111	8	63	axo-dendritic transport	GO_BP	APBA1,BLOC1S3,DLG2,FLOT2,HSPB1,MAPT,NEFL,TMEM108
GO:0050891	0.0268397	2.40277	3.6111	8	63	multicellular organismal water homeostasis	GO_BP	ADCY8,AQP2,CLDN1,CLDN4,MET,PRKAR1B,SCNN1A,TP63
GO:0045834	0.0270154	1.8683	7.91002	14	138	positive regulation of lipid metabolic process	GO_BP	AGAP2,AGT,APOE,AVPR1A,CYR61,DGAT2,EEF1A2,FABP3,HTR2B,PDGFRA,PPARG,PPARGC1A,RAB38,VAV3
GO:0071322	0.0270154	1.8683	7.91002	14	138	cellular response to carbohydrate stimulus	GO_BP	ADRA2A,ANO1,CALCRL,CASR,CYBA,EFNA5,LGALS1,MPC2,PAX2,PPARGC1A,PRKCB,PTPRN,SERPINF1,VSNL1
GO:0006757	0.0271949	2.25331	4.29892	9	75	ATP generation from ADP	GO_BP	ENO3,ENTPD5,ESRRB,IGF1,MYOG,PGK1,PGM1,PPARGC1A,STAT3
GO:0048732	0.0273488	1.81864	8.67571	15	156	gland development	GO_BP	ACAT1,ALDH1A2,ASS1,CAPN1,CAV1,CAV3,CDH1,CDKN1C,CLDN1,COBL,CPS1,ELF3,ESRP2,ETS1,FGF7,GATA3,HNF4A,HOXA3,HOXA5,HOXB3,HOXB9,HOXD9,IGF2,IGFBP5,IRF6,ITGA2,LBH,MET,NFIB,NRP1,OTP,PAX8,PDGFA,PDGFRA,PITX2,PRLR,PROX1,PTPN3,RARA,RARB,RREB1,SALL1,SERPINA5,SERPINE2,SERPINF1,SIX1,SIX4,SOSTDC1,STAT6,SULF2,TCF21,TGFB2,TGFB3,TGFBR2,TGFBR3,TGM2,THRA,THRB,TNC,TP63,WT1,ZBTB7B
GO:0003417	0.0275341	5.53162	0.683524	3	12	growth plate cartilage development	GO_BP	ANXA2,ANXA6,COL12A1,COL14A1,COL21A1,COL6A3,MATN2,RARA,RARB,SCARA3,TGFBR2
GO:0002275	0.0276506	1.403	30.9523	42	540	myeloid cell activation involved in immune response	GO_BP	ACPP,ADGRE5,ANPEP,ANXA2,AOC1,ASAH1,ATP6V0C,B4GALT1,CAPN1,CD36,CHGA,CTSA,CTSC,CTSH,CXCL1,CYBA,DYSF,F2RL1,FGL2,FRK,FUCA1,GRN,JUP,MVP,NFKB1,NIT2,NPC2,OLR1,OSTF1,PGM1,PLD1,PNP,PTPN6,RAB3A,S100A11,SLC27A2,SLCO4C1,SNAP25,SYK,TMEM173,TMEM63A,VAMP8
GO:0030324	0.027719	2.24387	4.31217	9	76	lung development	GO_BP	ALDH1A2,CTSH,ESRP2,FGF7,GPC3,GRHL2,HOXA5,IGFBP5,ITGA3,LOX,NFIB,PDGFA,PDGFRA,PKDCC,PROX1,RAB3A,RDH10,SIM2,SLC23A1,TCF21,TGFB3,TGFBR2,THRA,THRB,TNC
GO:0008154	0.0278878	1.68325	11.8077	19	206	actin polymerization or depolymerization	GO_BP	ACTN2,ARHGAP6,BIN1,CAP2,CAPG,CDC42EP3,CFL2,COBL,CXCL12,DSTN,F2RL1,FMN1,GAS7,HIP1R,LIMA1,MYADM,MYO1C,TENM1,TMOD1
GO:0009972	0.027989	5.4948	0.687828	3	12	cytidine deamination	GO_BP	APOBEC2,APOBEC3C,APOBEC3F
GO:0010649	0.027989	5.4948	0.687828	3	12	regulation of cell communication by electrical coupling	GO_BP	CASQ2,CAV1,HRC
GO:0014831	0.027989	5.4948	0.687828	3	12	gastro-intestinal system smooth muscle contraction	GO_BP	HTR2B,PTGER3,SULF2
GO:0015697	0.027989	5.4948	0.687828	3	12	quaternary ammonium group transport	GO_BP	PDZK1,SLC22A5,SLC25A20
GO:0030208	0.027989	5.4948	0.687828	3	12	dermatan sulfate biosynthetic process	GO_BP	BGN,DCN,DSEL
GO:0031953	0.027989	5.4948	0.687828	3	12	negative regulation of protein autophosphorylation	GO_BP	CAV1,ENG,MVP
GO:0033160	0.027989	5.4948	0.687828	3	12	positive regulation of protein import into nucleus, translocation	GO_BP	IGF1,LRRK2,TMEM173
GO:0042416	0.027989	5.4948	0.687828	3	12	dopamine biosynthetic process	GO_BP	GCH1,GPR37,TGFB2
GO:0045820	0.027989	5.4948	0.687828	3	12	negative regulation of glycolytic process	GO_BP	MYOG,PPARGC1A,STAT3
GO:0046087	0.027989	5.4948	0.687828	3	12	cytidine metabolic process	GO_BP	APOBEC2,APOBEC3C,APOBEC3F
GO:0048935	0.027989	5.4948	0.687828	3	12	peripheral nervous system neuron development	GO_BP	HOXD9,POU4F1,RUNX1
GO:0060391	0.027989	5.4948	0.687828	3	12	positive regulation of SMAD protein signal transduction	GO_BP	DAB2,RBPMS,TGFB3
GO:0060394	0.027989	5.4948	0.687828	3	12	negative regulation of pathway-restricted SMAD protein phosphorylation	GO_BP	DKK1,EMILIN1,PBLD
GO:0060453	0.027989	5.4948	0.687828	3	12	regulation of gastric acid secretion	GO_BP	HIP1R,PTGER3,SGK1
GO:0071697	0.027989	5.4948	0.687828	3	12	ectodermal placode morphogenesis	GO_BP	PROX1,SIX1,SIX4
GO:1902992	0.027989	5.4948	0.687828	3	12	negative regulation of amyloid precursor protein catabolic process	GO_BP	APOE,BIN1,FLOT2
GO:2000121	0.027989	5.4948	0.687828	3	12	regulation of removal of superoxide radicals	GO_BP	CD36,FBLN5,GCH1
GO:0071320	0.0280281	2.56866	2.98059	7	52	cellular response to cAMP	GO_BP	AHR,ASS1,CPS1,HCN1,IGFBP5,PENK,WT1
GO:0001709	0.0282145	2.82971	2.35008	6	41	cell fate determination	GO_BP	GATA3,LBX1,MEF2C,MYOD1,PAX2,PROX1
GO:0002931	0.0282145	2.82971	2.35008	6	41	response to ischemia	GO_BP	AIFM1,CASR,CAV1,EGR1,FAIM2,PPARGC1A
GO:0048880	0.0282384	11.1986	0.281407	2	5	sensory system development	GO_BP	ACHE,ALDH1A2,ATP2B1,ATP8A2,BLOC1S3,CDKN1C,CELF4,COL4A1,DLX1,DSCAM,EFEMP1,FZD4,GATA3,GRHL2,HCN1,INHBA,LHX1,MAB21L2,MITF,MYOM1,NRP1,PAX2,PDGFRA,PITX2,POU4F1,PROX1,RARA,RARB,RDH10,RHOJ,SERPINF1,SLC44A4,SMARCD3,STAT3,TGFB2,TGFBR2,THRB,THY1,TMOD1,TSPAN12,WT1
GO:0007189	0.0285203	1.85325	7.96734	14	139	adenylate cyclase-activating G protein-coupled receptor signaling pathway	GO_BP	ADCY8,ADGRE5,ADGRG2,ADRA1A,ADRA1B,ADRA2A,CALCRL,CHGA,LGR4,OPRM1,PTGER2,PTGER3,PTGER4,PTH1R
GO:0031345	0.0285437	3.22041	1.75236	5	31	negative regulation of cell projection organization	GO_BP	APOE,CDK5R1,DNM3,EFNA1,FSTL4,GRIN2B,ITGA3,ITM2C,LGALS1,LRRK2,MYLIP,NGEF,NGFR,NRP1,PMP22,RAB29,RAP1GAP,SEMA3D,SEMA3E,SEMA4A,SEMA4G,SEMA6D,SPOCK1,SPP1,TACSTD2,TBC1D30,THY1,TRPC6
GO:0030510	0.0288464	2.11905	5.04407	10	88	regulation of BMP signaling pathway	GO_BP	ACVR2A,BMPER,CYR61,DKK1,DLX1,ENG,GPC3,ITGA3,SOSTDC1,VWC2
GO:2000027	0.0288487	2.03129	5.7582	11	102	regulation of animal organ morphogenesis	GO_BP	ACVR1,AGT,AJAP1,CAV3,CD34,CITED1,DAB2,DKK1,ENG,EYA1,FGF7,FZD4,GATA3,GPC3,HOXB7,LGR4,LHX1,MYC,NFIB,PAX2,PAX8,PAX9,PDGFA,PRICKLE1,SIX1,SIX4,SULF2,TACSTD2,TGFB2,TGFBR2,THRB,VANGL1,WT1
GO:0071496	0.0289476	1.60853	14.2547	22	250	cellular response to external stimulus	GO_BP	AGT,AIFM1,AKR1C3,AOC1,AQP2,ATP1A1,ATP2B1,AVPR1A,CADPS2,CASP8,CASR,CDKN1A,CYBA,ENG,FOXO1,GOT1,IFI16,INHBB,ITGA2,KLF10,LRRK2,MAP3K1,MYOD1,NCOA1,NFKB1,P2RX3,PDK2,PENK,POSTN,PPARG,PTGER4,TNC
GO:1903115	0.0289891	11.0339	0.28535	2	5	regulation of actin filament-based movement	GO_BP	ATP1A1,BIN1,CAV1,CAV3,GJA5,JUP,KCNE3,TNNC1,TNNT2
GO:0060669	0.0290306	11.025	0.285567	2	5	embryonic placenta morphogenesis	GO_BP	CDKN1C,CYR61,GRHL2,IGF2,NCOA1,SPINT1,ST14
GO:0014733	0.0290529	11.0202	0.285683	2	5	regulation of skeletal muscle adaptation	GO_BP	CAMK2B,IGFBP5,MYH7,TNNC1,TNNI1,TNNT1
GO:0060677	0.029081	11.0142	0.28583	2	5	ureteric bud elongation	GO_BP	FMN1,KIF26B,SALL1,SIX1,SIX4
GO:0061299	0.0291417	11.0013	0.286147	2	5	retina vasculature morphogenesis in camera-type eye	GO_BP	COL4A1,FZD4,NRP1,RHOJ
GO:0071073	0.0291417	11.0013	0.286147	2	5	positive regulation of phospholipid biosynthetic process	GO_BP	AGAP2,FABP3,HTR2B,RAB38
GO:1903036	0.0291907	2.35972	3.66842	8	64	positive regulation of response to wounding	GO_BP	ADRA2A,CD36,FOXC2,HBEGF,MYOD1,RREB1,SERPINF2,TGFBR2
GO:0002034	0.0292277	10.983	0.286595	2	5	regulation of blood vessel diameter by renin-angiotensin	GO_BP	AGT,SERPINF2
GO:0002155	0.0292277	10.983	0.286595	2	5	regulation of thyroid hormone mediated signaling pathway	GO_BP	NCOA1,THRA
GO:0002175	0.0292277	10.983	0.286595	2	5	protein localization to paranode region of axon	GO_BP	MAL,UGT8
GO:0003278	0.0292277	10.983	0.286595	2	5	apoptotic process involved in heart morphogenesis	GO_BP	CYR61,TGFB2
GO:0003289	0.0292277	10.983	0.286595	2	5	atrial septum primum morphogenesis	GO_BP	ACVR1,TGFB2
GO:0006549	0.0292277	10.983	0.286595	2	5	isoleucine metabolic process	GO_BP	ACAT1,GHR
GO:0008582	0.0292277	10.983	0.286595	2	5	regulation of synaptic growth at neuromuscular junction	GO_BP	SIX1,SIX4
GO:0010936	0.0292277	10.983	0.286595	2	5	negative regulation of macrophage cytokine production	GO_BP	TGFB2,TGFB3
GO:0014050	0.0292277	10.983	0.286595	2	5	negative regulation of glutamate secretion	GO_BP	GRM7,NPY5R
GO:0016191	0.0292277	10.983	0.286595	2	5	synaptic vesicle uncoating	GO_BP	DNAJC6,SH3GL2
GO:0031179	0.0292277	10.983	0.286595	2	5	peptide modification	GO_BP	GGT1,GGT2
GO:0032596	0.0292277	10.983	0.286595	2	5	protein transport into membrane raft	GO_BP	ATP1B1,RFTN1
GO:0035926	0.0292277	10.983	0.286595	2	5	chemokine (C-C motif) ligand 2 secretion	GO_BP	F2RL1,POSTN
GO:0042713	0.0292277	10.983	0.286595	2	5	sperm ejaculation	GO_BP	ACVR2A,AVPR1A
GO:0043415	0.0292277	10.983	0.286595	2	5	positive regulation of skeletal muscle tissue regeneration	GO_BP	MYOD1,TGFBR2
GO:0044857	0.0292277	10.983	0.286595	2	5	plasma membrane raft organization	GO_BP	CAV1,CAV3
GO:0048550	0.0292277	10.983	0.286595	2	5	negative regulation of pinocytosis	GO_BP	CAV1,PROM2
GO:0060591	0.0292277	10.983	0.286595	2	5	chondroblast differentiation	GO_BP	CYR61,RARA
GO:0060662	0.0292277	10.983	0.286595	2	5	salivary gland cavitation	GO_BP	NFIB,TGM2
GO:0061197	0.0292277	10.983	0.286595	2	5	fungiform papilla morphogenesis	GO_BP	SIX1,SIX4
GO:0061743	0.0292277	10.983	0.286595	2	5	motor learning	GO_BP	DKK1,EN1
GO:0071504	0.0292277	10.983	0.286595	2	5	cellular response to heparin	GO_BP	AOC1,EGR1
GO:0071681	0.0292277	10.983	0.286595	2	5	cellular response to indole-3-methanol	GO_BP	CDH1,JUP
GO:0071881	0.0292277	10.983	0.286595	2	5	adenylate cyclase-inhibiting adrenergic receptor signaling pathway	GO_BP	ADRA2A,RGS2
GO:0072008	0.0292277	10.983	0.286595	2	5	glomerular mesangial cell differentiation	GO_BP	ACTA2,CD34
GO:0072014	0.0292277	10.983	0.286595	2	5	proximal tubule development	GO_BP	ACAT1,HEYL
GO:0072103	0.0292277	10.983	0.286595	2	5	glomerulus vasculature morphogenesis	GO_BP	PDGFRA,TCF21
GO:0072143	0.0292277	10.983	0.286595	2	5	mesangial cell development	GO_BP	ACTA2,OSR1
GO:0072179	0.0292277	10.983	0.286595	2	5	nephric duct formation	GO_BP	GATA3,PAX2
GO:0072221	0.0292277	10.983	0.286595	2	5	metanephric distal convoluted tubule development	GO_BP	PAX2,PAX8
GO:0072300	0.0292277	10.983	0.286595	2	5	positive regulation of metanephric glomerulus development	GO_BP	EGR1,PAX2
GO:0097187	0.0292277	10.983	0.286595	2	5	dentinogenesis	GO_BP	FAM20C,SLC34A1
GO:0098967	0.0292277	10.983	0.286595	2	5	exocytic insertion of neurotransmitter receptor to postsynaptic membrane	GO_BP	SNAP25,STX3
GO:1901723	0.0292277	10.983	0.286595	2	5	negative regulation of cell proliferation involved in kidney development	GO_BP	GATA3,WT1
GO:1902338	0.0292277	10.983	0.286595	2	5	negative regulation of apoptotic process involved in morphogenesis	GO_BP	PAX2,PAX8
GO:1904428	0.0292277	10.983	0.286595	2	5	negative regulation of tubulin deacetylation	GO_BP	FRY,MAPT
GO:1904673	0.0292277	10.983	0.286595	2	5	negative regulation of somatic stem cell population maintenance	GO_BP	PAX2,PAX8
GO:1990791	0.0292277	10.983	0.286595	2	5	dorsal root ganglion development	GO_BP	NRP1,RGS4
GO:2000646	0.0292277	10.983	0.286595	2	5	positive regulation of receptor catabolic process	GO_BP	APOE,DTX3L
GO:2000987	0.0292277	10.983	0.286595	2	5	positive regulation of behavioral fear response	GO_BP	MEF2C,PENK
GO:0003081	0.0292543	3.88726	1.20175	4	21	regulation of systemic arterial blood pressure by renin-angiotensin	GO_BP	AGT,CYBA,ENPEP,F2RL1,GJA5,SERPINF2
GO:1903530	0.0292848	1.69957	11.0815	18	197	regulation of secretion by cell	GO_BP	ACHE,ADRA1A,ADRA2A,AGT,ANO1,ANXA4,APBA1,AVPR1A,C1QTNF3,CADPS2,CASR,CD34,CHGA,CXCL12,DOC2B,DPP4,EFNA5,F2RL1,FGB,GAL,GATA3,GJA5,GRIN3A,GRM7,HNF4A,HTR2B,IGF1,IL1RAPL1,INHBA,INHBB,LGR4,LRRK2,MAOB,MCTP2,MCU,MEF2C,MPC2,MYOM1,NAPA,NCS1,NNAT,NOV,NPY2R,NPY5R,OPRM1,PAX8,PNKD,POSTN,PRKCB,PTGER4,RAB15,RAB3A,SDC4,SEPT4,SLC25A4,SNAP25,SNCG,SPP1,SYK,SYN1,SYP,SYT10,TGFB2,TGFB3,TTN,VAMP8,VSNL1
GO:0070509	0.0293395	2.21955	4.35624	9	76	calcium ion import	GO_BP	ANXA6,ATP2A1,CASR,CAV3,CCL2,CXCL12,DYSF,FAM155A,MCU
GO:0006085	0.0294071	3.88057	1.2037	4	21	acetyl-CoA biosynthetic process	GO_BP	ACAT1,MPC1,MPC2,PDK2
GO:0033622	0.0294071	3.88057	1.2037	4	21	integrin activation	GO_BP	CXCL12,FBLIM1,FERMT2,PTGER4
GO:0034311	0.0294071	3.88057	1.2037	4	21	diol metabolic process	GO_BP	GCH1,PCBD1,SGPP2,SPR
GO:0036150	0.0294071	3.88057	1.2037	4	21	phosphatidylserine acyl-chain remodeling	GO_BP	LPCAT3,MBOAT1,PLA1A,PLA2G4A
GO:0042135	0.0294071	3.88057	1.2037	4	21	neurotransmitter catabolic process	GO_BP	ACHE,BHMT,HNMT,MAOB
GO:0071498	0.0294071	3.88057	1.2037	4	21	cellular response to fluid shear stress	GO_BP	ASS1,MEF2C,MTSS1,TFPI2
GO:2001014	0.0294071	3.88057	1.2037	4	21	regulation of skeletal muscle cell differentiation	GO_BP	MEF2C,RBM24,SIX1,SIX4
GO:0032412	0.0294085	2.3544	3.67222	8	65	regulation of ion transmembrane transporter activity	GO_BP	ACTN2,ADRA2A,ATP1B1,CACNB1,CACNG5,CAPN1,CASQ2,CAV1,CAV3,CNKSR3,DYSF,FXYD1,FXYD3,FXYD5,GAL,HRC,JPH1,JPH2,KCNE3,KCNE4,MEF2C,NEDD4L,OPRM1,OSR1,PDZK1,PPARGC1A,PTPN3,RELN,RGS9,SCN3B,STAC3,TCAF2,TRPC6
GO:0030168	0.0294673	2.11007	5.06088	10	89	platelet activation	GO_BP	ADRA2A,APOE,BLOC1S3,CSRP1,DGKD,F2RL2,FGB,GNA14,GP1BB,HSPB1,MYL12A,MYL9,PDGFA,PDGFRA,PRKCB,PRKCQ,PTPN6,SERPINE2,SYK,TRPC3,TRPC6,VAV3
GO:0006468	0.0295097	1.42882	26.8019	37	483	protein phosphorylation	GO_BP	ACTN2,ACVR1,ACVR2A,ADRA1A,ADRA1B,ADRA2A,AFAP1L2,AGT,ALPK3,ANXA2,APOE,ARHGAP8,ARHGEF5,ARHGEF6,BMP3,BMPER,CAMK2B,CASR,CASS4,CAV1,CAV3,CCL2,CD36,CDK5R1,CDKL2,CDKN1A,CDKN1C,CNKSR3,CNTN1,CTDSPL,CTSH,CYR61,DAB2,DEPTOR,DKK1,DOK5,DUSP26,DUSP9,EFEMP1,EFNA1,EFNA5,EGR1,EMILIN1,ENG,EPHA6,ERBB3,ERC1,F2RL1,FAM20C,FGB,FGF7,FOXO1,FRK,FZD4,FZD8,GFRA1,GFRA3,GHR,GLIPR2,GNG3,GPNMB,GPR37,GPRC5C,GRIN2A,GRIN2B,HBEGF,HI…
GO:0030902	0.0295503	1.84329	8.00498	14	140	hindbrain development	GO_BP	ALDH1A2,CDK5R1,CNTN1,EGR2,EN1,FAIM2,FZD4,GBX2,GSX2,HOXB3,LHX1,NFIB,PHOX2A,POU4F1,PPARGC1A,PROX1,SERPINE2
GO:0010648	0.0298254	2.01899	5.78716	11	104	negative regulation of cell communication	GO_BP	ACHE,ACVR1,ADGRA2,ADRA1A,ADRA2A,AGT,APOE,AVPR1A,BCL6,BEND6,BICC1,BMPER,C1QTNF3,CASP8,CASQ2,CAV1,CAV3,CELF4,CGNL1,CHGA,CISH,CITED1,CNKSR3,CXCL12,DAB2,DCN,DEPTOR,DHRS3,DKK1,DLX1,DUSP26,DUSP9,EFNA1,EGR1,ELF1,EMILIN1,EPHA6,ERBB3,EYA1,EYA4,F2RL1,FAIM2,FGB,FOXO1,FSTL4,GATA3,GPC3,HEYL,HIC1,HIPK3,HSPB1,HTR2B,IGF1,IGFBP5,INHBA,INHBB,ITGA3,LBH,LGR4,LMNA,LRRK2,MAPT,MECOM,MET,MUC1,MYADM,MYC,NDRG2,NOV,NPY2R,N…
GO:0048741	0.0300797	3.17299	1.77689	5	31	skeletal muscle fiber development	GO_BP	ACTA1,MYOD1,MYOG,RYR1,STAC3
GO:0060325	0.0300797	3.17299	1.77689	5	31	face morphogenesis	GO_BP	DKK1,PAX9,PDGFRA,PLEKHA1,TGFB3
GO:0010001	0.0301286	1.69378	11.1199	18	194	glial cell differentiation	GO_BP	BIN1,CNP,DLX1,EGR2,EMX1,ERBB3,GSX2,MAPT,NDRG1,NFIB,PAX2,PPARG,RELN,SERPINE2,SIRT2,SOX6,SPINT1,STAT3
GO:0080134	0.0301327	1.24859	76.8028	93	1349	regulation of response to stress	GO_BP	ACOX2,ADRA2A,AGT,AJAP1,ANXA2,APOBEC3F,APOE,ARHGEF5,BCL6,C1QTNF3,CALCRL,CASP8,CAV1,CAV3,CD34,CD36,CFI,CXCL12,CYBA,DDAH1,DKK1,DTX3L,ERP27,ETS1,EYA1,EYA4,F2RL1,FAP,FBLN5,FGB,FOXC2,FOXO1,FZD4,FZD8,GATA3,GCH1,GGT1,GGT2,GPR37,HBEGF,HIC1,HIPK3,HSPB1,HSPB8,IFI16,IL17B,IL1R1,ITGA2,LGR4,LMNA,LRRK2,MAP3K1,MAPT,MECOM,MEF2C,MET,MGLL,MUC1,MYC,MYOD1,NCOA7,NEK6,NFKB1,NOV,NPY5R,NRK,OPRM1,PARP9,PDGFA,PDGFRA,PENK,P…
GO:0060395	0.0301998	2.52307	3.02619	7	53	SMAD protein signal transduction	GO_BP	BMP3,CITED1,DAB2,HNF4A,INHBA,INHBB,NOV,PBLD,RBPMS,TGFB2,TGFB3,WWTR1
GO:0019359	0.0302146	2.5228	3.02652	7	53	nicotinamide nucleotide biosynthetic process	GO_BP	ENO3,ENTPD5,ESRRB,IGF1,MYOG,NMNAT1,NMRK2,PARP9,PGK1,PGM1,PNP,PPARGC1A,QPRT,STAT3
GO:0042552	0.0302531	1.94555	6.53436	12	114	myelination	GO_BP	EGR2,GAL3ST1,KLK6,MAL,MAL2,NDRG1,PMP22,RARA,RARB,SCN2A,SIRT2,UGT8
GO:0010951	0.0304465	1.59936	14.3297	22	250	negative regulation of endopeptidase activity	GO_BP	AGT,BIN1,COL6A3,IFI16,ITIH5,NGFR,PAX2,SERPINA5,SERPINE2,SERPINF1,SERPINF2,SERPINH1,SERPINI1,SPINT1,SPOCK1,SPOCK2,SPOCK3,TFPI,TFPI2,TIMP1,TIMP3,WFDC2
GO:0006022	0.0304862	1.75403	9.57227	16	167	aminoglycan metabolic process	GO_BP	B4GALT1,BGN,CHPF,DCN,DSEL,EGFLAM,FUCA1,GPC3,HS6ST2,ITIH5,NDST4,NFKB1,OGN,SDC4,SPOCK2,SPOCK3
GO:0042692	0.0305227	3.81251	1.21508	4	22	muscle cell differentiation	GO_BP	ACTA1,ACTC1,ACTN2,ACVR1,ADAM12,ADRA1A,AGT,ALPK3,AVPR1A,BARX2,BIN1,CASQ2,CAV3,CDH15,CFL2,CHRNB1,DKK1,DYSF,EHD2,ENG,FLNC,IGF1,IGF2,IGFBP5,ITGA8,KCNH1,KRT19,LDB3,LMNA,MEF2C,MEGF10,MYOD1,MYOF,MYOG,MYOM1,NEB,NOV,NPNT,OLFM2,PDGFRA,PGK1,PROX1,RARA,RARB,RBM24,RGS2,RGS4,RYR1,SIX1,SIX4,SMARCD3,SOX6,STAC3,SYNE1,TMOD1,TNNT1,TNNT2,TNNT3,TPM1,TRIM54,TTN,WT1
GO:0009435	0.0307544	2.51268	3.03791	7	53	NAD biosynthetic process	GO_BP	ENO3,NMNAT1,NMRK2,PARP9,PGK1,PNP,QPRT
GO:1903037	0.0307838	1.54707	16.7945	25	293	regulation of leukocyte cell-cell adhesion	GO_BP	ASS1,BCL6,CAV1,CCL2,CXCL12,DPP4,ETS1,FLOT2,GATA3,GPNMB,IGF1,IGF2,ITGA4,LGALS1,PNP,PRKCQ,PTPN6,RARA,RUNX1,SDC4,SYK,TGFBR2,THY1,VCAM1,ZBTB7B
GO:0050793	0.0308149	1.53172	17.6133	26	344	regulation of developmental process	GO_BP	ACVR1,ACVR2A,ADAM12,ADAMTS9,ADGRA2,AGT,AJAP1,ALX1,AMIGO2,ANKH,ANXA2,APOE,ASIC2,ATP8A2,BCL6,BEND6,BHLHE40,BIN1,BMPER,BRINP1,BRINP2,CAMK2B,CASP8,CASS4,CAV1,CAV3,CBLN2,CCL2,CD34,CD36,CDC42EP3,CDH15,CDK5R1,CDKN1C,CELF4,CHODL,CITED1,CLSTN2,CNTN1,CNTN4,COBL,CTSH,CXCL12,CYR61,DAB2,DCN,DDAH1,DKK1,DLX1,DMRT2,DNM3,DSCAM,EFEMP1,EFNA1,EFNA3,EFNA5,EGR1,EHD2,EMILIN1,EMX1,ENG,ERBB3,ESRP1,ESRRB,ETS1,EYA1,FAM20C,…
GO:0001843	0.030895	2.0921	5.10139	10	89	neural tube closure	GO_BP	ALX1,COBL,GRHL2,PAX2,PRICKLE1,RARA,SDC4,SPINT1,ST14,TGFB2
GO:0022404	0.030895	2.0921	5.10139	10	89	molting cycle process	GO_BP	DKK1,FGF7,GAL,IGFBP5,INHBA,LGR4,PDGFA,SOSTDC1,TGFB2,TP63
GO:0098773	0.030895	2.0921	5.10139	10	89	skin epidermis development	GO_BP	DKK1,FGF7,GAL,IGFBP5,INHBA,LGR4,PDGFA,SOSTDC1,TGFB2,TP63
GO:0030811	0.0313768	2.75095	2.4074	6	42	regulation of nucleotide catabolic process	GO_BP	ENTPD5,ESRRB,IGF1,MYOG,PPARGC1A,STAT3
GO:0030534	0.0317134	1.82385	8.08198	14	141	adult behavior	GO_BP	CHL1,CHRNB1,CNP,CXCL12,EN1,GABRG2,HOXB8,HOXD9,NPY,NRXN1,OPRM1,PCDH17,SNCG,TMOD1
GO:0051701	0.0317187	1.65639	11.9797	19	209	interaction with host	GO_BP	ANPEP,CASP8,CAV1,CDH1,CLDN1,CLDN6,DPP4,F11R,HAVCR1,IFITM2,ITGA2,LGALS1,MET,MID2,SLC20A2,SLC22A5,TMPRSS2,TRIM38,VAMP8
GO:0035282	0.0317506	1.99837	5.84654	11	102	segmentation	GO_BP	ALDH1A2,BHLHE40,COBL,DKK1,DMRT2,EGR2,HOXD8,LHX1,NRP1,OSR1,WT1
GO:0045598	0.0320425	1.86981	7.33683	13	128	regulation of fat cell differentiation	GO_BP	FNDC5,FOXO1,GATA3,KLF5,PPARG,SIRT2,SULT1E1,TGFB1I1,VSTM2A,WWTR1,ZADH2,ZBTB7B,ZFP36
GO:1901215	0.0321001	2.48582	3.0641	7	54	negative regulation of neuron death	GO_BP	AGAP2,APOE,CCL2,CD34,CHGA,CHL1,CITED1,DLX1,EN1,ERBB3,FAIM2,GABRA5,GPNMB,LRRK2,MEF2C,NCOA7,NEFL,NMNAT1,NRP1,POU4F1,PPARGC1A,SERPINF1,SIX1,SIX4,STAT3,TGFB3
GO:0055074	0.0326303	5.08269	0.726185	3	13	calcium ion homeostasis	GO_BP	ADRA1A,ADRA1B,AGT,ANXA2,ANXA6,APOE,ATP1B1,ATP2A1,ATP2B1,ATP6V1B1,AVPR1A,CALB2,CASQ2,CASR,CAV1,CAV3,CD36,CXCL12,CYBA,EDNRA,F2RL1,F2RL2,FAM155A,GNG3,GOT1,GRIN2A,GRIN2B,HOXA3,HRC,HTR2B,JPH1,JPH2,MCU,NCS1,NPY2R,P2RX3,PDGFRA,PLCE1,PRKCB,PTGER2,PTGER3,PTGER4,PTH1R,PTPN6,RYR1,S100A14,SLC24A3,SLC8A2,SYNPO,SYPL2,TACR1,TGM2,THY1,TRPC3,TRPC6
GO:1903532	0.0329202	3.71776	1.24418	4	22	positive regulation of secretion by cell	GO_BP	ACHE,AGT,ANO1,AVPR1A,C1QTNF3,CADPS2,CASR,CD34,CXCL12,DOC2B,F2RL1,FGB,GAL,GATA3,HTR2B,IGF1,INHBA,INHBB,LRRK2,MCU,MPC2,MYOM1,NCS1,NNAT,NPY2R,POSTN,PTGER4,RAB15,RAB3A,SDC4,SPP1,SYK,SYT10,TGFB2,TGFB3,TTN,VAMP8,VSNL1
GO:0009308	0.033044	2.06583	5.15871	10	90	amine metabolic process	GO_BP	AOC1,BHMT,GPR37,HNMT,MAOB,MOXD1,PNKD,SLC7A7,TDO2,VCAM1
GO:0048041	0.0331275	2.46796	3.0848	7	54	focal adhesion assembly	GO_BP	ACTN2,ARHGAP6,EFNA5,FERMT2,FMN1,ITGA2,LIMCH1,NRP1,PHLDB2,S100A10,SDC4,THY1
GO:0030855	0.0337686	1.45166	22.8066	32	408	epithelial cell differentiation	GO_BP	ACTA2,ACVR1,AJAP1,AKR1C1,AKR1C2,AKR1C3,ANXA2,ANXA4,B4GALT1,CAPN1,CAV1,CD34,CDKN1A,CDKN1C,CITED1,CLDN1,CLDN3,COL4A1,CPS1,DAB2,ELF3,EMX1,ENG,ESRP1,F11R,F2RL1,FAM20C,GATA3,GRHL2,GSTM3,HNF4A,HOXA5,HOXA7,HOXB5,IRF6,ITGA2,JUP,KLF5,KRT19,LBH,LHX1,MARVELD2,MEF2C,MET,MTSS1,MYADM,NFIB,NRP1,OSR1,OVOL1,PAX2,PAX8,PGK1,PITX2,PKP4,PPARG,PROX1,PRSS8,RAB25,RARA,RARB,RUNX1,SALL1,SIX1,SLC44A4,ST14,TAGLN,TCF21,TGFB1…
GO:0046545	0.0337819	1.97653	5.90386	11	103	development of primary female sexual characteristics	GO_BP	ADAMTS1,FZD4,GAS2,INHBA,INHBB,NRIP1,NUPR1,PDGFRA,PLEKHA1,PTPRN,WT1
GO:0022603	0.033799	2.15335	4.46198	9	82	regulation of anatomical structure morphogenesis	GO_BP	ACVR1,ADAM12,ADAMTS9,ADGRA2,AGT,AJAP1,APOE,BCL6,BMPER,CAMK2B,CASS4,CAV3,CCL2,CD34,CD36,CDC42EP3,CDK5R1,CITED1,CTSH,CXCL12,DAB2,DCN,DDAH1,DKK1,DMRT2,DNM3,DSCAM,EFNA1,EFNA3,EFNA5,EHD2,EMILIN1,ENG,ETS1,EYA1,FBLIM1,FERMT2,FGB,FGD5,FGF7,FOXC2,FSTL4,FZD4,GAL,GAS2,GATA3,GPC3,GPNMB,HNF4A,HOXA5,HOXB7,HSPB1,IL1RAPL1,ISLR2,JUP,LGR4,LHX1,LRRK2,MAPT,MEF2C,MYADM,MYC,MYOD1,MYOG,NEDD4L,NEFL,NFIB,NGEF,NGFR,NRP1,O…
GO:0002263	0.0339662	1.33412	40.1806	52	701	cell activation involved in immune response	GO_BP	ACPP,ADGRE5,ANPEP,ANXA2,AOC1,ASAH1,ATP6V0C,B4GALT1,BCL6,CAPN1,CD36,CHGA,CTSA,CTSC,CTSH,CXCL1,CYBA,DYSF,F2RL1,FGL2,FRK,FUCA1,GATA3,GRN,ITM2A,JUP,LGALS1,MVP,NFKB1,NIT2,NPC2,OLR1,OSTF1,PGM1,PLD1,PNP,PTGER4,PTPN6,RAB3A,RARA,S100A11,SEMA4A,SLC27A2,SLCO4C1,SNAP25,STAT3,STAT6,SYK,TMEM173,TMEM63A,VAMP8,ZBTB7B
GO:0009064	0.0339779	2.15497	4.47088	9	78	glutamine family amino acid metabolic process	GO_BP	ASS1,CPS1,DDAH1,GGT1,GGT2,GLS,GOT1,NIT2,SLC7A7
GO:0021766	0.0339779	2.15497	4.47088	9	78	hippocampus development	GO_BP	CDK5R1,DLX1,EMX2,KIRREL3,NEFL,PROX1,RARA,RELN,TMEM108
GO:0031100	0.0339779	2.15497	4.47088	9	78	animal organ regeneration	GO_BP	CDKN1A,CLDN1,CXCL12,PPARG,PRPS2,PTPN3,SULF2,TGFBR2,TGFBR3
GO:0051289	0.0339779	2.15497	4.47088	9	78	protein homotetramerization	GO_BP	ACPP,ACTN2,GLS,GPX3,HCN1,PCBD1,RYR1,TDO2,TP63
GO:0007272	0.0340018	1.90792	6.649	12	116	ensheathment of neurons	GO_BP	EGR2,GAL3ST1,KLK6,MAL,MAL2,NDRG1,PMP22,RARA,RARB,SCN2A,SIRT2,UGT8
GO:0007616	0.034024	3.05529	1.83421	5	32	long-term memory	GO_BP	ADCY8,APOE,NPAS4,RELN,SGK1
GO:0071549	0.034024	3.05529	1.83421	5	32	cellular response to dexamethasone stimulus	GO_BP	ASS1,FECH,FOXO1,NR3C1,SERPINF1
GO:0097106	0.034024	3.05529	1.83421	5	32	postsynaptic density organization	GO_BP	DLG2,LRRTM1,NRXN1,RELN,TMEM108
GO:1902742	0.034024	3.05529	1.83421	5	32	apoptotic process involved in development	GO_BP	CYR61,MEGF10,PAX2,PAX8,TGFB2
GO:0045777	0.0340248	3.67681	1.25714	4	22	positive regulation of blood pressure	GO_BP	ADRA1A,ADRA1B,AGT,AVPR1A,CYBA,F11R,HSD11B2,TPM1
GO:0002026	0.0341887	3.67088	1.25905	4	22	regulation of the force of heart contraction	GO_BP	ADRA1A,ATP1A1,CAV1,CHGA,MYH7,MYL4
GO:0002292	0.0343098	2.27809	3.78305	8	66	T cell differentiation involved in immune response	GO_BP	BCL6,GATA3,PTGER4,RARA,SEMA4A,STAT3,STAT6,ZBTB7B
GO:0030162	0.0343428	1.30926	46.4284	59	810	regulation of proteolysis	GO_BP	ADRA2A,AGT,AIFM1,ANXA2,APOE,BIN1,CASP8,CAV1,CAV3,CCBE1,CFI,CIDEB,COL6A3,CTSC,CTSH,CYR61,DAB2,EFNA1,EFNA3,EGLN3,GPC3,GRIN2A,GRIN2B,HIP1R,IFI16,ITIH5,LRRK2,MAPT,MYC,NGFR,PAX2,PCOLCE,PI15,PLAT,PPARG,PRICKLE1,PSMB8,PTPN3,RNF144B,RNF217,SERPINA5,SERPINE2,SERPINF1,SERPINF2,SERPINH1,SERPINI1,SIRT2,SPINT1,SPOCK1,SPOCK2,SPOCK3,STAT3,SUSD4,TFPI,TFPI2,TIMP1,TIMP3,TP63,WFDC2
GO:0008045	0.0343589	3.66477	1.26102	4	22	motor neuron axon guidance	GO_BP	ALCAM,EGR2,LHX1,NRP1
GO:0010842	0.0343589	3.66477	1.26102	4	22	retina layer formation	GO_BP	ATP8A2,DSCAM,LHX1,TSPAN12
GO:0010884	0.0343589	3.66477	1.26102	4	22	positive regulation of lipid storage	GO_BP	CD36,FITM1,NFKB1,VSTM2A
GO:0032703	0.0343589	3.66477	1.26102	4	22	negative regulation of interleukin-2 production	GO_BP	CD34,GATA3,NAV3,ZFP36
GO:0060065	0.0343589	3.66477	1.26102	4	22	uterus development	GO_BP	CDKN1C,GATA3,LHX1,TGFB2
GO:0071466	0.0344265	1.84825	7.41166	13	130	cellular response to xenobiotic stimulus	GO_BP	ACSM2B,AHR,AKR1C1,AOC1,ASS1,CASQ2,CYP3A5,EGR1,EPHX1,FECH,FMO1,FOXO1,GGT1,GHR,GSTM3,HNF4A,NR3C1,OPRM1,PPARGC1A,RYR1,SERPINF1
GO:0001764	0.0345322	1.80022	8.17607	14	143	neuron migration	GO_BP	CAMK2B,CDK5R1,CHL1,CXCL12,DCDC2,FLRT2,GATA3,GFRA3,ITGA3,KIRREL3,LHX1,MATN2,MEF2C,NRP1,RELN,SPOCK1,STAT3
GO:0007212	0.0347615	2.67644	2.46472	6	43	dopamine receptor signaling pathway	GO_BP	GNA14,LRRK2,NSG1,OPRM1,RGS4,RGS9
GO:0010470	0.0347615	2.67644	2.46472	6	43	regulation of gastrulation	GO_BP	DKK1,HNF4A,LHX1,MYADM,OSR1,PHLDB2
GO:0010907	0.0347615	2.67644	2.46472	6	43	positive regulation of glucose metabolic process	GO_BP	DGAT2,ESRRB,FOXO1,IGF1,IGF2,PPARGC1A
GO:0021983	0.0347615	2.67644	2.46472	6	43	pituitary gland development	GO_BP	ALDH1A2,CDH1,ETS1,OTP,PITX2,SALL1
GO:0030111	0.0348245	1.51294	17.8262	26	311	regulation of Wnt signaling pathway	GO_BP	APOE,ATP6V0C,BICC1,CAV1,CITED1,DAB2,DCDC2,DKK1,EGR1,FOXO1,GPC3,HIC1,ITGA3,JUP,LGR4,LRRK2,NFKB1,PRICKLE1,RBMS3,RUNX1,SALL1,SHISA2,SOSTDC1,SULF2,TMEM88,WWTR1
GO:0002087	0.0348687	4.94503	0.745147	3	13	regulation of respiratory gaseous exchange by neurological system process	GO_BP	GLS,GSX2,TSHZ3
GO:0002693	0.0348687	4.94503	0.745147	3	13	positive regulation of cellular extravasation	GO_BP	IL1R1,ITGA4,THY1
GO:0003157	0.0348687	4.94503	0.745147	3	13	endocardium development	GO_BP	ACVR1,ANXA2,PROX1
GO:0005513	0.0348687	4.94503	0.745147	3	13	detection of calcium ion	GO_BP	CASQ2,CASR,KCNMB2
GO:0007494	0.0348687	4.94503	0.745147	3	13	midgut development	GO_BP	ALDH1A2,ASS1,CPS1
GO:0014745	0.0348687	4.94503	0.745147	3	13	negative regulation of muscle adaptation	GO_BP	FOXO1,IGFBP5,LMNA
GO:0014842	0.0348687	4.94503	0.745147	3	13	regulation of skeletal muscle satellite cell proliferation	GO_BP	MYOG,SIX1,STAT3
GO:0014889	0.0348687	4.94503	0.745147	3	13	muscle atrophy	GO_BP	GATM,MYOG,PPARGC1A
GO:0021681	0.0348687	4.94503	0.745147	3	13	cerebellar granular layer development	GO_BP	FAIM2,PROX1,SERPINE2
GO:0021978	0.0348687	4.94503	0.745147	3	13	telencephalon regionalization	GO_BP	EMX1,EMX2,GSX2
GO:0038065	0.0348687	4.94503	0.745147	3	13	collagen-activated signaling pathway	GO_BP	COL4A1,ITGA2,SYK
GO:0044849	0.0348687	4.94503	0.745147	3	13	estrous cycle	GO_BP	EGR1,ETS1,OPRM1
GO:0051451	0.0348687	4.94503	0.745147	3	13	myoblast migration	GO_BP	MEGF10,SIX1,SIX4
GO:0055062	0.0348687	4.94503	0.745147	3	13	phosphate ion homeostasis	GO_BP	HOXA3,SLC34A1,SLC34A2
GO:0060397	0.0348687	4.94503	0.745147	3	13	JAK-STAT cascade involved in growth hormone signaling pathway	GO_BP	GHR,PRLR,STAT3
GO:0060452	0.0348687	4.94503	0.745147	3	13	positive regulation of cardiac muscle contraction	GO_BP	ADRA1A,CHGA,RGS2
GO:0090192	0.0348687	4.94503	0.745147	3	13	regulation of glomerulus development	GO_BP	EGR1,PAX2,WT1
GO:1900025	0.0348687	4.94503	0.745147	3	13	negative regulation of substrate adhesion-dependent cell spreading	GO_BP	EFNA5,POSTN,TACSTD2
GO:2000009	0.0348687	4.94503	0.745147	3	13	negative regulation of protein localization to cell surface	GO_BP	ACTN2,CAV3,NEDD4L
GO:0045446	0.0353637	1.96032	5.94655	11	104	endothelial cell differentiation	GO_BP	ACVR1,ANXA2,CLDN1,ENG,F11R,F2RL1,GSTM3,HOXB5,MARVELD2,MET,MYADM,NRP1,PROX1,TMEM100
GO:1904950	0.0355818	1.68516	10.5467	17	184	negative regulation of establishment of protein localization	GO_BP	ADRA2A,ANXA4,C1QTNF3,CD34,CD36,CHGA,F2RL1,INHBB,LGR4,LRRK2,MAPT,NOV,OPRM1,PKDCC,PTGER4,SIAH3,VSNL1
GO:0002009	0.0358253	2.03174	5.22503	10	95	morphogenesis of an epithelium	GO_BP	ACVR1,ADAMTS16,AGT,AJAP1,ALDH1A2,ALX1,CASR,CAV3,CD151,CITED1,COBL,COL4A1,CTSH,CYR61,DAB2,DKK1,EDNRA,ENG,ESRP2,EYA1,FGF7,FLRT3,FMN1,FZD4,GATA3,GBX2,GPC3,GRHL2,HBEGF,HOXA5,HOXB7,IGFBP5,KIF26B,LBX1,LGR4,LHX1,MEF2C,MET,MTSS1,MYC,NPNT,NRP1,OSR1,PAX2,PAX8,PDGFA,PHLDB2,PRICKLE1,PROX1,RARA,RDH10,RHOC,RIPK4,RREB1,SALL1,SDC4,SEMA3E,SIX1,SIX4,SOSTDC1,SPINT1,ST14,STARD13,TACSTD2,TCF21,TGFB1I1,TGFB2,TGFBR2,TG…
GO:0046470	0.0364767	2.12406	4.5282	9	79	phosphatidylcholine metabolic process	GO_BP	ACHE,CDS1,FABP3,LPCAT3,MBOAT1,PLA2G4A,RAB38,SLC44A3,SLC44A4
GO:1901879	0.0364767	2.12406	4.5282	9	79	regulation of protein depolymerization	GO_BP	ACTN2,CAPG,CFL2,DSTN,F2RL1,LIMA1,NAV3,TMOD1,TRIM54
GO:0010043	0.0367282	2.4077	3.15254	7	55	response to zinc ion	GO_BP	ASS1,CPS1,GLRA2,MT1F,MT1H,SLC30A3,VCAM1
GO:0032781	0.0367282	2.4077	3.15254	7	55	positive regulation of ATPase activity	GO_BP	ATP1B1,CASR,MYL4,NAPA,RAB3A,TNNT2,TPM1
GO:0032922	0.0367282	2.4077	3.15254	7	55	circadian regulation of gene expression	GO_BP	AHR,BHLHE40,LGR4,NGFR,NRIP1,PPARGC1A,USP2
GO:0048146	0.0367282	2.4077	3.15254	7	55	positive regulation of fibroblast proliferation	GO_BP	AGT,ANXA2,CDKN1A,IGF1,MYC,PDGFA,PDGFRA
GO:0051196	0.0367282	2.4077	3.15254	7	55	regulation of coenzyme metabolic process	GO_BP	ENTPD5,ESRRB,IGF1,MYOG,PDK2,PPARGC1A,STAT3
GO:0043255	0.0376517	2.01521	5.27335	10	92	regulation of carbohydrate biosynthetic process	GO_BP	C1QTNF3,DGAT2,ESRRB,FOXO1,IGF1,IGF2,NFKB1,PDK2,PPARGC1A,PTH1R
GO:0045921	0.0377272	2.95836	1.88413	5	33	positive regulation of exocytosis	GO_BP	CADPS2,DOC2B,F2RL1,FGB,NCS1,RAB15,RAB3A,SDC4,SYK,SYT10,VAMP8,VSNL1
GO:0055080	0.0379536	2.10466	4.55811	9	82	cation homeostasis	GO_BP	ADRA1A,ADRA1B,AGT,ANXA2,ANXA6,APOE,ATP1A1,ATP1B1,ATP2A1,ATP2B1,ATP6V0A4,ATP6V1B1,ATP6V1H,AVPR1A,CALB2,CASQ2,CASR,CAV1,CAV3,CD36,CXCL12,CYBA,CYBRD1,EDNRA,F2RL1,F2RL2,FAM155A,GNG3,GOT1,GRIN2A,GRIN2B,HOXA3,HRC,HTR2B,JPH1,JPH2,LRRK2,MCU,MT1F,MT1H,MYC,NCS1,NEDD4L,NPY2R,P2RX3,PDGFRA,PDK2,PLCE1,PRKCB,PTGER2,PTGER3,PTGER4,PTH1R,PTPN6,RAB38,RYR1,S100A14,SCARA5,SCN7A,SCNN1A,SFXN3,SLC24A3,SLC30A3,SLC40A1,SL…
GO:0019915	0.0379623	2.61308	2.51551	6	44	lipid storage	GO_BP	APOE,CAV1,CD36,DGAT2,DYSF,FITM1,NFKB1,NRIP1,PPARG,VSTM2A
GO:0014898	0.0382742	2.94601	1.89153	5	33	cardiac muscle hypertrophy in response to stress	GO_BP	FOXO1,LMNA,MEF2C,MYH7,TRPC3
GO:0090662	0.0382742	2.94601	1.89153	5	33	ATP hydrolysis coupled transmembrane transport	GO_BP	ATP1A1,ATP6V0A4,ATP6V0C,ATP6V1B1,ATP6V1H
GO:0097009	0.0382742	2.94601	1.89153	5	33	energy homeostasis	GO_BP	CD36,FOXO1,PPARGC1A,SGIP1,STAT3
GO:0007157	0.0383726	2.60586	2.52204	6	44	heterophilic cell-cell adhesion via plasma membrane cell adhesion molecules	GO_BP	ALCAM,AMIGO2,CD164,IL1RAPL1,TENM1,VCAM1
GO:0048066	0.0383726	2.60586	2.52204	6	44	developmental pigmentation	GO_BP	ADAMTS9,BLOC1S3,CITED1,MEF2C,MITF,RAB38
GO:0050850	0.0383726	2.60586	2.52204	6	44	positive regulation of calcium-mediated signaling	GO_BP	CDH13,ERBB3,IGF1,JPH2,P2RX3,SYK
GO:1900274	0.0383726	2.60586	2.52204	6	44	regulation of phospholipase C activity	GO_BP	ADRA1A,AGT,AVPR1A,EDNRA,HTR2B,PDGFRA
GO:1904591	0.0383726	2.60586	2.52204	6	44	positive regulation of protein import	GO_BP	ARHGEF5,CDH1,IGF1,JUP,LRRK2,TMEM173
GO:0050731	0.0384475	1.81561	7.53099	13	132	positive regulation of peptidyl-tyrosine phosphorylation	GO_BP	ADRA1A,ADRA2A,AFAP1L2,AGT,CASS4,CD36,CNTN1,EFNA1,EFNA5,ERBB3,FGF7,GHR,HBEGF,IGF1,IGF2,NRP1,PARP9,RELN,STAP2,STAT3,SYK
GO:0050796	0.0384791	1.69732	9.85887	16	172	regulation of insulin secretion	GO_BP	ADRA2A,ANO1,CASR,CHGA,DOC2B,DPP4,EFNA5,HNF4A,INHBB,MCU,MPC2,NNAT,NOV,SLC25A4,SNAP25,VSNL1
GO:0048523	0.0385537	1.19825	113.279	131	2233	negative regulation of cellular process	GO_BP	ACHE,ACTC1,ACTN2,ACVR1,ADAMTS1,ADAMTS9,ADGRA2,ADRA1A,ADRA2A,AGAP2,AGT,AHR,AJAP1,AKR1C3,ALDH1A2,ALX1,AMIGO2,ANXA2,ANXA4,ANXA6,APOBEC3C,APOBEC3F,APOE,ARHGAP1,ARHGAP6,ASIC2,ASS1,ATP1A1,ATP8A2,ATP8B1,AVPR1A,B4GALT1,BARX2,BCL6,BEND6,BHLHE40,BICC1,BIN1,BMPER,BRINP1,BRINP2,C1QTNF3,CAPG,CASP8,CASQ2,CAV1,CAV3,CCDC8,CCL2,CD164,CD34,CD36,CDH1,CDH13,CDK5R1,CDKN1A,CDKN1C,CELF4,CGNL1,CHGA,CHL1,CISH,CITED1,CNKS…
GO:0032101	0.0389461	1.39435	27.3837	37	487	regulation of response to external stimulus	GO_BP	ADGRA2,AGT,AJAP1,ANXA2,APOBEC3F,APOE,BCL6,C1QTNF3,CALCRL,CASR,CAV1,CCL2,CD34,CD36,CDH13,CFI,CXCL12,CYBA,DSCAM,DTX3L,DYSF,ETS1,F2RL1,FAP,FGB,GATA3,GGT1,GGT2,GRIN3A,HSPB1,IL17B,IL1R1,ITGA2,LRRK2,MET,MGLL,MYOD1,NFKB1,NOV,NPY,NPY5R,NRP1,NRXN1,OPRM1,PARP9,PDGFA,PDGFRA,PHLDB2,PLAT,PPARG,PRKCQ,PTGER3,PTGER4,S100A14,SCG2,SEMA3D,SEMA3E,SEMA4A,SEMA4G,SEMA6D,SERPINE2,SERPINF1,SERPINF2,SIRT2,SLC7A2,SMPDL3B,S…
GO:0045766	0.0389771	1.63737	11.4638	18	200	positive regulation of angiogenesis	GO_BP	ADAM12,BMPER,CD34,CTSH,DDAH1,ENG,ETS1,FOXC2,HSPB1,JUP,NRP1,PRKCB,RHOJ,RUNX1,SRPX2,STAT3,TGFBR2,VASH2
GO:0045913	0.0390983	2.09402	4.58552	9	80	positive regulation of carbohydrate metabolic process	GO_BP	DGAT2,ENTPD5,ESRRB,FOXO1,IGF1,IGF2,NFKB1,PPARGC1A,PTH1R
GO:0060420	0.0390983	2.09402	4.58552	9	80	regulation of heart growth	GO_BP	CAV3,IGF1,MEF2C,PROX1,RGS2,RGS4,TGFBR2,TGFBR3,WT1
GO:0034614	0.03914	2.21228	3.88065	8	68	cellular response to reactive oxygen species	GO_BP	AIFM1,AKR1C3,CD36,ETS1,FBLN5,FOXO1,GCH1,GPR37,LRRK2,MAPT,MET,PAX2,PDGFRA,PDK2,PLEKHA1,STAT6,TPM1,TRPC6
GO:2001236	0.039244	1.92382	6.0463	11	106	regulation of extrinsic apoptotic signaling pathway	GO_BP	ACVR1,AGT,CASP8,CAV1,DEPTOR,EYA1,EYA4,FAIM2,FGB,IGF1,INHBA,ITM2C,LMNA,MAL,NRP1,SCG2,SRPX,TIMP3,TNFRSF12A
GO:0060317	0.0393568	3.48389	1.314	4	23	cardiac epithelial to mesenchymal transition	GO_BP	ACVR1,EFNA1,ENG,HEYL,TGFB2,TGFBR2,TGFBR3,TMEM100
GO:0003206	0.0396118	2.58113	2.53979	6	45	cardiac chamber morphogenesis	GO_BP	ACVR1,ADAMTS1,CAV3,CYR61,DHRS3,ENG,GATA3,GJA5,GRHL2,HEYL,MEF2C,MYH7,NPY2R,NPY5R,NRP1,POU4F1,PROX1,RARA,RARB,SMARCD3,TGFB2,TGFBR2,TGFBR3,TNNC1,TNNI1,TNNT2,TPM1
GO:0008286	0.0396741	1.80654	7.56611	13	132	insulin receptor signaling pathway	GO_BP	ATP6V0A4,ATP6V0C,ATP6V1B1,ATP6V1H,CISH,FOXC2,FOXO1,IGF2,PDK2,PRKCB,PRKCQ,ZBTB7B,ZNF106
GO:0014829	0.0397648	3.47169	1.31834	4	23	vascular smooth muscle contraction	GO_BP	ACTA2,AGT,CHRM3,EDNRA
GO:0030318	0.0397648	3.47169	1.31834	4	23	melanocyte differentiation	GO_BP	ADAMTS9,CITED1,MEF2C,MITF
GO:0032753	0.0397648	3.47169	1.31834	4	23	positive regulation of interleukin-4 production	GO_BP	GATA3,PRKCQ,RARA,SYK
GO:0032799	0.0397648	3.47169	1.31834	4	23	low-density lipoprotein receptor particle metabolic process	GO_BP	ANXA2,APOE,MYLIP,PPARG
GO:0034695	0.0397648	3.47169	1.31834	4	23	response to prostaglandin E	GO_BP	PPARG,PTGER2,PTGER4,TGFBR3
GO:0043576	0.0397648	3.47169	1.31834	4	23	regulation of respiratory gaseous exchange	GO_BP	GLS,GSX2,PHOX2A,TSHZ3
GO:0051589	0.0397648	3.47169	1.31834	4	23	negative regulation of neurotransmitter transport	GO_BP	MAOB,PNKD,RGS2,RGS4
GO:0060055	0.0397648	3.47169	1.31834	4	23	angiogenesis involved in wound healing	GO_BP	B4GALT1,CD34,ETS1,FOXC2
GO:0043010	0.0397947	1.7224	9.11503	15	161	camera-type eye development	GO_BP	ACHE,ALDH1A2,ATP2B1,ATP8A2,CDKN1C,CELF4,COL4A1,DLX1,DSCAM,EFEMP1,FZD4,GATA3,GRHL2,HCN1,INHBA,LHX1,MAB21L2,MITF,MYOM1,NRP1,PAX2,PDGFRA,PITX2,PROX1,RARA,RDH10,RHOJ,SERPINF1,SMARCD3,TGFB2,TGFBR2,THRB,THY1,TMOD1,TSPAN12,WT1
GO:0060429	0.0402648	2.07671	4.60431	9	86	epithelium development	GO_BP	ACAT1,ACTA2,ACVR1,ADAMTS16,AGT,AJAP1,AKR1C1,AKR1C2,AKR1C3,ALDH1A2,ALX1,ANXA2,ANXA4,B4GALT1,BHLHE40,BMPER,CAPN1,CASR,CAV1,CAV3,CD151,CD34,CDKN1A,CDKN1C,CITED1,CLDN1,CLDN3,COBL,COL4A1,CPS1,CTSH,CYR61,DAB2,DKK1,DMRT2,EDNRA,ELF3,EMX1,EN1,ENG,EPCAM,ESRP1,ESRP2,EYA1,F11R,F2RL1,FAM20C,FGF7,FLRT3,FMN1,FZD4,GAL,GATA3,GBX2,GJA5,GPC3,GRHL2,GSTM3,HBEGF,HEYL,HNF4A,HOXA5,HOXA7,HOXB5,HOXB7,IGFBP5,INHBA,IRF6,ITG…
GO:0043542	0.0406874	2.56336	2.55637	6	45	endothelial cell migration	GO_BP	ADAMTS9,ADGRA2,AGT,APOE,BMPER,CDH13,DCN,DPP4,EFNA1,ETS1,FAP,FOXC2,GATA3,HSPB1,JUP,MEF2C,MET,NOV,NRP1,PPARG,PROX1,PTP4A3,RHOJ,SCG2,SEMA4A,SERPINF1,SRPX2,STARD13
GO:0008406	0.0407381	2.07599	4.61962	9	81	gonad development	GO_BP	ACVR2A,ADAMTS1,AKR1C3,FZD4,GAS2,GATA3,INHBA,INHBB,MAMLD1,NRIP1,NUPR1,OSR1,PDGFRA,PLEKHA1,PTPRN,RARA,RDH10,SALL1,SIX4,TCF21,TGFB2,WT1
GO:1901292	0.0408206	1.75426	8.36857	14	146	nucleoside phosphate catabolic process	GO_BP	ACAT1,CNP,ENO3,ENTPD5,ESRRB,IGF1,MYOG,NUDT4,PDE7B,PGK1,PGM1,PNP,PPARGC1A,STAT3
GO:0000165	0.0408975	1.71503	9.14759	15	164	MAPK cascade	GO_BP	ACTN2,ADRA1A,ADRA1B,ADRA2A,AGT,APOE,ARHGAP8,ARHGEF5,ARHGEF6,BMP3,BMPER,CAMK2B,CASR,CAV1,CAV3,CCL2,CD36,CNKSR3,CTSH,CYR61,DKK1,DOK5,DUSP26,DUSP9,EFNA1,EMILIN1,EPHA6,ERBB3,F2RL1,FGB,FGF7,FOXO1,FZD4,FZD8,GFRA1,GFRA3,GHR,GLIPR2,GNG3,GPNMB,GPR37,GRIN2A,GRIN2B,HBEGF,HIPK3,HTR2B,IGF1,IGF2,INHBA,INHBB,LRRK2,MAP3K1,MECOM,MEF2C,MET,MYC,NDRG2,NEFL,NFKB1,NMNAT1,NPNT,NPY5R,NRK,NRP1,OPRM1,PDGFA,PDGFRA,PLCB1,PL…
GO:0045926	0.0410698	2.87965	1.92642	5	34	negative regulation of growth	GO_BP	AGT,BCL6,CAV3,CD36,CDK5R1,CDKN1A,FSTL4,GAL,GPC3,HNF4A,IGFBP5,INHBA,MT1F,MT1H,NOV,NRP1,PPARG,PRDM11,RGS2,RGS4,SEMA3D,SEMA3E,SEMA4A,SEMA4G,SEMA6D,SERPINE2,SPP1,TGFB2,TGFBR2,WT1
GO:0014909	0.0413323	2.55288	2.56613	6	45	smooth muscle cell migration	GO_BP	ADAMTS1,AGT,IGF1,IGFBP5,ITGA2,MEF2C,NOV,NRP1,PDGFA,PLAT,POSTN,PPARGC1A,SEMA6D,TPM1
GO:0051051	0.0413857	1.45147	20.6561	29	364	negative regulation of transport	GO_BP	ACTN2,ADRA2A,ANXA4,ARHGAP1,BIN1,C1QTNF3,CASQ2,CAV1,CAV3,CD34,CD36,CHGA,DYSF,ERBB3,F2RL1,GRM7,HOXA3,IL1RAPL1,INHBA,INHBB,KCNE3,KCNE4,LGR4,LRRK2,LRRTM1,MAOB,NEDD4L,NFKB1,NOV,NPY2R,NPY5R,OPRM1,OSR1,PKDCC,PNKD,PRKCB,PROM2,PTGER3,PTGER4,RGS2,RGS4,SERPINE2,SIAH3,TBC1D4,TCAF2,VAMP8,VSNL1
GO:0045823	0.0415952	8.30487	0.34126	2	6	positive regulation of heart contraction	GO_BP	ADRA1A,ATP1A1,AVPR1A,CHGA,GCH1,HRC,RGS2,RGS4,SCN3B,SLC1A1,TGFB2,TPM1
GO:0031638	0.0417439	4.53087	0.796532	3	14	zymogen activation	GO_BP	ANXA2,CASP8,CIDEB,CTSH,FGB,GGT1,GRIN2A,IFI16,PGK1,PLAT,PRSS12,SERPINE2,SERPINF2
GO:0061387	0.0417453	4.53083	0.796544	3	14	regulation of extent of cell growth	GO_BP	APOE,CDK5R1,CXCL12,DSCAM,EFNA5,FSTL4,ISLR2,MAPT,NRP1,SEMA3D,SEMA3E,SEMA4A,SEMA4G,SEMA6D,SPP1,TNFRSF12A
GO:0033627	0.041749	2.54623	2.5724	6	45	cell adhesion mediated by integrin	GO_BP	DPP4,EFNA1,FOXC2,ITGA2,MUC1,NOV,NPNT,PTPN6,SYK,TGFB2
GO:0090090	0.0417669	1.79138	7.62343	13	133	negative regulation of canonical Wnt signaling pathway	GO_BP	APOE,BICC1,CAV1,DAB2,DKK1,EGR1,FOXO1,GPC3,PRICKLE1,RBMS3,SOSTDC1,TMEM88,WWTR1
GO:0003418	0.0418296	8.27804	0.3423	2	6	growth plate cartilage chondrocyte differentiation	GO_BP	ANXA6,COL12A1,COL14A1,COL21A1,COL6A3,MATN2,SCARA3,TGFBR2
GO:0006885	0.041845	2.06482	4.64284	9	81	regulation of pH	GO_BP	ATP6V0A4,ATP6V1B1,ATP6V1H,AVPR1A,LRRK2,PDK2,RAB38,SLC4A4,SLC9A9
GO:0050772	0.041845	2.06482	4.64284	9	81	positive regulation of axonogenesis	GO_BP	CXCL12,DSCAM,EFNA5,ISLR2,MAPT,NEFL,NGFR,NRP1,TNFRSF12A
GO:0003071	0.0419719	8.26186	0.342931	2	6	renal system process involved in regulation of systemic arterial blood pressure	GO_BP	AGT,CYBA,F2RL1,GJA5,HSD11B2,SERPINF2
GO:0001999	0.0421941	8.23677	0.343914	2	6	renal response to blood flow involved in circulatory renin-angiotensin regulation of systemic arterial blood pressure	GO_BP	F2RL1,GJA5
GO:0003057	0.0421941	8.23677	0.343914	2	6	regulation of the force of heart contraction by chemical signal	GO_BP	ADRA1A,CAV1
GO:0006686	0.0421941	8.23677	0.343914	2	6	sphingomyelin biosynthetic process	GO_BP	SGMS1,SGMS2
GO:0008291	0.0421941	8.23677	0.343914	2	6	acetylcholine metabolic process	GO_BP	ACHE,SLC44A4
GO:0010513	0.0421941	8.23677	0.343914	2	6	positive regulation of phosphatidylinositol biosynthetic process	GO_BP	AGAP2,HTR2B
GO:0010757	0.0421941	8.23677	0.343914	2	6	negative regulation of plasminogen activation	GO_BP	SERPINE2,SERPINF2
GO:0016576	0.0421941	8.23677	0.343914	2	6	histone dephosphorylation	GO_BP	EYA1,EYA4
GO:0021648	0.0421941	8.23677	0.343914	2	6	vestibulocochlear nerve morphogenesis	GO_BP	NRP1,PAX2
GO:0032109	0.0421941	8.23677	0.343914	2	6	positive regulation of response to nutrient levels	GO_BP	NPY,OPRM1
GO:0033603	0.0421941	8.23677	0.343914	2	6	positive regulation of dopamine secretion	GO_BP	CXCL12,NPY2R
GO:0035502	0.0421941	8.23677	0.343914	2	6	metanephric part of ureteric bud development	GO_BP	LHX1,WT1
GO:0035634	0.0421941	8.23677	0.343914	2	6	response to stilbenoid	GO_BP	CD36,PPARGC1A
GO:0043376	0.0421941	8.23677	0.343914	2	6	regulation of CD8-positive, alpha-beta T cell differentiation	GO_BP	RUNX1,ZBTB7B
GO:0045964	0.0421941	8.23677	0.343914	2	6	positive regulation of dopamine metabolic process	GO_BP	GPR37,MAOB
GO:0046137	0.0421941	8.23677	0.343914	2	6	negative regulation of vitamin metabolic process	GO_BP	AKR1C3,NFKB1
GO:0046881	0.0421941	8.23677	0.343914	2	6	positive regulation of follicle-stimulating hormone secretion	GO_BP	INHBA,INHBB
GO:0055009	0.0421941	8.23677	0.343914	2	6	atrial cardiac muscle tissue morphogenesis	GO_BP	ENG,PROX1
GO:0061304	0.0421941	8.23677	0.343914	2	6	retinal blood vessel morphogenesis	GO_BP	COL4A1,FZD4
GO:0061732	0.0421941	8.23677	0.343914	2	6	mitochondrial acetyl-CoA biosynthetic process from pyruvate	GO_BP	MPC1,MPC2
GO:0072526	0.0421941	8.23677	0.343914	2	6	pyridine-containing compound catabolic process	GO_BP	PNP,QPRT
GO:0086029	0.0421941	8.23677	0.343914	2	6	Purkinje myocyte to ventricular cardiac muscle cell signaling	GO_BP	CASQ2,GJA5
GO:0098528	0.0421941	8.23677	0.343914	2	6	skeletal muscle fiber differentiation	GO_BP	RBM24,SIX4
GO:1900748	0.0421941	8.23677	0.343914	2	6	positive regulation of vascular endothelial growth factor signaling pathway	GO_BP	CCBE1,MYO1C
GO:1900825	0.0421941	8.23677	0.343914	2	6	regulation of membrane depolarization during cardiac muscle cell action potential	GO_BP	CAV3,GJA5
GO:1902949	0.0421941	8.23677	0.343914	2	6	positive regulation of tau-protein kinase activity	GO_BP	DKK1,EGR1
GO:1902961	0.0421941	8.23677	0.343914	2	6	positive regulation of aspartic-type endopeptidase activity involved in amyloid precursor protein catabolic process	GO_BP	EFNA1,EFNA3
GO:1903215	0.0421941	8.23677	0.343914	2	6	negative regulation of protein targeting to mitochondrion	GO_BP	LRRK2,SIAH3
GO:1903401	0.0421941	8.23677	0.343914	2	6	L-lysine transmembrane transport	GO_BP	AGT,SLC7A2
GO:1903826	0.0421941	8.23677	0.343914	2	6	arginine transmembrane transport	GO_BP	AGT,SLC7A2
GO:2000739	0.0421941	8.23677	0.343914	2	6	regulation of mesenchymal stem cell differentiation	GO_BP	PDGFRA,SOX6
GO:2001199	0.0421941	8.23677	0.343914	2	6	negative regulation of dendritic cell differentiation	GO_BP	TMEM176A,TMEM176B
GO:0035987	0.042214	2.5389	2.57935	6	45	endodermal cell differentiation	GO_BP	COL12A1,DKK1,INHBA,ITGA4,LAMB1,MIXL1
GO:0007009	0.0422398	2.17489	3.93934	8	69	plasma membrane organization	GO_BP	BIN1,CAV1,CAV3,DMKN,DYSF,EHD2,MTSS1,MYOF,NDRG1,SGIP1,SH3GL2,TGFB2,TMEFF2
GO:0043269	0.0423359	1.89576	6.11787	11	111	regulation of ion transport	GO_BP	ACTN2,ADRA2A,AGT,ANXA2,APOE,ASIC2,ATP1A1,ATP1B1,ATP8A2,AVPR1A,BIN1,CACNB1,CACNG5,CAMK2B,CAPN1,CASQ2,CASR,CAV1,CAV3,CCL2,CLCNKA,CLCNKB,CLDN10,CLIC5,CNKSR3,CNTN1,CXCL12,CYBA,DPP6,DYSF,FXYD1,FXYD3,FXYD5,GAL,GJA5,GRM7,HCN1,HOXA3,HRC,JPH1,JPH2,KCND3,KCNE3,KCNE4,KCNH1,KCNIP1,KCNIP4,KCNJ16,KCNJ3,MAOB,MEF2C,NEDD4L,NPY2R,NPY5R,OPRM1,OSR1,P2RX3,PDZK1,PPARGC1A,PRSS8,PTPN3,PTPN6,RELN,RGS2,RGS4,RGS9,SCN2A,SCN…
GO:0055119	0.0423434	4.50375	0.801038	3	14	relaxation of cardiac muscle	GO_BP	ATP1A1,ATP1B1,CHGA,HRC,RGS2
GO:0034101	0.0424696	1.83683	6.87828	12	120	erythrocyte homeostasis	GO_BP	ACVR2A,BCL6,ETS1,GATA3,HOXA5,HOXB6,INHBA,SOX6,STAT3,TGFBR3,THRA,ZFP36
GO:0003128	0.0425342	4.49523	0.802466	3	14	heart field specification	GO_BP	DKK1,MEF2C,SMARCD3
GO:0003214	0.0425342	4.49523	0.802466	3	14	cardiac left ventricle morphogenesis	GO_BP	NPY2R,NPY5R,TGFBR2
GO:0007501	0.0425342	4.49523	0.802466	3	14	mesodermal cell fate specification	GO_BP	DKK1,EYA1,PAX2
GO:0007512	0.0425342	4.49523	0.802466	3	14	adult heart development	GO_BP	ADRA1A,MEF2D,MYH7
GO:0015802	0.0425342	4.49523	0.802466	3	14	basic amino acid transport	GO_BP	AGT,SLC7A2,SLC7A7
GO:0021527	0.0425342	4.49523	0.802466	3	14	spinal cord association neuron differentiation	GO_BP	GSX2,LBX1,LHX1
GO:0035635	0.0425342	4.49523	0.802466	3	14	entry of bacterium into host cell	GO_BP	CAV1,CDH1,MET
GO:0045064	0.0425342	4.49523	0.802466	3	14	T-helper 2 cell differentiation	GO_BP	BCL6,GATA3,RARA
GO:0046133	0.0425342	4.49523	0.802466	3	14	pyrimidine ribonucleoside catabolic process	GO_BP	APOBEC2,APOBEC3C,APOBEC3F
GO:0048172	0.0425342	4.49523	0.802466	3	14	regulation of short-term neuronal synaptic plasticity	GO_BP	RAB3A,SLC8A2,SYP
GO:0090036	0.0425342	4.49523	0.802466	3	14	regulation of protein kinase C signaling	GO_BP	ADRA1A,AKAP12,MYADM
GO:0046939	0.0426851	1.96701	5.38798	10	94	nucleotide phosphorylation	GO_BP	AK5,ENO3,ENTPD5,ESRRB,IGF1,MYOG,PGK1,PGM1,PPARGC1A,STAT3
GO:0070301	0.0426851	1.96701	5.38798	10	94	cellular response to hydrogen peroxide	GO_BP	AIFM1,ETS1,FOXO1,GPR37,LRRK2,MET,PAX2,PLEKHA1,STAT6,TRPC6
GO:0030224	0.0428342	2.84426	1.94885	5	34	monocyte differentiation	GO_BP	HOXA7,IFI16,MEF2C,MYC,PPARG
GO:0061384	0.0428342	2.84426	1.94885	5	34	heart trabecula morphogenesis	GO_BP	ADAMTS1,CAV3,ENG,TGFB2,TGFBR3
GO:0044272	0.0432298	1.66893	10.0089	16	175	sulfur compound biosynthetic process	GO_BP	ACAT1,B4GALT1,BGN,BHMT,CHPF,DCN,DSEL,ELOVL1,ELOVL7,GGT1,GGT2,GSTM3,MPC1,MPC2,NDST4,OGN,PAPSS2,PDK2,TPK1
GO:2000514	0.0434192	2.31113	3.26718	7	57	regulation of CD4-positive, alpha-beta T cell activation	GO_BP	BCL6,GATA3,PRKCQ,RARA,RUNX1,TGFBR2,ZBTB7B
GO:0045055	0.0435555	1.38043	27.6316	37	491	regulated exocytosis	GO_BP	ACPP,ACTN2,ADGRE5,ADRA1A,ADRA2A,ANPEP,ANXA2,AOC1,APBA1,ASAH1,ATP6V0C,B4GALT1,CADPS2,CAPN1,CD36,CHGA,CTSA,CTSC,CTSH,CXCL1,CYB5R1,CYBA,DOC2B,ENDOD1,F2RL1,FGB,FGL2,FRK,FUCA1,GRIN3A,GRN,IGF1,IGF2,ISLR,JUP,LRRK2,MVP,NAPA,NCS1,NFKB1,NIT2,NPC2,OLR1,OSTF1,PDGFA,PGM1,PLD1,PNP,PRKCB,PTPN6,RAB15,RAB3A,S100A11,SERPINF2,SLC27A2,SLCO4C1,SNAP25,STEAP2,STX3,SYK,SYN1,SYNGR2,SYP,SYT10,TGFB2,TGFB3,TIMP1,TIMP3,TMEM1…
GO:0008202	0.0437427	1.47607	18.2274	26	318	steroid metabolic process	GO_BP	ACOX2,AGT,AKR1C1,AKR1C2,AKR1C3,APOE,ATP1A1,CYB5R1,CYP27A1,CYP3A5,DGAT2,EGR1,GAL,HMGCS2,HSD11B2,IGFBP7,NFKB1,NPC2,PDGFRA,PLEKHA1,PPARGC1A,PRLR,PROX1,SLC27A2,SPP1,SULT1E1
GO:0006720	0.0442968	1.82336	6.92326	12	121	isoprenoid metabolic process	GO_BP	AKR1C1,AKR1C3,ALDH1A1,ALDH1A2,APOE,BCO1,DGAT2,DHRS3,GPC3,HMGCS2,NPC2,RBP1,RDH10,SDC4
GO:0051179	0.0444506	1.1672	160.703	180	3250	localization	GO_BP	ABCC9,ABLIM3,ACHE,ACOX2,ACPP,ACTN2,ACVR1,ADAMTS1,ADAMTS9,ADGRA2,ADGRE5,ADRA1A,ADRA2A,AGAP2,AGT,AKAP12,AKR1C1,AKR1C3,ALX1,AMOTL2,ANK1,ANKH,ANO1,ANPEP,ANXA11,ANXA2,ANXA4,ANXA6,AOC1,AP1M2,APBA1,APOE,AQP2,ARHGAP1,ARHGEF5,ASAH1,ASIC2,ATP1A1,ATP1B1,ATP2A1,ATP2B1,ATP6V0A4,ATP6V0C,ATP6V1B1,ATP6V1H,ATP8A2,ATP8B1,AVPR1A,B4GALT1,BCL6,BIN1,BLOC1S3,BMPER,BSND,BSPRY,C1QTNF3,CA12,CACNB1,CACNG5,CADPS2,CALCRL,CAM…
GO:0140029	0.0447187	2.03642	4.70016	9	82	exocytic process	GO_BP	CADPS2,NAPA,RAB15,RAB3A,SNAP25,STX3,SYK,VAMP8,VPS11
GO:0009617	0.0449553	1.31388	39.1489	50	683	response to bacterium	GO_BP	ADAMTS5,ADAMTS9,ASS1,CASP8,CAV1,CCL2,CD36,CHGA,CITED1,CLDN1,CNP,CPS1,CXCL1,CYBA,DCN,F2RL1,FGB,FMO1,GCH1,GGT1,GGT2,GPC3,HPGD,IFI44,IFIT3,JUNB,LDOC1,MAOB,MEF2C,NAALADL2,NEXN,NFIB,NFKB1,OPRM1,PENK,PPARGC1A,PTGER2,PTGER4,RAB29,RARA,S100A14,SCN7A,SGMS1,SIRT2,SLC10A2,SLC17A5,SYK,TFPI,VCAM1,ZFP36
GO:0003407	0.0449717	3.31439	1.36924	4	24	neural retina development	GO_BP	ATP2B1,ATP8A2,DLX1,DSCAM,HCN1,LHX1,SMARCD3,TGFB2,THRB,THY1,TSPAN12
GO:0120161	0.0453158	2.48917	2.62293	6	46	regulation of cold-induced thermogenesis	GO_BP	ACHE,ADAMTS5,ALDH1A1,CAV1,CD36,ESRRG,FOXC2,GATM,LAMA4,LGR4,PLCL1,PPARGC1A,PRLR,STAT6,SYK,THRA,ZBTB7B
GO:0003209	0.0454064	3.30342	1.37351	4	24	cardiac atrium morphogenesis	GO_BP	ACVR1,CYR61,ENG,GJA5,PROX1,TGFB2
GO:0001919	0.0456261	3.29792	1.37566	4	24	regulation of receptor recycling	GO_BP	ACHE,ANXA2,NSG1,RAB29
GO:0010288	0.0456261	3.29792	1.37566	4	24	response to lead ion	GO_BP	CLDN1,FECH,MAPT,SLC34A1
GO:0030325	0.0456261	3.29792	1.37566	4	24	adrenal gland development	GO_BP	CDKN1C,PDGFRA,SALL1,WT1
GO:0034110	0.0456261	3.29792	1.37566	4	24	regulation of homotypic cell-cell adhesion	GO_BP	LGALS1,PRKCQ,SERPINE2,SYK
GO:0050855	0.0456261	3.29792	1.37566	4	24	regulation of B cell receptor signaling pathway	GO_BP	ELF1,PRKCB,PTPN6,RUNX1
GO:0090103	0.0456261	3.29792	1.37566	4	24	cochlea morphogenesis	GO_BP	EYA1,HOXA1,PAX2,SIX1
GO:0099637	0.0456261	3.29792	1.37566	4	24	neurotransmitter receptor transport	GO_BP	CACNG5,NSG1,SNAP25,STX3
GO:0008584	0.0461828	1.76181	7.73806	13	135	male gonad development	GO_BP	ACVR2A,AKR1C3,GATA3,INHBA,MAMLD1,NUPR1,PDGFRA,PLEKHA1,RARA,SIX4,TCF21,TGFB2,WT1
GO:1902531	0.0462717	1.21632	81.1621	96	1450	regulation of intracellular signal transduction	GO_BP	ADRA1A,ADRA1B,ADRA2A,AGT,AKAP12,AKR1C2,AKR1C3,APOE,ARHGAP1,ARHGAP20,ARHGAP24,ARHGAP29,ARHGAP31,ARHGAP6,ARHGAP8,ARHGEF3,ARHGEF38,ARHGEF5,ARHGEF6,BCL6,BMP3,BMPER,C1QTNF3,CASP8,CASQ2,CAV1,CAV3,CCL2,CD36,CDH13,CDK5R1,CGNL1,CNKSR3,CXCL12,CYR61,DCN,DEPTOR,DKK1,DOK5,DUSP26,DUSP9,EFNA1,EMILIN1,ENG,ENTPD5,EPHA6,EPS8L1,ERBB3,ERP27,F2RL1,F2RL2,FGB,FGD5,FGF7,FOXO1,FZD4,FZD8,GATA3,GHR,GLIPR2,GNG3,GPNMB,GPR37,…
GO:1900544	0.0462887	2.47528	2.63667	6	46	positive regulation of purine nucleotide metabolic process	GO_BP	ENTPD5,ESRRB,IGF1,MYOG,PPARGC1A,STAT3
GO:0030521	0.0462973	2.13063	4.01233	8	70	androgen receptor signaling pathway	GO_BP	DAB2,HEYL,NCOA1,NRIP1,PLPP1,PPARGC1A,TCF21,TGFB1I1
GO:1903747	0.0462973	2.13063	4.01233	8	70	regulation of establishment of protein localization to mitochondrion	GO_BP	ABLIM3,CASP8,LRRK2,MAPT,PPP1R13B,SIAH3,TP63,VPS11
GO:0043405	0.0469374	1.45326	19.2019	27	335	regulation of MAP kinase activity	GO_BP	ADRA2A,APOE,ARHGEF5,CAV1,CAV3,DKK1,DUSP9,FZD4,FZD8,GHR,GNG3,HIPK3,HTR2B,IGF1,LRRK2,MAP3K1,NRK,PDGFA,PLCE1,PTPN6,RGS2,RGS4,SYK,TENM1,TGFB3,TNIK,TPD52L1
GO:0010518	0.0470408	2.26568	3.3245	7	58	positive regulation of phospholipase activity	GO_BP	ADRA1A,AGT,AVPR1A,CYR61,EDNRA,HTR2B,PDGFRA
GO:0032964	0.0472205	2.75769	2.00043	5	35	collagen biosynthetic process	GO_BP	CYGB,EMILIN1,ENG,GOT1,ITGA2,PPARG,SERPINF2,SERPINH1,TGFB3
GO:1903531	0.047291	1.61953	10.9302	17	191	negative regulation of secretion by cell	GO_BP	ADRA2A,ANXA4,C1QTNF3,CD34,CHGA,F2RL1,GRM7,IL1RAPL1,INHBA,INHBB,LGR4,MAOB,NOV,NPY5R,OPRM1,PNKD,PTGER4,VAMP8,VSNL1
GO:0030307	0.0476435	1.67642	9.34299	15	163	positive regulation of cell growth	GO_BP	AVPR1A,CXCL12,CXCL16,CYBA,DSCAM,EFNA5,HBEGF,IGF1,ISLR2,MAPT,NEDD4L,NRP1,SLC44A4,TGFB2,TNFRSF12A
GO:0050892	0.0477069	2.74929	2.00616	5	35	intestinal absorption	GO_BP	ADRA2A,AKR1C1,CD36,F11R,LIMA1
GO:0045637	0.0479302	1.532	14.2151	21	248	regulation of myeloid cell differentiation	GO_BP	ACVR2A,CASP8,ETS1,HOXA5,HOXA7,HOXB8,INHBA,KLF10,LRRC17,MEF2C,MITF,MYC,MYL9,POU4F1,PRKCB,PRKCQ,RARA,RUNX1,STAT3,TCTA,ZFP36
GO:0021549	0.0481582	1.92104	5.50262	10	96	cerebellum development	GO_BP	CDK5R1,CNTN1,EN1,FAIM2,FZD4,GBX2,LHX1,PPARGC1A,PROX1,SERPINE2
GO:1902882	0.0481582	1.92104	5.50262	10	96	regulation of response to oxidative stress	GO_BP	ACOX2,CD36,ERP27,FBLN5,GCH1,GPR37,HSPB1,LRRK2,MET,NCOA7
GO:0097306	0.0482685	2.11	4.04562	8	71	cellular response to alcohol	GO_BP	AHR,AIFM1,AKR1C2,AKR1C3,ATP2B1,CDH1,EFNA5,GLRA2,INHBA,JUP,NPAS4,PPARG,PTGER2,PTGER4,TNC
GO:0010810	0.0484773	3.21722	1.40095	4	25	regulation of cell-substrate adhesion	GO_BP	ABI3BP,AJAP1,ARHGAP6,BCL6,CASS4,CD36,CDH13,CYR61,EDIL3,EFNA5,EGFL6,EGFLAM,EMILIN1,FGB,FMN1,FZD4,HOXA7,ITGA3,JUP,LGALS1,LIMCH1,MYADM,NID1,NPNT,NPY2R,NRP1,PHLDB2,PLEKHA2,POSTN,RREB1,S100A10,SDC4,SEMA3E,SPOCK1,SPOCK2,TACSTD2,THY1,VWC2
GO:1904064	0.048508	1.74739	7.79538	13	136	positive regulation of cation transmembrane transport	GO_BP	ACTN2,AGT,ATP1B1,CNKSR3,FXYD1,GAL,JPH2,KCNE3,PDZK1,RELN,RGS9,STAC3,THY1
GO:0042133	0.0486802	1.79337	7.02648	12	123	neurotransmitter metabolic process	GO_BP	ACHE,AGT,ASS1,BHMT,CAV1,CD34,CD36,CPS1,DDAH1,GCH1,GRIN2A,HNMT,MAOB,MOXD1,SLC44A4,SLC7A2,SPR
GO:0002444	0.0490872	1.34325	31.4108	41	548	myeloid leukocyte mediated immunity	GO_BP	ACPP,ADGRE5,ANPEP,ANXA2,AOC1,ASAH1,ATP6V0C,B4GALT1,CAPN1,CD36,CHGA,CTSA,CTSC,CTSH,CXCL1,CYBA,F2RL1,FGL2,FRK,FUCA1,GRN,JUP,MVP,NFKB1,NIT2,NPC2,OLR1,OSTF1,PGM1,PLD1,PNP,PTPN6,RAB3A,S100A11,SLC27A2,SLCO4C1,SNAP25,SYK,TMEM173,TMEM63A,VAMP8
GO:0051260	0.0495337	1.52556	14.2683	21	250	protein homooligomerization	GO_BP	ACAT1,ACPP,ACTN2,AKR1C1,ANXA6,APOE,B4GALT1,CAV1,CLDN1,CLDN3,DGKD,EMILIN1,GCH1,GLS,GPX3,HCN1,KCND3,KCTD8,LNX1,P2RX3,PCBD1,RHOC,RYR1,SCARA5,SEPT4,SLC1A1,SLC34A1,TDO2,TGM2,TP63
GO:0071805	0.0495513	1.63561	10.1912	16	179	potassium ion transmembrane transport	GO_BP	ABCC9,ACTN2,ATP1A1,ATP1B1,BIN1,CASQ2,CAV1,CAV3,DPP6,GAL,HCN1,KCND3,KCNE3,KCNE4,KCNH1,KCNIP1,KCNIP4,KCNJ16,KCNJ3,KCNMB2,NEDD4L,RGS4,SLC9A9,SNAP25,TMEM38A
GO:0044262	0.0495928	1.49411	15.9347	23	278	cellular carbohydrate metabolic process	GO_BP	B4GALT1,C1QTNF3,DGAT2,DYSF,ESRRB,FOXO1,GBE1,GOT1,GYS1,IGF1,IGF2,IGFBP5,IMPA2,MYOF,MYOG,NDST4,PDK2,PGM1,PGM5,PPARGC1A,PPP1R3C,PTH1R,STAT3
GO:0051155	0.0496727	2.09669	4.06965	8	71	positive regulation of striated muscle cell differentiation	GO_BP	CAV3,EHD2,IGF1,MEF2C,MYOD1,MYOG,PROX1,RBM24
GO:0061180	0.0496727	2.09669	4.06965	8	71	mammary gland epithelium development	GO_BP	CAV3,GATA3,HOXA5,IRF6,LBH,RREB1,SOSTDC1,STAT6
GO:0071236	0.0497157	2.42613	2.68221	6	47	cellular response to antibiotic	GO_BP	AHR,AIFM1,EFNA5,EGR1,ETS1,FOXO1,GLRA2,GPR37,LRRK2,MEF2C,MET,PAX2,PLA2G4A,PLEKHA1,STAT6,TRPC6
GO:0043502	0.0497984	4.16147	0.85181	3	15	regulation of muscle adaptation	GO_BP	ADRA1A,AGT,CAMK2B,CAV3,FOXO1,IGF1,IGFBP5,LMNA,MYH7,MYOG,PPARGC1A,RGS2,RGS4,SGCA,TNNC1,TNNI1,TNNT1,TRPC3
GO:0034764	0.0498591	1.60737	11.0052	17	192	positive regulation of transmembrane transport	GO_BP	ACTN2,AGT,ATP1B1,CNKSR3,FXYD1,GAL,GPC3,IGF1,JPH2,KCNE3,PDZK1,RELN,RGS9,SLC34A1,STAC3,THY1,TRPC6
GO:0043292	1.20397e-24	6.33983	12.7525	60	225	contractile fiber	GO_CC	ABCC9,ACTA1,ACTA2,ACTC1,ACTN2,ADRA1A,ANK1,BIN1,CASQ2,CAV3,CDK5R1,CFL2,DES,DUSP27,FERMT2,FHL3,FLNC,HRC,HSPB1,JPH1,JPH2,JUP,KRT19,LDB3,LRRC39,MYH7,MYL1,MYL4,MYL6B,MYL9,MYLPF,MYOD1,MYOM1,MYOZ2,NEB,NEXN,NPNT,PDE4DIP,PDLIM1,PDLIM3,PGM5,RYR1,SCN3B,SDC4,SMPX,SVIL,SYNC,SYNE1,SYNPO,SYNPO2,TMOD1,TNNC1,TNNC2,TNNI1,TNNI2,TNNT1,TNNT2,TNNT3,TPM1,TPM2,TRIM54,TTN
GO:0043230	7.52705e-24	2.29253	123.64	236	2178	extracellular organelle	GO_CC	ACAT1,ACPP,ACTA1,ACTA2,ACTC1,ACTN2,ADGRE5,ADGRG2,ADH6,AGAP2,AGT,AKR1C1,AKR1C3,ALCAM,ALDH1A1,ANGPTL1,ANO1,ANPEP,ANXA11,ANXA2,ANXA4,ANXA6,AOC1,APOE,AQP2,ARHGAP1,ASAH1,ASS1,ATP1A1,ATP1B1,ATP2B1,ATP6V0A4,ATP6V0C,ATP6V1B1,ATP6V1H,B4GALT1,BCAM,BGN,BHMT,BMP3,C1orf116,C1QTNF3,CAPG,CAPN1,CDH1,CDH11,CDH13,CDH15,CDH16,CFI,CFL2,CHL1,CLIC5,CNP,CNTN1,COBLL1,COL12A1,COL6A3,CPM,CPVL,CRYL1,CSRP1,CTDSPL,CTSA,CTSC,…
GO:0070062	2.0084e-23	2.28324	122.278	233	2154	extracellular exosome	GO_CC	ACAT1,ACPP,ACTA1,ACTA2,ACTC1,ACTN2,ADGRE5,ADGRG2,ADH6,AGAP2,AGT,AKR1C1,AKR1C3,ALCAM,ALDH1A1,ANGPTL1,ANO1,ANPEP,ANXA11,ANXA2,ANXA4,ANXA6,AOC1,APOE,AQP2,ARHGAP1,ASAH1,ASS1,ATP1A1,ATP1B1,ATP2B1,ATP6V0A4,ATP6V0C,ATP6V1B1,ATP6V1H,B4GALT1,BCAM,BGN,BHMT,BMP3,C1orf116,C1QTNF3,CAPG,CAPN1,CDH1,CDH11,CDH13,CDH15,CDH16,CFI,CFL2,CHL1,CLIC5,CNP,CNTN1,COBLL1,COL12A1,COL6A3,CPM,CPVL,CRYL1,CSRP1,CTDSPL,CTSA,CTSC,…
GO:0005887	2.43609e-18	2.31906	82.7137	165	1479	integral component of plasma membrane	GO_CC	ABCC9,ACVR1,ACVR2A,ADCY8,ADGRE5,ADGRG2,ADRA1A,ADRA1B,ADRA2A,AJAP1,ALCAM,ANKH,ASIC2,ATP1A1,ATP1B1,ATP2B1,ATP8B1,AVPR1A,BCAM,BSND,CACNG5,CALCRL,CASR,CAV1,CAV3,CD151,CD164,CD34,CD36,CDH16,CDH9,CHRM3,CHRNA1,CHRNB1,CHRND,CHRNG,CLCN5,CLCNKA,CLCNKB,CLDN1,CLDN3,CLDN4,CLEC1A,CLSTN2,COL25A1,CYBA,DLG2,DPP6,DSCAM,EDNRA,EMILIN1,ENPEP,ENTPD1,EPHA6,ERBB3,F2RL1,F2RL2,FLRT2,FLRT3,FXYD1,FXYD3,FZD4,GABBR2,GABRA3,GA…
GO:0005576	3.3035e-18	1.79701	255.853	379	4520	extracellular region	GO_CC	ABI3BP,ACAT1,ACHE,ACPP,ACTA1,ACTA2,ACTC1,ACTN2,ADAM12,ADAM19,ADAMTS1,ADAMTS15,ADAMTS16,ADAMTS5,ADAMTS9,ADAMTSL1,ADGRE5,ADGRG2,ADH6,AGAP2,AGT,AKR1C1,AKR1C3,ALCAM,ALDH1A1,ANGPTL1,ANO1,ANPEP,ANXA11,ANXA2,ANXA4,ANXA6,AOC1,APOE,AQP2,ARHGAP1,ARSJ,ASAH1,ASS1,ATP1A1,ATP1B1,ATP2B1,ATP6V0A4,ATP6V0C,ATP6V1B1,ATP6V1H,B4GALT1,BCAM,BGN,BHMT,BMP3,BMPER,BRINP2,C1orf116,C1QTNF3,CAPG,CAPN1,CBLN2,CCBE1,CCL2,CD151,C…
GO:0031982	2.60377e-17	2.27891	83.7964	163	1563	vesicle	GO_CC	ACAT1,ACPP,ACTA1,ACTA2,ACTC1,ACTN2,ADAMTS1,ADGRE5,ADGRG2,ADH6,AGAP2,AGT,AKR1C1,AKR1C3,ALCAM,ALDH1A1,AMOTL2,ANGPTL1,ANO1,ANPEP,ANXA11,ANXA2,ANXA4,ANXA6,AOC1,AP1M2,APBA1,APOE,AQP2,ARHGAP1,ASAH1,ASS1,ATP1A1,ATP1B1,ATP2B1,ATP6V0A4,ATP6V0C,ATP6V1B1,ATP6V1H,ATP8A2,AVPR1A,B4GALT1,BCAM,BGN,BHMT,BIN1,BLOC1S3,BMP3,C1orf116,C1orf210,C1QTNF3,CADPS2,CALCRL,CAMK2B,CAPG,CAPN1,CAV1,CAV3,CD164,CD36,CDH1,CDH11,CDH…
GO:0030017	2.41543e-15	5.49478	9.32841	40	166	sarcomere	GO_CC	ABCC9,ACTA1,ACTC1,ACTN2,ADRA1A,ANK1,BIN1,CASQ2,CAV3,CFL2,DES,DUSP27,FERMT2,FHL3,FLNC,HRC,HSPB1,JPH1,JPH2,JUP,KRT19,LDB3,LRRC39,MYH7,MYL1,MYL4,MYL9,MYOM1,MYOZ2,NEB,NEXN,PDLIM1,PDLIM3,PGM5,RYR1,SCN3B,SMPX,SYNC,SYNE1,SYNPO,SYNPO2,TMOD1,TNNC1,TNNC2,TNNI1,TNNI2,TNNT1,TNNT2,TNNT3,TPM1,TPM2,TRIM54,TTN
GO:0030018	6.91835e-14	6.04504	7.15275	33	126	Z disc	GO_CC	ACTN2,ADRA1A,ANK1,BIN1,CASQ2,CAV3,CFL2,DES,FHL3,FLNC,HRC,HSPB1,JPH1,JPH2,JUP,KRT19,LDB3,MYH7,MYL9,MYOM1,MYOZ2,NEB,NEXN,PDLIM1,PDLIM3,PGM5,RYR1,SCN3B,SYNC,SYNPO,SYNPO2,TRIM54,TTN
GO:0030055	1.30511e-12	3.08459	23.2181	62	409	cell-substrate junction	GO_CC	ACTC1,ACTN2,ADGRE5,AKAP12,ALCAM,ANXA6,ARHGAP24,ARHGAP31,ATP6V0C,CAPN1,CASS4,CAV1,CAV3,CD151,CDH13,CSRP1,CYBA,DAB2,DCAF6,DPP4,ENG,FAP,FBLIM1,FERMT2,FHL3,FLNC,FLOT2,FLRT2,FLRT3,GRB7,HSPB1,ITGA2,ITGA3,ITGA4,ITGA8,JUP,LIMA1,LMO7,NEXN,NRP1,OPRM1,PDLIM1,PGM5,PHLDB2,PPFIBP1,REXO2,SDC4,SLC9A3R2,SMPX,SNTB1,STARD8,SVIL,SYNPO2,TES,TGFB1I1,TGM2,THY1,TNC,TNS2,TSPAN9,XIRP1,ZYX
GO:0005925	1.90258e-12	3.08633	22.8207	61	402	focal adhesion	GO_CC	ACTC1,ACTN2,ADGRE5,AKAP12,ALCAM,ANXA6,ARHGAP24,ARHGAP31,ATP6V0C,CAPN1,CASS4,CAV1,CAV3,CD151,CDH13,CSRP1,CYBA,DAB2,DCAF6,DPP4,ENG,FAP,FBLIM1,FERMT2,FHL3,FLNC,FLOT2,FLRT2,FLRT3,GRB7,HSPB1,ITGA2,ITGA3,ITGA4,ITGA8,JUP,LIMA1,LMO7,NEXN,NRP1,OPRM1,PDLIM1,PGM5,PHLDB2,PPFIBP1,REXO2,SDC4,SLC9A3R2,SNTB1,STARD8,SVIL,SYNPO2,TES,TGFB1I1,TGM2,THY1,TNC,TNS2,TSPAN9,XIRP1,ZYX
GO:0031224	3.05977e-12	1.58088	298.338	400	5315	intrinsic component of membrane	GO_CC	ABCC9,ACHE,ACPP,ACVR1,ACVR2A,ADAM12,ADAM19,ADCY8,ADGRA2,ADGRE5,ADGRG2,ADRA1A,ADRA1B,ADRA2A,AJAP1,ALCAM,AMIGO2,ANKH,ANO1,ANPEP,AQP2,ASIC2,ATP1A1,ATP1B1,ATP2A1,ATP2B1,ATP6V0A4,ATP6V0C,ATP8A2,ATP8B1,AVPR1A,B3GALT1,B3GALT2,B4GALNT3,B4GALT1,BCAM,BLCAP,BSND,C11orf87,C1orf210,CA12,CACNB1,CACNG5,CADM2,CALCRL,CALN1,CASQ2,CASR,CAV1,CAV3,CD151,CD164,CD34,CD36,CDH1,CDH11,CDH12,CDH13,CDH15,CDH16,CDH9,CDS1,CHL…
GO:0098978	1.88712e-11	3.13451	19.8688	54	350	glutamatergic synapse	GO_CC	ABLIM3,ACTC1,ACTN2,ADCY8,ADRA1A,APBA1,APOE,ATP2B1,CACNG5,CADPS2,CBLN2,CDH1,CDH11,CHRM3,CLSTN2,DLG2,DNM3,FLOT2,FLRT3,FZD4,GABRR1,GRIN2A,GRIN3A,IL1RAPL1,LRFN5,LRRK2,LRRTM1,NAPA,NCS1,NDRG1,NPTX2,NRP1,NRXN1,NSG1,OLFM2,PCDH17,PLAT,PLCB1,PLPPR4,PRKAR1B,RGS7BP,RGS9,SCN2A,SH3GL2,SLC30A3,SLC6A17,SLITRK2,SLITRK4,SNAP25,STAT3,STX3,SYN2,SYNPO,TNIK
GO:0062023	4.37252e-11	3.73651	12.9409	41	232	collagen-containing extracellular matrix	GO_CC	ABI3BP,ACHE,ADAM19,ADAMTS1,ADAMTS15,ADAMTS5,ADAMTS9,ANXA11,ANXA2,ANXA4,ANXA6,APOE,BCAM,BGN,CD151,CDH13,COL12A1,COL14A1,COL21A1,COL4A1,COL6A3,CTSC,DCN,EDIL3,EFEMP1,EFEMP2,EFNA5,EGFL6,EGFLAM,EMILIN1,FBLN5,FGB,GPC3,HAPLN1,IGFBP7,ITIH5,LAMA4,LAMB1,LGALS1,MATN2,MFAP4,MGP,MXRA7,NID1,NID2,NOV,NPNT,OGN,P3H2,PCOLCE,POSTN,S100A10,SERPINE2,SERPINF1,SERPINF2,SERPINH1,TGFB1I1,TGFB2,TGFB3,TGFBI,TGM2,THSD4,TIMP…
GO:0030054	4.56017e-11	2.76825	25.7957	63	486	cell junction	GO_CC	ACHE,ACTC1,ACTN2,ADGRE5,AFAP1L1,AJAP1,AKAP12,ALCAM,AMOTL2,ANXA2,ANXA6,AOC1,ARHGAP24,ARHGAP31,ARHGEF5,ATP1A1,ATP1B1,ATP6V0C,B4GALT1,CACNG5,CADM2,CADPS2,CALB2,CAMK2B,CAPN1,CASS4,CAV1,CAV3,CD151,CDH1,CDH11,CDH12,CDH13,CDH15,CDH9,CGN,CGNL1,CHRM3,CHRNA1,CHRNB1,CHRND,CHRNG,CLDN1,CLDN10,CLDN11,CLDN19,CLDN3,CLDN4,CLDN6,CLDN7,CSRP1,CYBA,DAB2,DCAF6,DES,DLG2,DPP4,DSCAM,EFNA5,EGFLAM,ENG,EPCAM,ESAM,F11R,FAIM2…
GO:0016324	5.40805e-11	3.24193	17.4845	49	308	apical plasma membrane	GO_CC	ADGRG2,AJAP1,AMOTL2,ANO1,AQP2,ATP1A1,ATP1B1,ATP2B1,ATP6V0A4,ATP6V1B1,ATP8B1,CASR,CD34,CD36,CLDN1,CLDN4,CNKSR3,CYBA,DPP4,ENPEP,EPCAM,ERBB3,F2RL2,FXYD1,HIP1R,KCNE4,LMO7,MAL,MAL2,MARVELD2,MUC1,PARD6B,PDZK1,PLD1,PROM2,PTH1R,SCNN1A,SLC10A2,SLC1A1,SLC22A5,SLC23A1,SLC34A1,SLC34A2,SLC44A4,SLC9A3R2,STX3,THY1,TNIK,UPK1A
GO:0042383	8.08884e-11	6.64513	4.62107	23	82	sarcolemma	GO_CC	ABCC9,ADRA1A,ANK1,ANXA2,ATP1A1,ATP1B1,BGN,BIN1,CACNB1,CAV1,CAV3,COL6A3,DES,DYSF,FLNC,FXYD1,KCND3,KCNJ3,KRT19,OPRM1,PGM5,POPDC3,RTN2,RYR1,SCN2A,SGCA,SGCD,SGCG,SNTB1,SSPN,STAC3,SYNC,TGFB3,VCAM1
GO:1902495	1.17539e-10	3.11581	18.4496	50	325	transmembrane transporter complex	GO_CC	ABCC9,ANO1,ATP1A1,ATP1B1,ATP2A1,CACNB1,CACNG5,CASQ2,CHRNA1,CHRNB1,CHRND,CHRNG,CLCNKA,CLCNKB,CLDN4,CLIC5,DLG2,DPP6,FXYD1,GABRA3,GABRA5,GABRG2,GABRR1,GLRA2,GRIN2A,GRIN2B,GRIN3A,HCN1,KCND3,KCNE3,KCNE4,KCNH1,KCNIP1,KCNIP4,KCNJ16,KCNJ3,KCNMB2,MCU,OLFM2,RYR1,SCN2A,SCN3B,SCN7A,SCN9A,SCNN1A,SNAP25,STAC3,TRPC3,TRPC6,VWC2
GO:0005912	1.18603e-10	2.80306	23.8925	59	425	adherens junction	GO_CC	ACTC1,ACTN2,ADGRE5,AJAP1,AKAP12,ALCAM,ANXA2,ANXA6,ARHGAP24,ARHGAP31,ATP6V0C,CAPN1,CASS4,CAV1,CAV3,CD151,CDH1,CDH11,CDH12,CDH13,CDH15,CDH9,CSRP1,CYBA,DAB2,DCAF6,DES,DPP4,EFNA5,ENG,ESAM,FAP,FBLIM1,FERMT2,FHL3,FLNC,FLOT2,FLRT2,FLRT3,FMN1,GRB7,HSPB1,ITGA2,ITGA3,ITGA4,ITGA8,JUP,LIMA1,LMO7,NDRG1,NEXN,NRP1,OPRM1,PDLIM1,PGM5,PHLDB2,PKP4,PPFIBP1,REXO2,S100A11,SDC4,SLC9A3R2,SMPX,SNTB1,STARD8,SVIL,SYNPO2,TE…
GO:0005737	3.35246e-10	1.49484	642.654	740	11441	cytoplasm	GO_CC	ABCC9,ABHD11,ABLIM3,ACAT1,ACHE,ACOX2,ACPP,ACSM2B,ACSM3,ACTA1,ACTA2,ACTC1,ACTN2,ACVR2A,ADAM19,ADAMTS1,ADAMTS5,ADAMTS9,ADAMTSL1,ADGRE5,ADGRG2,ADH6,ADRA1A,ADRA1B,ADRA2A,AFAP1L1,AFAP1L2,AGAP2,AGT,AHR,AIFM1,AK5,AKAP12,AKR1C1,AKR1C2,AKR1C3,ALDH1A1,ALDH1A2,ALX1,AMOTL2,ANK1,ANO1,ANPEP,ANXA11,ANXA2,ANXA4,ANXA6,ANXA9,AOC1,AP1M2,APBA1,APOBEC2,APOBEC3C,APOBEC3F,APOE,AQP2,ARHGAP1,ARHGAP20,ARHGAP24,ARHGAP29,AR…
GO:0044459	3.08867e-09	1.87126	73.9964	125	1458	plasma membrane part	GO_CC	ABCC9,ACTN2,ACVR1,ACVR2A,ADCY8,ADGRE5,ADGRG2,ADRA1A,ADRA1B,ADRA2A,AJAP1,ALCAM,AMOTL2,ANK1,ANKH,ANO1,ANPEP,ANXA2,APBA1,AQP2,ASIC2,ATP1A1,ATP1B1,ATP2B1,ATP6V0A4,ATP6V1B1,ATP8B1,AVPR1A,B4GALT1,BCAM,BIN1,BSND,CACNB1,CACNG5,CADPS2,CALB2,CALCRL,CASP8,CASR,CAV1,CAV3,CD151,CD164,CD34,CD36,CDH1,CDH11,CDH12,CDH13,CDH15,CDH16,CDH9,CHRM3,CHRNA1,CHRNB1,CHRND,CHRNG,CLCN5,CLCNKA,CLCNKB,CLDN1,CLDN19,CLDN3,CLDN4,…
GO:0016323	6.01438e-09	3.71281	10.1152	32	179	basolateral plasma membrane	GO_CC	ADRA2A,AJAP1,ANK1,ANXA2,AQP2,ATP1A1,ATP1B1,ATP2B1,ATP6V1B1,B4GALT1,BSND,CASR,CD34,CDH16,CHRM3,CLDN1,CLDN19,CLDN4,CLDN7,DLG2,EPCAM,ERBB3,FLOT2,HPGD,ITGA3,KCNJ16,MARVELD2,MET,MYO1C,PROM2,PTH1R,SLC23A1,SLC40A1,SLC4A4,SLC7A7,SLC8A2,SLCO4C1,ST14,TACSTD2
GO:0005604	6.4542e-09	5.30695	5.22265	22	92	basement membrane	GO_CC	ACHE,ADAMTS1,ANXA2,CD151,COL4A1,EFEMP2,EFNA5,EGFL6,EGFLAM,LAMA4,LAMB1,MATN2,NID1,NID2,NPNT,P3H2,SERPINF1,TGFBI,TIMP1,TIMP3,TNC,VWC2
GO:0045121	1.03857e-08	2.88624	17.2574	44	304	membrane raft	GO_CC	ADRA1A,ADRA1B,ANXA2,ATP1A1,ATP1B1,ATP2B1,CASP8,CAV1,CAV3,CD36,CDH1,CDH13,CDH15,CNTN1,DPP4,EFNA5,EHD2,FAIM2,FLOT2,FXYD1,KCNE3,LRRK2,MAL,MAL2,MAPT,MYADM,MYO1C,MYOF,OLR1,OPRM1,P2RX3,PDZK1,PGK1,PROM2,RFTN1,S100A10,SDC4,SERPINH1,SGCA,SLC34A1,STAT6,TFPI,TGFBR2,THY1
GO:0098589	1.17455e-08	2.83296	17.9387	45	316	membrane region	GO_CC	ADRA1A,ADRA1B,ANXA2,ATP1A1,ATP1B1,ATP2B1,CASP8,CAV1,CAV3,CD36,CDH1,CDH13,CDH15,CNTN1,DPP4,DYSF,EFNA5,EHD2,FAIM2,FLOT2,FXYD1,KCNE3,LRRK2,MAL,MAL2,MAPT,MYADM,MYO1C,MYOF,OLR1,OPRM1,P2RX3,PDZK1,PGK1,PROM2,RFTN1,S100A10,SDC4,SERPINH1,SGCA,SLC34A1,STAT6,TFPI,TGFBR2,THY1
GO:0099240	1.5268e-08	3.73883	9.42347	30	166	intrinsic component of synaptic membrane	GO_CC	ADCY8,ADRA1A,ATP2B1,CACNG5,CDH9,CHRM3,CHRNA1,CHRNB1,CHRND,CLSTN2,CNTN1,FLOT2,FLRT3,GABRA3,GABRA5,GRIN2A,KCND3,KCNH1,KCNJ3,LRFN5,LRRTM1,NRP1,NRXN1,OPRM1,P2RX3,PCDH17,PLPPR4,RGS7BP,SCN2A,SLC6A5
GO:0009986	2.54854e-08	1.99757	48.8204	89	860	cell surface	GO_CC	ACHE,ACVR2A,ADAMTS15,ADAMTS9,ADGRA2,ADGRG2,AJAP1,ALCAM,ANPEP,ANXA2,ANXA4,ANXA9,B4GALT1,BCAM,BGN,CASR,CAV3,CD151,CD34,CD36,CDH1,CDH11,CDH12,CDH13,CDH15,CDH9,CHRNA1,CLSTN2,CPM,CXCL12,DPP4,EFNA5,ENG,ENPEP,EPCAM,ERMAP,FAP,FERMT2,FGB,FZD4,GFRA1,GFRA3,GHR,GRIN2A,GRIN2B,HBEGF,IL1R1,IL1RAPL1,ISLR2,ITGA2,ITGA3,ITGA4,ITGA8,KCNH1,KCNJ3,LGALS1,LMO7,LRFN5,MET,NGFR,NRP1,NRXN1,PDGFA,PDGFRA,PLAT,PPFIA4,PRLR,PROM…
GO:0099081	2.98853e-08	1.94397	53.4754	95	942	supramolecular polymer	GO_CC	ABCC9,ACTA1,ACTA2,ACTC1,ACTN2,ADRA1A,ANK1,ARHGAP6,BIN1,CAPN6,CASQ2,CAV3,CDK5R1,CFL2,COBL,COL4A1,COL6A3,DCDC2,DCN,DES,DNM3,DUSP27,DYSF,FBLN5,FERMT2,FHDC1,FHL3,FLNC,FMN1,GAS2,GAS7,HOOK1,HRC,HSPB1,IFFO2,JPH1,JPH2,JUP,KIF12,KIF26B,KRT19,KRT222,LDB3,LMNA,LRRC39,MAPT,MFAP4,MID2,MYH7,MYL1,MYL4,MYL6B,MYL9,MYLPF,MYO1C,MYOD1,MYOM1,MYOZ2,NAV3,NDRG1,NEB,NEFL,NEK6,NEXN,NPNT,NRP1,PDE4DIP,PDLIM1,PDLIM3,PGM5,PLS…
GO:0001725	1.13245e-07	6.25793	3.34931	16	59	stress fiber	GO_CC	ABLIM3,ACTA1,CYBA,FBLIM1,FERMT2,FHL3,LIMA1,LIMCH1,MYH7,MYL9,PGM5,SYNPO,SYNPO2,TPM1,XIRP1,ZYX
GO:0032432	1.32635e-07	5.72122	3.80345	17	67	actin filament bundle	GO_CC	ABLIM3,ACTA1,CYBA,FBLIM1,FERMT2,FHL3,LIMA1,LIMCH1,MYH7,MYL9,PGM5,PLS3,SYNPO,SYNPO2,TPM1,XIRP1,ZYX
GO:0031594	1.77663e-07	5.2247	4.31436	18	76	neuromuscular junction	GO_CC	ACHE,CAV3,CDH15,CDK5R1,CHRNA1,CHRNB1,CHRND,DES,DLG2,NEFL,PDZRN3,POSTN,RAPSN,SERPINE2,SPOCK1,SYNC,SYNGR2,SYP
GO:0097708	2.97861e-07	1.55334	129.147	184	2275	intracellular vesicle	GO_CC	ACPP,ACTN2,ADAMTS1,ADGRE5,AMOTL2,ANPEP,ANXA11,ANXA2,ANXA6,AOC1,AP1M2,APBA1,APOE,AQP2,ARHGAP1,ASAH1,ATP1A1,ATP6V0A4,ATP6V0C,ATP6V1B1,ATP8A2,AVPR1A,B4GALT1,BGN,BIN1,BLOC1S3,C1orf210,CADPS2,CALCRL,CAMK2B,CAPG,CAPN1,CAV1,CD164,CD36,CDH1,CHGA,CHGB,CLCN5,CNP,CTSA,CTSC,CTSH,CXCL1,CYB5R1,CYBA,DAB2,DKK1,DNM3,DPP4,DTX3L,DYSF,EHD2,ENPEP,EPN3,F11R,F2RL1,FGB,FGD5,FGL2,FLOT2,FRK,FSTL4,FUCA1,FZD4,GABRG2,GAL,GCH…
GO:0005911	3.52225e-07	2.64099	16.8713	40	301	cell-cell junction	GO_CC	AJAP1,AMOTL2,ANXA2,AOC1,ATP1A1,ATP1B1,B4GALT1,CALB2,CAV3,CDH1,CDH11,CDH12,CDH13,CDH15,CDH9,CGN,CGNL1,CLDN1,CLDN10,CLDN11,CLDN19,CLDN3,CLDN4,CLDN6,CLDN7,DES,DPP4,EPCAM,ESAM,F11R,FLOT2,FLRT2,FLRT3,FXYD1,FZD4,GJA5,GJB1,GJD2,GRHL2,JUP,MARVELD2,MYADM,NDRG1,NOV,PARD6B,PCDH1,PDLIM1,PGM5,PKP4,PMP22,PTPN6,S100A11,SCN2A,SGCA,SIRT2,STEAP1,STX3,SYNPO,TACSTD2,TRPC6,USP53,ZYX
GO:0099503	6.16352e-07	1.81387	55.519	93	978	secretory vesicle	GO_CC	ACPP,ACTN2,ADGRE5,ANPEP,ANXA11,ANXA2,AOC1,APBA1,ASAH1,ATP6V0C,ATP6V1B1,B4GALT1,BIN1,CAPN1,CAV1,CD36,CHGA,CHGB,CTSA,CTSC,CTSH,CXCL1,CYB5R1,CYBA,FGB,FGL2,FLOT2,FRK,FSTL4,FUCA1,GAL,GRIN2A,GRN,IGF1,IGF2,ISLR,JUP,KLK6,LAMP5,LRRK2,MCTP2,MOXD1,MVP,NCS1,NFKB1,NIT2,NPC2,OLR1,OSTF1,PCSK1,PDGFA,PENK,PGM1,PLA1A,PLAT,PLD1,PNP,PTPN6,PTPRN,RAB15,RAB3A,S100A11,SCG2,SCNN1A,SEPT4,SERPINA5,SERPINE2,SERPINF2,SERPINI…
GO:0048471	9.45392e-07	1.96082	39.2834	71	692	perinuclear region of cytoplasm	GO_CC	ACHE,AIFM1,ALDH1A2,ANXA2,ANXA4,ANXA6,APBA1,ARHGAP1,BSPRY,CALN1,CAPN6,CAV1,CD34,CDH1,CDH13,CDK5R1,CDKN1A,CHGA,CHODL,CIDEB,CNP,COBL,CYBA,DGAT2,DNM3,EHD2,EPN3,FLOT2,GALNT3,GBP3,GGT2,HIP1R,INHBA,INHBB,ITGA2,ITGA3,ITM2C,KCNH1,LAMB1,LDB3,MAL2,MT1F,MT1H,MVP,NCS1,NDRG1,NDRG2,NELL1,PKP4,PLD1,PPARG,PTPRR,RAB15,RAB29,RARA,S100A14,SERPINF1,SH3GL2,SIRT2,SLC34A1,SNAP25,SNCG,SPP1,SYNC,TENM1,TMEM100,TMEM173,TPD5…
GO:0045202	9.75392e-07	2.00066	36.3542	67	677	synapse	GO_CC	ABLIM3,ACHE,ACTC1,ACTN2,ADCY8,ADRA1A,AKAP12,ANK1,APBA1,APOE,ASIC2,ATP1A1,ATP2B1,ATP6V1B1,BIN1,CACNG5,CADM2,CADPS2,CALB2,CAMK2B,CAP2,CASR,CAV3,CBLN2,CDH1,CDH11,CDH13,CDH15,CDH9,CDK5R1,CHRM3,CHRNA1,CHRNB1,CHRND,CHRNG,CLSTN2,CNTN1,CPEB2,DES,DLG2,DNAJC6,DNM3,DOC2B,DSCAM,EEF1A2,EFNA5,EGFLAM,ELFN1,ELK1,ERC1,FAIM2,FGB,FLOT2,FLRT2,FLRT3,FZD4,GABBR2,GABRA3,GABRA5,GABRG2,GABRR1,GLRA2,GNG3,GOT1,GRIN2A,GRIN2…
GO:0005901	1.1266e-06	4.7651	4.37113	17	77	caveola	GO_CC	ADRA1A,ADRA1B,ATP1A1,ATP1B1,CAV1,CAV3,CDH1,CDH13,CDH15,EFNA5,EHD2,FLOT2,FXYD1,LRRK2,MYOF,TFPI,TGFBR2
GO:0034703	2.30512e-06	2.85676	11.7826	30	208	cation channel complex	GO_CC	ABCC9,ATP2A1,CACNB1,CACNG5,CASQ2,DLG2,DPP6,GRIN2A,GRIN2B,GRIN3A,HCN1,KCND3,KCNE3,KCNE4,KCNH1,KCNIP1,KCNIP4,KCNJ16,KCNJ3,KCNMB2,MCU,OLFM2,RYR1,SCN2A,SCN3B,SCN7A,SCN9A,SCNN1A,SNAP25,STAC3,TRPC3,TRPC6,VWC2
GO:0030424	2.66045e-06	1.99149	33.7201	62	594	axon	GO_CC	ALCAM,ANK1,BIN1,BLOC1S3,CADM2,CASR,CDK5R1,CHRM3,CNTN4,COBL,DLG2,DNM3,DSCAM,ELK1,FLRT3,GABRG2,GOT1,GRM7,HCN1,HSPB1,IL1RAPL1,ITGA2,ITGA3,ITGA4,KCNH1,KIRREL3,LAMP5,LRRK2,LRRTM1,MAPT,NCS1,NDRG2,NEFL,NEXN,NFIB,NGEF,NOV,NPTX2,NRP1,NRSN1,OPRM1,P2RX3,PENK,PRKCB,PRSS12,PTPRN,RAB3A,SCN2A,SCN7A,SCN9A,SERPINF1,SIRT2,SNAP25,SNCG,SPOCK1,STX3,SYN1,SYP,TGFB2,THY1,TMEM108,TSHZ3
GO:0005861	3.31511e-06	83.5933	0.340049	5	6	troponin complex	GO_CC	TNNC1,TNNC2,TNNI1,TNNI2,TNNT1,TNNT2,TNNT3
GO:0098982	3.74056e-06	4.55692	4.25759	16	75	GABA-ergic synapse	GO_CC	ADRA1A,ATP2B1,CDH13,EFNA5,GABRA3,GABRA5,GABRG2,GABRR1,KCND3,LRFN5,LRRTM1,NRXN1,PCDH17,PLCB1,SLC6A17,SLITRK2
GO:0016010	4.52997e-06	12.1641	1.07859	8	19	dystrophin-associated glycoprotein complex	GO_CC	CAV3,KRT19,PGM5,SGCA,SGCD,SGCG,SNTB1,SSPN
GO:0005923	4.81238e-06	3.5018	6.92568	21	122	bicellular tight junction	GO_CC	AMOTL2,AOC1,CGN,CGNL1,CLDN1,CLDN10,CLDN11,CLDN19,CLDN3,CLDN4,CLDN6,CLDN7,EPCAM,ESAM,F11R,MARVELD2,PARD6B,PMP22,SYNPO,TACSTD2,USP53
GO:0016328	1.13978e-05	5.07074	3.179	13	56	lateral plasma membrane	GO_CC	ATP6V1B1,CDH1,CLDN1,CLDN3,CLDN4,EPCAM,ERBB3,GJB1,JUP,MYO1C,NSG1,TACSTD2,VANGL1
GO:0098685	1.25555e-05	4.07207	4.65497	16	82	Schaffer collateral - CA1 synapse	GO_CC	ADCY8,AKAP12,APBA1,CDH11,NEFL,NRXN1,P2RX3,PLAT,PRKAR1B,SH3GL2,STAT3,STX3,SYN1,SYN2,SYNPO,SYP
GO:0042734	1.27736e-05	3.25367	7.35837	21	130	presynaptic membrane	GO_CC	ADCY8,ADRA1A,APBA1,ATP2B1,CADPS2,CDH9,CHRM3,CNTN1,ERC1,FLOT2,GABRA5,GRIN2A,GRM7,KCNH1,KCNJ3,KCTD8,NRXN1,OPRM1,P2RX3,PCDH17,RGS7BP,SCN2A,SLC6A5,SNAP25,STX3,SYP
GO:0044463	1.84888e-05	1.55924	80.8942	118	1425	cell projection part	GO_CC	ACTN2,ALCAM,ANK1,APBA1,APOE,ASIC2,ATP2B1,ATP6V0A4,ATP8A2,B4GALT1,BIN1,BLOC1S3,BRINP1,BRINP2,CALB2,CASR,CD36,CDK5R1,CHL1,CHRM3,COBL,CYBA,CYBRD1,CYS1,DCDC2,DHRS3,DLG2,DNM3,DPP4,DSCAM,ELFN1,ELK1,EPS8L1,FAP,FERMT2,FGD5,FLOT2,FLRT3,FZD4,GABRA3,GABRA5,GABRG2,GCH1,GNG3,GOT1,GRM7,GSTM3,HCN1,HIP1R,HSPB1,HTR2B,IL1RAPL1,ITGA2,ITGA3,ITGA4,ITGA8,KCND3,KCNE3,KCNH1,KCNIP1,KIRREL3,LAMP5,LIMA1,LRRK2,LRRTM1,MAPT,M…
GO:0045211	4.36497e-05	2.49213	12.3403	28	220	postsynaptic membrane	GO_CC	ACTN2,ADRA1A,ANK1,CACNG5,CADPS2,CDH9,CHRM3,CHRNA1,CHRNB1,CHRND,CHRNG,CLSTN2,CNTN1,DLG2,DNM3,FAIM2,FLRT3,GABBR2,GABRA3,GABRA5,GABRG2,GABRR1,GLRA2,GRIN2A,GRIN2B,GRIN3A,GRM7,IL1RAPL1,KCND3,KCNH1,KCTD8,LRFN5,LRRTM1,NCS1,NRP1,NSG1,OPRM1,PCDH17,PLPPR4,RAPSN,RGS7BP,RGS9,SSPN,SYNDIG1,SYNE1,SYNPO,TMEM108
GO:0043235	5.8251e-05	2.49383	11.8872	27	212	receptor complex	GO_CC	ACVR1,ACVR2A,ADRA2A,AHR,ALCAM,CACNG5,CALCRL,CD36,CHRNA1,CHRNB1,CHRND,CHRNG,DLG2,EMILIN1,ENG,EPHA6,ERBB3,GABBR2,GABRA3,GABRA5,GABRG2,GABRR1,GFRA1,GFRA3,GHR,GPR160,GPR37,GPRC5C,GRIN2A,GRIN2B,GRIN3A,GRM7,ITGA2,ITGA3,ITGA4,ITGA8,KCTD8,MET,NPNT,NRP1,OLFM2,OLR1,P2RX3,PDGFRA,PRLR,PTH1R,PTPN6,SYK,TGFBR2,TGFBR3,VWC2
GO:0016459	6.15695e-05	4.19107	3.68991	13	65	myosin complex	GO_CC	CGN,CGNL1,LIMCH1,MYBPH,MYH7,MYL1,MYL12A,MYL4,MYL6B,MYL9,MYLPF,MYO1C,MYOM1
GO:0099056	7.21431e-05	3.84916	4.25759	14	75	integral component of presynaptic membrane	GO_CC	ADCY8,ADRA1A,ATP2B1,CDH9,CHRM3,GABRA5,KCNH1,KCNJ3,NRXN1,OPRM1,P2RX3,PCDH17,SCN2A,SLC6A5
GO:0099634	8.48265e-05	7.08535	1.52344	8	27	postsynaptic specialization membrane	GO_CC	ACTN2,CACNG5,CHRM3,CHRNA1,CHRNB1,CHRND,CLSTN2,DLG2,GABRA3,GABRA5,GRIN2A,GRIN2B,KCND3,LRFN5,LRRTM1,PLPPR4,RAPSN,RGS7BP,RGS9
GO:0030315	0.000109667	4.60482	2.89516	11	51	T-tubule	GO_CC	ADRA1A,ATP1A1,BIN1,CAV3,DYSF,FXYD1,KCNJ3,RTN2,RYR1,SCN2A,TGFB3
GO:0043005	0.00013696	2.06686	18.7378	36	343	neuron projection	GO_CC	ACTN2,ALCAM,ANK1,APBA1,APOE,ASIC2,ASS1,ATP2B1,ATP8A2,ATP8B1,BIN1,BLOC1S3,BRINP1,BRINP2,CADM2,CALB2,CAMK2B,CASP8,CASR,CDH13,CDK5R1,CHL1,CHRM3,CHRNA1,CHRNB1,CHRND,CHRNG,CNTN4,COBL,CPEB2,CYBA,CYGB,DCDC2,DHRS3,DLG2,DNM3,DSCAM,ELFN1,ELK1,EPHA6,FLOT2,FLRT2,FLRT3,FZD4,GABBR2,GABRA3,GABRA5,GABRG2,GABRR1,GCH1,GLRA2,GNG3,GOT1,GRIN2A,GRIN2B,GRIN3A,GRM7,HCN1,HIP1R,HNMT,HSPB1,HTR2B,IL1RAPL1,ITGA2,ITGA3,ITGA4,…
GO:0005913	0.000151307	3.06877	6.24447	17	110	cell-cell adherens junction	GO_CC	AJAP1,ANXA2,CDH1,CDH11,CDH12,CDH13,CDH15,CDH9,DES,FLOT2,JUP,NDRG1,PDLIM1,PGM5,PKP4,S100A11,ZYX
GO:0000323	0.000242911	1.69041	37.6371	60	663	lytic vacuole	GO_CC	ACPP,ANPEP,ANXA11,ANXA2,ANXA6,AP1M2,ARSD,ASAH1,ASS1,ATP6V0A4,ATP6V0C,ATP6V1H,B4GALT1,BGN,CALCRL,CAPN1,CD164,CD34,CHGA,CLCN5,CTSA,CTSC,CTSH,CYBRD1,DAB2,DCN,DPP4,DTX3L,EEF1A2,ENPEP,FRK,FUCA1,GOT1,GPC3,GRN,ITM2C,LAMP5,LMBRD1,LRRK2,MARCH1,MARCH3,MYLPF,NPC2,NSG1,OGN,PAX2,PLD1,RAB12,RAB38,SDC4,SIAE,SLC17A5,SLC30A3,SLC7A14,SLCO4C1,STX3,TMEM63A,TSPAN1,VAMP8,VPS11
GO:0043025	0.000292475	1.9582	20.2147	37	358	neuronal cell body	GO_CC	ALCAM,APOE,ASIC2,ASS1,ATP2B1,BRINP1,BRINP2,CASR,CDK5R1,COBL,CYBA,CYGB,EEF1A2,ELK1,GABRA5,GAL,GRIN3A,HIP1R,ITGA4,ITGA8,KCND3,KCNE3,KCNH1,KLHL14,LRRK2,MAPT,NOV,NPTX2,NRP1,NRSN1,NRSN2,NRXN1,OPRM1,P2RX3,PDE1C,PENK,PPARGC1A,PTPRN,SERPINF1,SERPINI1,SH3GL2,SIRT2,SLC8A2,SNCG,SST,SYNPO,TGFB2,TGFB3,THY1,TMEM100
GO:0005623	0.000302415	1.46205	995.255	1029	17532	cell	GO_CC	ABCC9,ABHD11,ABLIM3,ACAT1,ACHE,ACOX2,ACPP,ACSM2B,ACSM3,ACTA1,ACTA2,ACTC1,ACTL6B,ACTN2,ACVR1,ACVR2A,ADAM12,ADAM19,ADAMTS1,ADAMTS15,ADAMTS5,ADAMTS9,ADAMTSL1,ADCY8,ADGRA2,ADGRE5,ADGRG2,ADH6,ADRA1A,ADRA1B,ADRA2A,AFAP1L1,AFAP1L2,AGAP2,AGT,AHR,AIFM1,AJAP1,AK5,AKAP12,AKR1C1,AKR1C2,AKR1C3,ALCAM,ALDH1A1,ALDH1A2,ALPK3,ALX1,AMIGO2,AMOTL2,ANK1,ANKH,ANO1,ANPEP,ANXA11,ANXA2,ANXA4,ANXA6,ANXA9,AOC1,AP1M2,APBA1,A…
GO:0030314	0.00031481	22.2302	0.397375	4	7	junctional membrane complex	GO_CC	CASQ2,JPH1,JPH2,RYR1
GO:0005859	0.000339387	8.3473	1.02182	6	18	muscle myosin complex	GO_CC	MYH7,MYL1,MYL6B,MYL9,MYLPF,MYOM1
GO:0031526	0.000428428	4.18241	2.83839	10	50	brush border membrane	GO_CC	ATP6V0A4,B4GALT1,CD36,CYBRD1,LIMA1,PDZK1,PTH1R,SLC22A5,SLC34A1,SLC34A2
GO:0034707	0.000428428	4.18241	2.83839	10	50	chloride channel complex	GO_CC	ANO1,CLCNKA,CLCNKB,CLDN4,CLIC5,GABRA3,GABRA5,GABRG2,GABRR1,GLRA2
GO:0030426	0.00044169	2.4504	9.3667	21	165	growth cone	GO_CC	CDK5R1,COBL,DSCAM,FLRT3,ITGA3,ITGA4,LAMP5,LRRK2,LRRTM1,MAPT,NDRG2,NEFL,NGEF,NPTX2,NRP1,NRSN1,SIRT2,SNAP25,STX3,THY1,TSHZ3
GO:0043034	0.000472323	7.70478	1.07859	6	19	costamere	GO_CC	FLNC,KRT19,PGM5,SDC4,SMPX,SVIL
GO:0005886	0.000540314	1.36191	126.634	161	2669	plasma membrane	GO_CC	ABCC9,ACHE,ACPP,ACTN2,ACVR1,ACVR2A,ADAM12,ADAM19,ADCY8,ADGRA2,ADGRE5,ADGRG2,ADRA1A,ADRA1B,ADRA2A,AFAP1L2,AJAP1,AKAP12,ALCAM,AMIGO2,AMOTL2,ANK1,ANKH,ANO1,ANPEP,ANXA2,ANXA4,AOC1,APBA1,APOE,AQP2,ARHGEF5,ASIC2,ATP1A1,ATP1B1,ATP2B1,ATP6V0A4,ATP6V0C,ATP6V1B1,ATP6V1H,ATP8A2,ATP8B1,AVPR1A,B4GALT1,BCAM,BGN,BIN1,BLNK,BSND,C1orf116,C1orf210,CA12,CACNB1,CACNG5,CADM2,CADPS2,CALB2,CALCRL,CALN1,CAMK2B,CAP2,CAPN…
GO:0005788	0.000622635	1.99855	16.595	31	293	endoplasmic reticulum lumen	GO_CC	ADAMTS5,ADAMTSL1,APOE,ARSD,ARSJ,CASQ2,CHGB,COL12A1,COL14A1,COL21A1,COL25A1,COL4A1,COL6A3,CTSC,CYR61,ERP27,FAM20C,FMO1,GPC3,HRC,IGFBP5,IGFBP7,LAMB1,LGALS1,P3H2,PDGFA,PENK,SCG2,SERPINH1,SLC27A2,SPP1,SRL,TIMP1,TNC
GO:0097060	0.000715234	6.92495	1.15206	6	21	synaptic membrane	GO_CC	ACTN2,ADCY8,ADRA1A,ANK1,APBA1,ATP2B1,CACNG5,CADPS2,CALB2,CDH9,CHRM3,CHRNA1,CHRNB1,CHRND,CHRNG,CLSTN2,CNTN1,DLG2,DNM3,ERC1,FAIM2,FLOT2,FLRT3,GABBR2,GABRA3,GABRA5,GABRG2,GABRR1,GLRA2,GRIN2A,GRIN2B,GRIN3A,GRM7,HIP1R,IL1RAPL1,ITGA3,ITGA8,KCND3,KCNH1,KCNJ3,KCTD8,LRFN5,LRRTM1,NCS1,NRP1,NRXN1,NSG1,OLFM2,OPRM1,P2RX3,PCDH17,PLPPR4,RAPSN,RGS7BP,RGS9,SCN2A,SLC6A5,SNAP25,SRPX2,SSPN,STX3,SYNDIG1,SYNE1,SYNPO,S…
GO:0099060	0.000884864	3.24001	4.20082	12	74	integral component of postsynaptic specialization membrane	GO_CC	CHRM3,CHRNA1,CHRNB1,CHRND,CLSTN2,GABRA3,GABRA5,GRIN2A,KCND3,LRFN5,LRRTM1,PLPPR4
GO:0012505	0.000889272	1.44058	72.6408	99	1368	endomembrane system	GO_CC	ACHE,ACPP,ACTN2,ADAM19,ADAMTS5,ADAMTS9,ADAMTSL1,ADGRE5,ADRA1A,ADRA1B,ALX1,AMOTL2,ANK1,ANPEP,ANXA11,ANXA2,ANXA4,ANXA6,AOC1,AP1M2,APBA1,APOE,AQP2,ARHGAP1,ARSD,ARSJ,ASAH1,ASS1,ATP1A1,ATP2A1,ATP6V0A4,ATP6V0C,ATP6V1B1,ATP8A2,ATP8B1,AVPR1A,B3GALT1,B3GALT2,B4GALNT3,B4GALT1,BCL6,BGN,BIN1,BLOC1S3,BRINP1,BRINP2,C1orf210,CALCRL,CALN1,CAMK2B,CAPN1,CASQ2,CAV1,CAV3,CD164,CD36,CDC42EP3,CDH1,CDH15,CDS1,CHGA,CHGB…
GO:0016342	0.000965702	5.31384	1.64627	7	29	catenin complex	GO_CC	CDH1,CDH11,CDH12,CDH13,CDH15,CDH9,JUP
GO:0016528	0.00100527	13.4422	0.507146	4	9	sarcoplasm	GO_CC	ANK1,ATP2A1,CAMK2B,CASQ2,FABP3,FLNC,HRC,JPH1,JPH2,MEF2C,P3H2,RTN2,RYR1,SPOCK1,SRL,TMEM38A
GO:0014701	0.00103372	13.3367	0.510911	4	9	junctional sarcoplasmic reticulum membrane	GO_CC	CASQ2,JPH1,JPH2,RYR1
GO:0030425	0.00121989	1.64483	32.0218	50	567	dendrite	GO_CC	ACTN2,ALCAM,APBA1,APOE,ASIC2,ATP2B1,BRINP1,BRINP2,CALB2,CDK5R1,CHL1,CHRM3,COBL,CYBA,DNM3,ELFN1,ELK1,FLOT2,FZD4,GABRA3,GABRA5,GABRG2,GNG3,GRM7,HCN1,HIP1R,HTR2B,IL1RAPL1,ITGA8,KCND3,KCNE3,KCNH1,KCNIP1,KIRREL3,LAMP5,LRRK2,MAPT,NCS1,NOV,NPTX2,NSG1,OPRM1,P2RX3,PALMD,PENK,PPARGC1A,PRSS12,RARA,RELN,SH3GL2,SLC8A2,STX3,SYN1,SYNDIG1,SYNPO,THY1,TMEM108,TP63
GO:0031256	0.00128748	2.28363	9.48024	20	167	leading edge membrane	GO_CC	ANK1,ATP2B1,DPP4,EPS8L1,FAP,FERMT2,FGD5,GABRA3,GABRA5,GABRG2,HIP1R,ITGA8,KCNH1,LAMP5,MAPT,MYO1C,OPRM1,PLEKHA1,THY1,TPM1
GO:0060076	0.00133788	3.85741	2.72486	9	48	excitatory synapse	GO_CC	CADPS2,CALB2,ELFN1,ITGA3,KCNJ3,LRRTM1,SRPX2,SYNDIG1,SYP
GO:0032279	0.00137577	1.87116	18.1657	32	320	asymmetric synapse	GO_CC	ACTN2,ATP1A1,CACNG5,CAP2,CDK5R1,CHRM3,CLSTN2,DLG2,DNAJC6,DNM3,GNG3,GRIN2A,GRIN2B,GRIN3A,GRM7,HIP1R,ITGA8,KCNH1,LRFN5,NCS1,PKP4,PLPPR4,RGS7BP,RGS9,SPOCK1,STAT3,SYN1,SYN2,SYNDIG1,SYNPO,TMEM108,TNIK
GO:0098552	0.00142055	1.64032	31.4494	49	554	side of membrane	GO_CC	AJAP1,ALCAM,ANK1,ANPEP,ATP2B1,B4GALT1,BCAM,CD34,CD36,CDH1,CDH13,CTSA,CXCL12,EEF1A2,EFNA5,ENG,ENPEP,ERMAP,FERMT2,FGB,FRK,GFRA1,GFRA3,GHR,GNA14,GNG11,GNG3,IL1R1,ITGA2,ITGA3,JUP,KCNIP1,KCNJ3,LRRK2,NPTX2,PDGFRA,PGM5,PKP4,PRLR,PTPN3,RGS2,SERPINA5,SERPINE2,SNAP25,STAC3,TGFBR2,TGFBR3,THY1,VCAM1
GO:0032590	0.00159057	4.17667	2.27072	8	40	dendrite membrane	GO_CC	ATP2B1,GABRA3,GABRA5,GABRG2,ITGA8,LAMP5,OPRM1,THY1
GO:0008076	0.00165982	2.82651	5.10911	13	90	voltage-gated potassium channel complex	GO_CC	DLG2,DPP6,HCN1,KCND3,KCNE3,KCNE4,KCNH1,KCNIP1,KCNIP4,KCNJ16,KCNJ3,KCNMB2,SNAP25
GO:0031983	0.0018218	1.81601	19.2443	33	339	vesicle lumen	GO_CC	ACTN2,ANXA2,AOC1,APOE,CTSA,CTSC,CTSH,CXCL1,FGB,FRK,FUCA1,GRN,IGF1,IGF2,ISLR,JUP,MVP,NFKB1,NIT2,NPC2,OSTF1,PCSK1,PDGFA,PENK,PNP,PTPN6,S100A11,SERPINF2,SERPINI1,TGFB2,TGFB3,TIMP1,TIMP3
GO:0009898	0.00199279	2.30409	8.45842	18	149	cytoplasmic side of plasma membrane	GO_CC	AJAP1,ANK1,ATP2B1,CDH1,FERMT2,FRK,GNA14,GNG11,GNG3,JUP,KCNIP1,NPTX2,PGM5,PKP4,PTPN3,RGS2,SNAP25,STAC3
GO:0031143	0.0020367	6.94982	0.965054	5	17	pseudopodium	GO_CC	ACTN2,CNP,F2RL1,LDB3,RAB25
GO:0098590	0.00203826	2.62244	5.83547	14	112	plasma membrane region	GO_CC	ACTN2,ADCY8,ADGRG2,ADRA1A,ADRA1B,ADRA2A,AJAP1,AMOTL2,ANK1,ANO1,ANXA2,APBA1,AQP2,ATP1A1,ATP1B1,ATP2B1,ATP6V0A4,ATP6V1B1,ATP8B1,B4GALT1,BSND,CACNG5,CADPS2,CALB2,CASR,CAV1,CAV3,CD34,CD36,CDH1,CDH13,CDH15,CDH16,CDH9,CHRM3,CHRNA1,CHRNB1,CHRND,CHRNG,CLDN1,CLDN19,CLDN3,CLDN4,CLDN6,CLDN7,CLSTN2,CNKSR3,CNTN1,CYBA,CYBRD1,CYS1,DHRS3,DLG2,DNM3,DPP4,EFNA5,EHD2,ENPEP,EPCAM,EPS8L1,ERBB3,ERC1,F2RL2,FAIM2,FAP,FER…
GO:0014704	0.00208405	3.5813	2.89516	9	51	intercalated disc	GO_CC	ATP1A1,ATP1B1,CAV3,DES,FXYD1,GJA5,JUP,PGM5,SCN2A
GO:0009925	0.00259807	4.32862	1.93011	7	34	basal plasma membrane	GO_CC	CD34,CLDN4,ERBB3,MET,MYO1C,SLC23A1,TACSTD2
GO:0016327	0.00268952	6.41487	1.02182	5	18	apicolateral plasma membrane	GO_CC	CLDN3,CLDN4,CLDN6,JUP,KRT19
GO:0016012	0.00320527	16.6577	0.340607	3	6	sarcoglycan complex	GO_CC	SGCA,SGCD,SGCG
GO:0071438	0.00320527	16.6577	0.340607	3	6	invadopodium membrane	GO_CC	DPP4,FAP,ITGA3
GO:0043209	0.00325065	2.1899	8.84262	18	156	myelin sheath	GO_CC	ANXA2,ASS1,ATP1A1,ATP1B1,CNP,CNTN1,EEF1A2,MARVELD2,NAPA,NDRG1,NEFL,PLCB1,PMP22,SEPT4,SIRT2,SLC25A4,SNAP25,SYN1,SYN2,THY1
GO:0098839	0.0032563	2.87428	4.25759	11	75	postsynaptic density membrane	GO_CC	ACTN2,CACNG5,CHRM3,CLSTN2,DLG2,GRIN2A,GRIN2B,LRFN5,PLPPR4,RGS7BP,RGS9
GO:0043679	0.00328061	2.39237	6.81215	15	120	axon terminus	GO_CC	CASR,CHRM3,ELK1,FLRT3,GOT1,ITGA2,LRRK2,NCS1,P2RX3,PENK,PRKCB,PRSS12,PTPRN,RAB3A,SYP
GO:0005614	0.0035402	8.33408	0.681215	4	12	interstitial matrix	GO_CC	ABI3BP,EGFLAM,TNC,VWC2
GO:0005884	0.00391001	2.52948	5.62002	13	99	actin filament	GO_CC	ACTA1,ACTC1,ACTN2,ARHGAP6,COBL,FMN1,GAS2,GAS7,MYO1C,PLS3,TMOD1,TPM1,TPM2
GO:0031225	0.00392423	2.42696	6.27458	14	111	anchored component of membrane	GO_CC	ACHE,CDH13,CNTN1,CNTN4,CPM,EFNA1,EFNA3,EFNA5,FLOT2,GFRA1,GFRA3,GPC3,LY6H,LYPD1,NEGR1,PRSS8,RAB3A,RGS7BP,SMPDL3B,SYN1,TFPI,THY1
GO:0005765	0.00425243	1.72495	19.5282	32	344	lysosomal membrane	GO_CC	ACPP,ANPEP,ANXA2,ANXA6,AP1M2,ATP6V0A4,ATP6V0C,ATP6V1H,B4GALT1,CD164,CLCN5,CTSA,CYBRD1,DAB2,DPP4,DTX3L,EEF1A2,ENPEP,ITM2C,LMBRD1,MARCH1,MYLPF,PLD1,RAB12,SLC17A5,SLC30A3,SLC7A14,SLCO4C1,TMEM63A,TSPAN1,VAMP8,VPS11
GO:0042581	0.00432738	2.12434	9.08286	18	160	specific granule	GO_CC	ANXA11,AOC1,CD36,CXCL1,CYBA,FRK,JUP,NFKB1,NIT2,OLR1,PLD1,PTPN6,SLC27A2,SLCO4C1,SNAP25,STX3,TMEM63A,VAMP8
GO:0031093	0.00432869	2.93233	3.80345	10	67	platelet alpha granule lumen	GO_CC	ACTN2,FGB,IGF1,IGF2,ISLR,PDGFA,SERPINF2,TGFB2,TGFB3,TIMP1
GO:0044433	0.00450425	1.4878	40.0057	57	719	cytoplasmic vesicle part	GO_CC	ACPP,ACTN2,ADGRE5,ANPEP,ANXA2,ANXA6,AOC1,AP1M2,APOE,AQP2,ARHGAP1,ASAH1,ATP6V0A4,ATP6V0C,ATP6V1B1,B4GALT1,CADPS2,CAMK2B,CAPN1,CAV1,CD164,CD36,CHGA,CLCN5,CTSA,CTSC,CTSH,CXCL1,CYB5R1,CYBA,DAB2,DKK1,DTX3L,DYSF,EHD2,FGB,FGL2,FLOT2,FRK,FUCA1,FZD4,GABRG2,GPNMB,GPRC5C,GRN,HBEGF,HIP1R,IGF1,IGF2,ISLR,ITM2B,JUP,KCNH1,LAMP5,LRRK2,MARCH1,MARCH11,MARCH3,MCTP2,MOXD1,MVP,MYO1C,MYOF,NDRG1,NECAP1,NFKB1,NIT2,NPC2,N…
GO:0098794	0.00472632	2.21711	7.75702	16	141	postsynapse	GO_CC	ACTN2,ADRA1A,ANK1,APBA1,ASIC2,ATP1A1,ATP2B1,CACNG5,CADPS2,CAP2,CDH1,CDH9,CDK5R1,CHRM3,CHRNA1,CHRNB1,CHRND,CHRNG,CLSTN2,CNTN1,DLG2,DNAJC6,DNM3,FAIM2,FLRT3,GABBR2,GABRA3,GABRA5,GABRG2,GABRR1,GLRA2,GNG3,GRIN2A,GRIN2B,GRIN3A,GRM7,HIP1R,IL1RAPL1,ITGA8,KCND3,KCNH1,KCTD8,LRFN5,LRRK2,LRRTM1,MAPT,MEF2C,NAPA,NCS1,NEFL,NPAS4,NRP1,NSG1,OPRM1,P2RX3,PALMD,PCDH17,PKP4,PLCB1,PLPPR4,RAPSN,RGS7BP,RGS9,SLC8A2,SNAP2…
GO:0036477	0.00521164	1.71418	19.0119	31	342	somatodendritic compartment	GO_CC	ACTN2,ALCAM,APBA1,APOE,ASIC2,ASS1,ATP2B1,BRINP1,BRINP2,CALB2,CASR,CDK5R1,CHL1,CHRM3,COBL,CYBA,CYGB,DNM3,EEF1A2,ELFN1,ELK1,FLOT2,FZD4,GABRA3,GABRA5,GABRG2,GAL,GNG3,GRIN3A,GRM7,HCN1,HIP1R,HTR2B,IL1RAPL1,ITGA4,ITGA8,KCND3,KCNE3,KCNH1,KCNIP1,KIRREL3,KLHL14,LAMP5,LRRK2,MAPT,NCS1,NOV,NPTX2,NRP1,NRSN1,NRSN2,NRXN1,NSG1,OPRM1,P2RX3,PALMD,PDE1C,PENK,PPARGC1A,PRSS12,PTPRN,RARA,RELN,SERPINF1,SERPINI1,SH3GL2,…
GO:0030133	0.00533104	2.03025	9.98042	19	177	transport vesicle	GO_CC	APBA1,AQP2,ATP6V1B1,BGN,BIN1,BLOC1S3,CHGA,GRIN2A,IGF1,LAMP5,LRRK2,MCTP2,NRSN1,NRSN2,PCSK1,PENK,PTPRN,RAB15,RAB3A,SEPT4,SH3GL2,SLC17A5,SLC30A3,SLC40A1,SLC6A17,SNAP25,SSPN,STEAP2,STX3,SV2B,SV2C,SYN1,SYN2,SYNGR2,SYP,SYPL2,SYT10,TMEM187
GO:0031012	0.00554598	2.11676	8.58385	17	158	extracellular matrix	GO_CC	ABI3BP,ACHE,ADAM19,ADAMTS1,ADAMTS15,ADAMTS5,ADAMTS9,ANXA11,ANXA2,ANXA4,ANXA6,APOE,BCAM,BGN,CCBE1,CD151,CDH13,COL12A1,COL14A1,COL21A1,COL25A1,COL4A1,COL6A3,CTSC,CYR61,DCN,EDIL3,EFEMP1,EFEMP2,EFNA5,EGFL6,EGFLAM,ELFN1,EMILIN1,FBLN5,FGB,FLRT2,FLRT3,GPC3,HAPLN1,IGFBP7,ITIH5,LAMA4,LAMB1,LGALS1,LOX,LRRC17,LRRC3B,LRRTM1,MATN2,MFAP4,MGP,MXRA7,NID1,NID2,NOV,NPNT,OGN,OLFML2A,P3H2,PCOLCE,POSTN,RELN,S100A10,S…
GO:0005794	0.00602343	1.31551	87.0252	110	1533	Golgi apparatus	GO_CC	ACHE,ADAM19,ALX1,AP1M2,APBA1,APOE,AQP2,ATP1A1,ATP8A2,ATP8B1,B3GALT1,B3GALT2,B4GALNT3,B4GALT1,BCL6,BGN,CALN1,CAV1,CAV3,CD36,CDH1,CDH15,CHPF,CLCN5,CLIC5,CLSTN2,CTSC,CYBA,DCN,DNM3,DSEL,DUSP26,DYSF,ELF3,ERC1,F2RL1,FAIM2,FAM20C,FGD5,FGF7,FHDC1,FIBIN,FZD8,GAL,GAL3ST1,GALNT3,GBP3,GLIPR2,GPC3,HS6ST2,INPPL1,ITM2A,ITM2B,ITM2C,KLF5,LRRK2,MAMLD1,MAN1A1,MARCH1,MARCH4,MUC1,NAPA,NCS1,NDRG2,NDST4,NEDD4L,NPY,NSG1…
GO:0001518	0.00653626	6.66655	0.79475	4	14	voltage-gated sodium channel complex	GO_CC	SCN2A,SCN3B,SCN7A,SCN9A
GO:0043083	0.00653626	6.66655	0.79475	4	14	synaptic cleft	GO_CC	ACHE,APOE,DNM3,PRSS12
GO:0099523	0.00653626	6.66655	0.79475	4	14	presynaptic cytosol	GO_CC	LRRK2,NCS1,PRKCB,SH3GL2
GO:0030659	0.00746476	1.51841	30.8998	45	548	cytoplasmic vesicle membrane	GO_CC	ACPP,ADGRE5,ANPEP,AP1M2,APOE,AQP2,ATP6V0A4,ATP6V0C,ATP6V1B1,B4GALT1,CADPS2,CAMK2B,CAV1,CD36,CHGA,CYB5R1,CYBA,DAB2,DYSF,FLOT2,FZD4,GABRG2,GPNMB,GPRC5C,HBEGF,HIP1R,LAMP5,LRRK2,MARCH1,MARCH11,MARCH3,MCTP2,MOXD1,MYO1C,MYOF,NECAP1,NSG1,OLR1,PLA1A,PLD1,PTPRN,RAB38,RAB3A,RYR1,SERPINA5,SGIP1,SH3GL2,SLC17A5,SLC27A2,SLC30A3,SLC6A17,SLCO4C1,SNAP25,STX3,SV2B,SV2C,SYN1,SYN2,SYNGR2,SYP,SYT10,TMEM173,TMEM63A,VA…
GO:0098862	0.00774904	2.09261	8.17458	16	144	cluster of actin-based cell projections	GO_CC	ATP6V0A4,ATP8B1,B4GALT1,CD36,CYBRD1,DCDC2,ENPEP,LIMA1,MYO1C,PDZK1,PTH1R,RHOC,SLC22A5,SLC23A1,SLC34A1,SLC34A2
GO:0019897	0.00817606	2.13836	7.51386	15	133	extrinsic component of plasma membrane	GO_CC	ANXA2,CDH1,CDH11,CDH12,CDH13,CDH15,CDH9,EPN3,FERMT2,FRK,GNA14,GNG11,GNG3,JUP,KCNIP1,OLFM2,PRSS8,S100A10,SERPINE2,SNAP25,ST14,STAC3
GO:0005577	0.00823622	9.99353	0.454143	3	8	fibrinogen complex	GO_CC	FGB,FGL2,SERPINF2
GO:0033018	0.00823622	9.99353	0.454143	3	8	sarcoplasmic reticulum lumen	GO_CC	CASQ2,HRC,SRL
GO:0097197	0.00823622	9.99353	0.454143	3	8	tetraspanin-enriched microdomain	GO_CC	TSPAN15,TSPAN33,TSPAN9
GO:0030673	0.00851783	6.06017	0.851518	4	15	axolemma	GO_CC	ANK1,KCNH1,MAPT,THY1
GO:0005589	0.00929466	33.289	0.170304	2	3	collagen type VI trimer	GO_CC	COL6A3,DCN
GO:0030934	0.00929466	33.289	0.170304	2	3	anchoring collagen complex	GO_CC	COL12A1,COL14A1
GO:0034673	0.00929466	33.289	0.170304	2	3	inhibin-betaglycan-ActRII complex	GO_CC	ACVR2A,TGFBR3
GO:0034678	0.00929466	33.289	0.170304	2	3	integrin alpha8-beta1 complex	GO_CC	ITGA8,NPNT
GO:1990584	0.00929466	33.289	0.170304	2	3	cardiac Troponin complex	GO_CC	TNNC1,TNNT2
GO:0030672	0.00936976	2.98008	2.9973	8	53	synaptic vesicle membrane	GO_CC	ATP6V1B1,LAMP5,LRRK2,MCTP2,RAB3A,SH3GL2,SLC17A5,SLC30A3,SLC6A17,SV2B,SV2C,SYN1,SYN2,SYNGR2,SYP
GO:0099055	0.00963594	3.2694	2.4239	7	43	integral component of postsynaptic membrane	GO_CC	ADRA1A,CACNG5,CDH9,CHRM3,CHRNA1,CHRNB1,CHRND,CLSTN2,FLRT3,GABRA3,GABRA5,GRIN2A,KCND3,LRFN5,LRRTM1,NRP1,OPRM1,PCDH17,PLPPR4
GO:0098802	0.0111938	2.18845	6.37457	13	113	plasma membrane receptor complex	GO_CC	ACVR1,ACVR2A,ALCAM,CACNG5,CALCRL,CHRNA1,CHRNB1,CHRND,CHRNG,DLG2,EMILIN1,GABBR2,GRIN2A,GRIN2B,GRIN3A,ITGA2,ITGA3,ITGA4,ITGA8,NPNT,OLFM2,PTPN6,SYK,VWC2
GO:0005774	0.0112726	1.57376	22.5369	34	397	vacuolar membrane	GO_CC	ACPP,ANPEP,ANXA2,ANXA6,AP1M2,ATP6V0A4,ATP6V0C,ATP6V1B1,ATP6V1H,B4GALT1,CD164,CLCN5,CTSA,CYBRD1,DAB2,DPP4,DTX3L,EEF1A2,ENPEP,ITM2C,LMBRD1,MARCH1,MYLPF,NAPA,PLD1,RAB12,SLC17A5,SLC30A3,SLC7A14,SLCO4C1,TMEM63A,TSPAN1,VAMP8,VPS11
GO:0099026	0.0118375	8.32749	0.510911	3	9	anchored component of presynaptic membrane	GO_CC	CNTN1,FLOT2,RGS7BP
GO:0008021	0.0119036	2.47857	4.39116	10	78	synaptic vesicle	GO_CC	APBA1,ATP6V1B1,BIN1,GRIN2A,LAMP5,LRRK2,MCTP2,PENK,RAB15,RAB3A,SEPT4,SH3GL2,SLC17A5,SLC30A3,SLC40A1,SLC6A17,SNAP25,STX3,SV2B,SV2C,SYN1,SYN2,SYNGR2,SYP,SYPL2
GO:0005811	0.012567	2.45652	4.4279	10	78	lipid droplet	GO_CC	ANXA2,CAV1,CIDEB,DGAT2,DHRS3,PLA2G4A,RBP1,RDH10,STARD13,SYNGR2
GO:0098636	0.0130155	3.45089	1.98688	6	35	protein complex involved in cell adhesion	GO_CC	EMILIN1,ITGA2,ITGA3,ITGA4,ITGA8,NPNT
GO:0005892	0.0135678	5.12728	0.965054	4	17	acetylcholine-gated channel complex	GO_CC	CHRNA1,CHRNB1,CHRND,CHRNG
GO:0005938	0.0156981	1.63897	16.5762	26	292	cell cortex	GO_CC	ACTN2,AKAP12,ANXA2,CAP2,CAV1,CDH1,CLIC5,COBL,DCDC2,DSTN,FERMT2,FGB,FLOT2,FRMPD1,FRY,GRM7,HIP1R,KRT19,MYADM,PARD6B,PHLDB2,RHOC,RHOJ,RYR1,SEPT4,TMOD1
GO:0120111	0.0161229	2.35234	4.5982	10	81	neuron projection cytoplasm	GO_CC	BLOC1S3,DLG2,FLOT2,HIP1R,HSPB1,LRRK2,MAPT,NEFL,OPRM1,TMEM108
GO:0046658	0.0161666	2.67047	3.29254	8	58	anchored component of plasma membrane	GO_CC	CNTN1,EFNA1,EFNA5,FLOT2,GPC3,PRSS8,RGS7BP,THY1
GO:0005865	0.0162643	4.7986	1.01425	4	18	striated muscle thin filament	GO_CC	ACTA1,MYOM1,TMOD1,TNNC1,TNNC2,TNNI1,TNNI2,TNNT1,TNNT2,TNNT3,TPM1,TPM2,TTN
GO:0030139	0.0163306	1.63274	16.633	26	293	endocytic vesicle	GO_CC	ANXA11,APOE,ATP6V0A4,ATP6V0C,CAMK2B,CAV1,CD36,CYBA,DPP4,DYSF,FLOT2,FZD4,HBEGF,HIP1R,LMBRD1,MTSS1,MYO1C,PLD1,RAB12,RAB38,SGIP1,SH3GL2,SYK,VAMP8,VPS11,ZYX
GO:0015629	0.0164381	1.7916	11.1457	19	203	actin cytoskeleton	GO_CC	ABLIM3,ACTA1,ACTA2,ACTC1,ACTN2,AFAP1L1,ARHGAP6,ARHGEF5,BIN1,CAP2,CAPG,CDC42EP3,CDH1,CFL2,CGN,CGNL1,CLIC5,COBL,CYBA,DCDC2,DSTN,FBLIM1,FERMT2,FHL3,FILIP1,FLOT2,FMN1,GAS2,GAS7,HIP1R,JUP,KLHL14,KRT19,LIMA1,LIMCH1,MTSS1,MYADM,MYBPH,MYH7,MYL1,MYL12A,MYL4,MYL6B,MYL9,MYLPF,MYO1C,MYOM1,MYOZ2,NEB,PDLIM3,PGM1,PGM5,PLS3,RARA,SVIL,SYNPO,SYNPO2,TMOD1,TNNC1,TNNC2,TNNI1,TNNI2,TNNT1,TNNT2,TNNT3,TPM1,TPM2,TTN,VCAM…
GO:0005862	0.0178904	16.6436	0.227072	2	4	muscle thin filament tropomyosin	GO_CC	TPM1,TPM2
GO:0014802	0.0178904	16.6436	0.227072	2	4	terminal cisterna	GO_CC	RTN2,RYR1
GO:0030485	0.0178904	16.6436	0.227072	2	4	smooth muscle contractile fiber	GO_CC	ACTA2,NPNT
GO:0042567	0.0178904	16.6436	0.227072	2	4	insulin-like growth factor ternary complex	GO_CC	IGF1,IGFBP5
GO:0071953	0.0178904	16.6436	0.227072	2	4	elastic fiber	GO_CC	FBLN5,MFAP4
GO:0097444	0.0178904	16.6436	0.227072	2	4	spine apparatus	GO_CC	OPRM1,SYNPO
GO:0098850	0.0178904	16.6436	0.227072	2	4	extrinsic component of synaptic vesicle membrane	GO_CC	ATP6V1B1,SYN1
GO:0005902	0.018876	2.28765	4.71174	10	83	microvillus	GO_CC	ATP6V1B1,CNP,LRRK2,MYO1C,PDGFA,PDGFRA,PDZK1,PROM2,SLC10A2,VCAM1
GO:0098796	0.0191612	1.3629	43.9998	58	800	membrane protein complex	GO_CC	ABCC9,ACVR1,ACVR2A,ALCAM,ANO1,AP1M2,ATP1A1,ATP1B1,ATP2A1,ATP6V0A4,ATP6V0C,ATP6V1B1,ATP6V1H,CACNB1,CACNG5,CALCRL,CASP8,CASQ2,CAV1,CAV3,CD34,CDH1,CDH11,CDH12,CDH13,CDH15,CDH9,CHRNA1,CHRNB1,CHRND,CHRNG,CISH,CLCNKA,CLCNKB,CLDN4,CLIC5,CYBA,DLG2,DOC2B,DPP6,EMILIN1,FLOT2,FXYD1,FZD8,GABBR2,GABRA3,GABRA5,GABRG2,GABRR1,GJA5,GJB1,GJD2,GLRA2,GNA14,GNG11,GNG3,GRIN2A,GRIN2B,GRIN3A,HCN1,HIP1R,HOOK1,IGF1,ITGA2,I…
GO:0005769	0.0198058	1.55892	19.3579	29	341	early endosome	GO_CC	ANXA2,APOE,C1orf210,CAV1,CLCN5,DKK1,DTX3L,DYSF,F2RL1,FGD5,GPNMB,KCNH1,LAMP5,MARCH1,MARCH3,NRP1,NSG1,PARM1,PTP4A3,RAB29,RAB38,RFTN1,SH3GL2,STEAP2,SYNDIG1,TMEM108,VAMP8,VCAM1,VPS11
GO:0098793	0.020134	2.15798	5.44921	11	99	presynapse	GO_CC	ADCY8,ADRA1A,APBA1,ATP2B1,ATP6V1B1,BIN1,CADPS2,CALB2,CASR,CDH9,CDK5R1,CHRM3,CNTN1,DNAJC6,DNM3,DOC2B,ELK1,ERC1,FLOT2,FLRT3,GABRA5,GOT1,GRIN2A,GRM7,ITGA2,KCNH1,KCNJ3,KCTD8,LAMP5,LRRK2,MCTP2,NAPA,NCS1,NEFL,NRXN1,OPRM1,P2RX3,PCDH17,PENK,PPFIA4,PRKCB,PRSS12,PTPRN,RAB15,RAB3A,RGS7BP,SCN2A,SEPT4,SH3GL2,SLC17A5,SLC30A3,SLC40A1,SLC6A17,SLC6A5,SNAP25,STX3,SV2B,SV2C,SYN1,SYN2,SYNDIG1,SYNGR2,SYP,SYPL2,SYT10,…
GO:1902711	0.0201944	4.44317	1.07859	4	19	GABA-A receptor complex	GO_CC	GABRA3,GABRA5,GABRG2,GABRR1
GO:0017146	0.021356	6.24495	0.624447	3	11	NMDA selective glutamate receptor complex	GO_CC	GRIN2A,GRIN2B,GRIN3A
GO:0043220	0.021356	6.24495	0.624447	3	11	Schmidt-Lanterman incisure	GO_CC	ANXA2,MARVELD2,SIRT2
GO:0031430	0.0222485	3.47266	1.64627	5	29	M band	GO_CC	ANK1,LRRC39,MYOM1,SMPX,TTN
GO:0030658	0.0234445	1.7187	11.5807	19	204	transport vesicle membrane	GO_CC	AQP2,ATP6V1B1,CHGA,LAMP5,LRRK2,MCTP2,PTPRN,RAB3A,SH3GL2,SLC17A5,SLC30A3,SLC6A17,SV2B,SV2C,SYN1,SYN2,SYNGR2,SYP,SYT10
GO:0005783	0.0240357	1.22829	101.711	121	1805	endoplasmic reticulum	GO_CC	ADAMTS5,ADAMTS9,ADAMTSL1,ANK1,APOE,ARSD,ARSJ,ASS1,ATP1A1,ATP2A1,ATP8B1,B3GALT1,B3GALT2,BRINP1,BRINP2,CALCRL,CAMK2B,CASQ2,CAV1,CAV3,CDS1,CHGB,CHODL,CLSTN2,COL12A1,COL14A1,COL21A1,COL25A1,COL4A1,COL6A3,CTSA,CTSC,CYB5A,CYB5R1,CYBA,CYP3A5,CYP4X1,CYR61,DGAT2,DHRS3,ELOVL1,ELOVL7,ENTPD5,EPHX1,ERP27,FAIM2,FAM19A1,FAM20C,FGB,FGD5,FIBIN,FITM1,FLRT2,FLRT3,FMO1,FNDC5,GGT2,GJB1,GPC3,GPR37,GRIN2A,GRN,HRC,HSD11…
GO:0031253	0.0249012	1.5978	15.6422	24	278	cell projection membrane	GO_CC	ANK1,ATP2B1,ATP6V0A4,B4GALT1,CD36,CYBRD1,CYS1,DHRS3,DPP4,EPS8L1,FAP,FERMT2,FGD5,GABRA3,GABRA5,GABRG2,HIP1R,ITGA3,ITGA8,KCNH1,LAMP5,LIMA1,MAPT,MYO1C,OPRM1,PDZK1,PLEKHA1,PROM2,PTH1R,RAB25,RGS9,SCNN1A,SLC22A5,SLC34A1,SLC34A2,THY1,TPM1
GO:0043204	0.0252905	1.93954	7.09599	13	125	perikaryon	GO_CC	ASS1,ITGA8,KCNE3,KCNH1,LRRK2,OPRM1,PENK,PTPRN,SERPINI1,SIRT2,SLC8A2,SYNPO,TMEM100
GO:0030864	0.0257708	2.27605	4.25759	9	75	cortical actin cytoskeleton	GO_CC	ACTN2,CAP2,CDH1,DCDC2,DSTN,FLOT2,HIP1R,KRT19,MYADM
GO:0030175	0.0263027	2.0641	5.67679	11	100	filopodium	GO_CC	ACPP,ACTA1,ACTA2,ACTC1,ACTN2,ADGRA2,B4GALT1,INPPL1,ITGA3,NPTX2,VCAM1
GO:0031252	0.0267535	1.66581	12.5389	20	223	cell leading edge	GO_CC	ABLIM3,ACTA1,ACTA2,ACTC1,ANK1,ANXA2,ARHGAP31,ARHGEF6,ATP2B1,BSPRY,CDH1,COBL,DPP4,DYSF,EPS8L1,FAP,FERMT2,FGD5,FLOT2,GABRA3,GABRA5,GABRG2,HIP1R,INPPL1,ITGA8,KCNH1,LAMP5,LIMA1,MAPT,MTSS1,MYADM,MYO1C,OPRM1,PHLDB2,PLEKHA1,S100A11,STX3,THY1,TNFRSF12A,TPM1
GO:0005890	0.0272946	5.55076	0.681215	3	12	sodium:potassium-exchanging ATPase complex	GO_CC	ATP1A1,ATP1B1,FXYD1
GO:0120025	0.0285012	1.34675	40.609	53	759	plasma membrane bounded cell projection	GO_CC	ABLIM3,ACPP,ACTA1,ACTA2,ACTC1,ACTN2,ADGRA2,AFAP1L1,ALCAM,ANK1,ANXA2,APBA1,APOE,ARHGAP31,ARHGEF6,ASIC2,ASS1,ATP2B1,ATP6V0A4,ATP6V1B1,ATP8A2,ATP8B1,B4GALT1,BIN1,BLOC1S3,BRINP1,BRINP2,CADM2,CALB2,CAMK2B,CASP8,CASR,CAV1,CD36,CDH1,CDH13,CDK5R1,CHL1,CHRM3,CHRNA1,CHRNB1,CHRND,CHRNG,CNP,CNTN4,COBL,CPEB2,CYBA,CYBRD1,CYGB,CYS1,DCDC2,DHRS3,DLG2,DNM3,DPP4,DSCAM,DYSF,ELFN1,ELK1,EPHA6,EPS8L1,F2RL1,FAP,FERMT2,F…
GO:0036454	0.0287018	11.0952	0.283839	2	5	growth factor complex	GO_CC	IGF1,IGFBP5
GO:0099025	0.0287018	11.0952	0.283839	2	5	anchored component of postsynaptic membrane	GO_CC	CNTN1,RGS7BP
GO:0048787	0.0290123	3.20519	1.7598	5	31	presynaptic active zone membrane	GO_CC	APBA1,ATP2B1,FLOT2,NRXN1,STX3
GO:0034774	0.0307339	1.59685	14.3387	22	254	secretory granule lumen	GO_CC	ACTN2,ANXA2,AOC1,CTSA,CTSC,CTSH,CXCL1,FGB,FRK,FUCA1,GRN,IGF1,IGF2,ISLR,JUP,MVP,NFKB1,NIT2,NPC2,OSTF1,PCSK1,PDGFA,PENK,PNP,PTPN6,S100A11,SERPINF2,SERPINI1,TGFB2,TGFB3,TIMP1,TIMP3
GO:0098878	0.0321816	2.48397	3.06547	7	54	neurotransmitter receptor complex	GO_CC	CACNG5,DLG2,GRIN2A,GRIN2B,GRIN3A,OLFM2,VWC2
GO:0005921	0.0328307	3.08631	1.81657	5	32	gap junction	GO_CC	CALB2,GJA5,GJB1,GJD2,NOV
GO:0098686	0.0328307	3.08631	1.81657	5	32	hippocampal mossy fiber to CA3 synapse	GO_CC	ADCY8,P2RX3,PRKAR1B,SH3GL2,SLC30A3
GO:0002080	0.0333256	3.70204	1.24889	4	22	acrosomal membrane	GO_CC	CAV1,FLOT2,PLA1A,SERPINA5
GO:0030669	0.0368739	2.63229	2.49779	6	44	clathrin-coated endocytic vesicle membrane	GO_CC	APOE,FZD4,HBEGF,HIP1R,SGIP1,SH3GL2
GO:0016529	0.0375831	2.39234	3.16653	7	56	sarcoplasmic reticulum	GO_CC	ANK1,ATP2A1,CAMK2B,CASQ2,HRC,JPH1,JPH2,P3H2,RTN2,RYR1,SRL,TMEM38A
GO:0042470	0.038142	1.93311	6.0174	11	106	melanosome	GO_CC	ANXA11,ANXA2,ANXA6,ATP1A1,CAPG,CNP,GPNMB,RAB29,RAB38,SERPINF1,STX3
GO:0043202	0.0404254	1.98689	5.33618	10	94	lysosomal lumen	GO_CC	ASAH1,BGN,CTSA,DCN,FUCA1,GPC3,NPC2,NSG1,OGN,SDC4
GO:0005593	0.0414501	8.32092	0.340607	2	6	FACIT collagen trimer	GO_CC	COL12A1,COL14A1
GO:0035749	0.0414501	8.32092	0.340607	2	6	myelin sheath adaxonal region	GO_CC	ANXA2,CNP
GO:0097443	0.0414501	8.32092	0.340607	2	6	sorting endosome	GO_CC	ARHGAP1,NRP1
GO:0098992	0.0414501	8.32092	0.340607	2	6	neuronal dense core vesicle	GO_CC	PENK,SCG2
GO:0031090	0.0419552	1.15946	166.33	187	2930	organelle membrane	GO_CC	ACPP,ADGRE5,ADRA1A,ADRA1B,AIFM1,ANPEP,ANXA2,ANXA4,ANXA6,AP1M2,APOE,AQP2,ARHGAP1,ASS1,ATP2A1,ATP6V0A4,ATP6V0C,ATP6V1B1,ATP6V1H,B3GALT1,B3GALT2,B4GALNT3,B4GALT1,CADPS2,CALN1,CAMK2B,CASP8,CASQ2,CAV1,CAV3,CD164,CD36,CHGA,CHPF,CLCN5,CLSTN2,CNP,CPS1,CTSA,CTSC,CYB5A,CYB5R1,CYBA,CYBRD1,CYP27A1,CYP3A5,CYP4X1,CYS1,DAB2,DHRS3,DKK1,DPP4,DSEL,DTX3L,DYSF,EEF1A2,EHD2,ENPEP,EPHX1,ERC1,FAR2,FECH,FLOT2,FLRT2,FMO1,…
GO:0031091	0.0435306	3.35136	1.35484	4	24	platelet alpha granule	GO_CC	ACTN2,CD36,CYB5R1,FGB,IGF1,IGF2,ISLR,PDGFA,SERPINA5,SERPINE2,SERPINF2,TGFB2,TGFB3,TIMP1
GO:0098563	0.0445193	2.50041	2.61132	6	46	intrinsic component of synaptic vesicle membrane	GO_CC	RAB3A,SLC30A3,SLC6A17,SV2C,SYN1,SYP
GO:0005829	0.0464949	1.12598	286.564	311	5048	cytosol	GO_CC	ACOX2,ACTA1,ACTA2,ACTC1,ACTN2,ADGRG2,ADH6,AFAP1L2,AGT,AHR,AIFM1,AK5,AKAP12,AKR1C1,AKR1C3,ALDH1A1,ALDH1A2,AMOTL2,ANK1,ANXA11,ANXA2,ANXA4,ANXA9,AP1M2,APBA1,ARHGAP1,ARHGAP20,ARHGAP24,ARHGAP29,ARHGAP31,ARHGAP6,ARHGAP8,ARHGEF3,ARHGEF5,ARHGEF6,ASS1,ATP6V1B1,ATP6V1H,BARX2,BCO1,BHMT,BIN1,BLNK,BLOC1S3,C1orf116,CALB2,CAMK2B,CAPN1,CAPN6,CASP8,CCDC8,CD151,CDC42EP3,CDH15,CDK5R1,CDKN1A,CHPF,CHRND,CIDEB,CISH,CI…
GO:0099572	0.0468321	1.55393	13.35	20	238	postsynaptic specialization	GO_CC	ACTN2,ATP1A1,CACNG5,CAP2,CDK5R1,CHRM3,CHRNA1,CHRNB1,CHRND,CLSTN2,DLG2,DNAJC6,DNM3,GABRA3,GABRA5,GNG3,GRIN2A,GRIN2B,GRIN3A,HIP1R,ITGA8,KCND3,KCNH1,LRFN5,LRRTM1,NCS1,PKP4,PLPPR4,RAPSN,RGS7BP,RGS9,SPOCK1,STAT3,SYN1,SYN2,SYNDIG1,SYNPO,TMEM108,TNIK
GO:0031201	0.0486858	2.43929	2.66809	6	47	SNARE complex	GO_CC	DOC2B,NAPA,SNAP25,STX3,SYN2,VAMP8
GO:0033268	0.0497607	4.1624	0.851518	3	15	node of Ranvier	GO_CC	BIN1,SCN2A,SPOCK1
GO:0071565	0.0497607	4.1624	0.851518	3	15	nBAF complex	GO_CC	ACTL6B,DPF1,SMARCD3
GO:0042803	9.10008e-12	2.27252	50.1985	101	835	protein homodimerization activity	GO_MF	ACAT1,ACHE,ACOX2,ACPP,ACTN2,ACVR1,ADRA2A,AHR,ALX1,ANXA6,ANXA9,AOC1,APOE,ATP2A1,BHLHE40,CAMK2B,CASQ2,CASR,CDH1,CDH11,CDH12,CDH13,CDH15,CDH9,CITED1,CRYL1,DGAT2,DGKD,DMRT2,DPP4,ENG,ENO3,ERBB3,FAP,FBLN5,FIBIN,FLRT3,FZD4,GBP3,GCH1,GHR,GJB1,GLIPR2,GSTM3,HEYL,HIP1R,HNF4A,HOGA1,HPGD,HSPB1,IMPA2,INHBB,JUP,LGALS1,LRRK2,MAOB,MAPT,MEF2D,MGLL,MID2,MIXL1,MYOM1,NFKB1,OLFML2A,PDGFA,PDGFRA,PDK2,PLCB1,PNPO,PRLR,PR…
GO:0005509	9.4237e-12	2.40663	41.9022	89	697	calcium ion binding	GO_MF	ACTN2,ADGRE5,ANXA11,ANXA2,ANXA4,ANXA6,ANXA9,AOC1,ATP2A1,CALB2,CALN1,CAPN1,CASQ2,CASR,CCBE1,CDH1,CDH11,CDH12,CDH13,CDH15,CDH16,CDH9,CDK5R1,CLSTN2,CPS1,DCHS2,DOC2B,DYSF,EDIL3,EFEMP1,EFEMP2,EGFL6,EGFLAM,EHD2,FAM20C,FBLN5,FSTL4,FSTL5,GALNT3,GCH1,HABP2,HRC,KCNIP1,KCNIP4,MAN1A1,MATN2,MCTP2,MGP,MYL1,MYL12A,MYL4,MYL6B,MYL9,MYLPF,NCS1,NELL1,NID1,NID2,NPNT,NRXN1,PAMR1,PCDH1,PCDH11Y,PCDH17,PCP4,PLA2G4A,PLCB…
GO:0022838	9.72395e-10	2.59485	26.5721	61	442	substrate-specific channel activity	GO_MF	ABCC9,ANO1,ANXA2,ANXA6,AQP2,ASIC2,BSND,CACNB1,CACNG5,CHRNA1,CHRNB1,CHRND,CHRNG,CLCN5,CLCNKA,CLCNKB,CLDN4,CLIC5,FAM155A,FXYD1,FXYD3,FXYD5,GABRA3,GABRA5,GABRG2,GABRR1,GLRA2,GRIN2A,GRIN2B,GRIN3A,HCN1,IL1RAPL1,JPH1,JPH2,KCND3,KCNE3,KCNE4,KCNH1,KCNIP1,KCNIP4,KCNJ16,KCNJ3,KCNMB2,MCU,NCS1,OPRM1,P2RX3,RYR1,SCN2A,SCN3B,SCN7A,SCN9A,SCNN1A,SLC24A3,SLC40A1,SNAP25,TMEM37,TMEM38A,TMEM63A,TRPC3,TRPC6
GO:0005201	4.38728e-09	4.26693	7.97547	28	133	extracellular matrix structural constituent	GO_MF	ABI3BP,BGN,COL12A1,COL14A1,COL21A1,COL25A1,COL4A1,COL6A3,DCN,EDIL3,EFEMP1,EFEMP2,EMILIN1,FBLN5,FGB,HAPLN1,IGFBP7,LAMA4,LAMB1,MATN2,MFAP4,MGP,NID1,NID2,NPNT,OGN,PCOLCE,POSTN,TFPI2,TGFBI,THSD4,TNC
GO:0008324	9.57467e-09	2.17533	39.257	77	653	cation transmembrane transporter activity	GO_MF	ABCC9,ANO1,ANXA2,ANXA6,ASIC2,ATP1A1,ATP1B1,ATP2A1,ATP2B1,ATP6V0A4,ATP6V0C,ATP6V1B1,ATP6V1H,CACNB1,CACNG5,CHRNA1,CHRNB1,CHRND,CHRNG,CLCN5,CYB5A,FAM155A,GRIN2A,GRIN2B,GRIN3A,HCN1,IL1RAPL1,JPH1,JPH2,KCND3,KCNE3,KCNE4,KCNH1,KCNIP1,KCNIP4,KCNJ16,KCNJ3,KCNMB2,MCU,MRS2,NCS1,NDUFA4L2,NIPAL1,OPRM1,P2RX3,RYR1,SCN2A,SCN3B,SCN7A,SCN9A,SCNN1A,SLC10A2,SLC17A5,SLC1A1,SLC20A2,SLC22A5,SLC23A1,SLC24A3,SLC25A20,SLC…
GO:0050840	1.48391e-08	12.707	1.61512	12	27	extracellular matrix binding	GO_MF	ACHE,ADAMTS15,ADAMTS5,ANXA2,BCAM,BGN,CYR61,DCN,ITGA2,ITGA3,LGALS1,NID1,OLFML2A,PLEKHA2,SPOCK1,SPOCK2,SPOCK3,SPP1,TGFBI
GO:0008307	1.93807e-08	8.18825	2.64519	15	44	structural constituent of muscle	GO_MF	ACTN2,JPH1,KRT19,MYBPH,MYL1,MYL6B,MYL9,MYLPF,MYOM1,NEB,NEXN,PDLIM3,TPM1,TPM2,TTN
GO:0022836	3.0502e-08	2.61111	21.1014	49	351	gated channel activity	GO_MF	ANO1,ANXA2,ANXA6,ASIC2,BSND,CACNB1,CACNG5,CHRNA1,CHRNB1,CHRND,CHRNG,CLCN5,CLCNKA,CLCNKB,CLIC5,FAM155A,GABRA3,GABRA5,GABRG2,GABRR1,GLRA2,GRIN2A,GRIN2B,GRIN3A,HCN1,IL1RAPL1,JPH1,JPH2,KCND3,KCNE3,KCNE4,KCNH1,KCNIP1,KCNIP4,KCNJ16,KCNJ3,KCNMB2,NCS1,OPRM1,P2RX3,RYR1,SCN2A,SCN3B,SCN7A,SCN9A,SCNN1A,SNAP25,TMEM37,TMEM63A
GO:0001077	2.25722e-07	2.62951	17.9152	42	298	proximal promoter DNA-binding transcription activator activity, RNA polymerase II-specific	GO_MF	EGR1,EGR2,ELF1,ELF3,ELK1,ETS1,HEYL,HLF,HNF4A,HNF4G,HOXA5,HOXA6,HOXA7,HOXB3,HOXB5,HOXB6,HOXB7,HOXC6,JUNB,KLF10,KLF5,MAFK,MEF2C,MEF2D,MITF,MIXL1,MYC,MYOG,NFIB,NFIC,NPAS4,NR3C1,PAX8,PITX2,POU4F1,SIX1,SIX4,STAT3,TCF21,TP63,WT1,ZBTB7B
GO:0015318	4.7514e-07	1.9781	40.8689	74	688	inorganic molecular entity transmembrane transporter activity	GO_MF	ABCC9,ANKH,ANO1,ANXA2,ANXA6,AQP2,ASIC2,ATP1A1,ATP1B1,ATP2A1,ATP2B1,ATP6V0A4,ATP6V0C,ATP6V1B1,ATP6V1H,BSND,CACNB1,CACNG5,CHRNA1,CHRNB1,CHRND,CHRNG,CLCN5,CLCNKA,CLCNKB,CLDN4,CLIC5,CYB5A,FAM155A,FXYD1,FXYD3,FXYD5,GABRA3,GABRA5,GABRG2,GABRR1,GLRA2,GRIN2A,GRIN2B,GRIN3A,HCN1,IL1RAPL1,JPH1,JPH2,KCND3,KCNE3,KCNE4,KCNH1,KCNIP1,KCNIP4,KCNJ16,KCNJ3,KCNMB2,MCU,MPC1,MPC2,MRS2,NCS1,NDUFA4L2,NIPAL1,OPRM1,P2RX3,…
GO:1990837	9.34044e-07	1.84947	49.958	85	831	sequence-specific double-stranded DNA binding	GO_MF	AHR,ALX1,BARX2,BCL6,BHLHE40,DLX1,DMRT2,EGR1,EGR2,ELF1,ELF3,ELK1,EN1,ESRRB,ESRRG,ETS1,FOXC2,GATA3,GBX2,HEYL,HLF,HNF4A,HNF4G,HOXA3,HOXA4,HOXA5,HOXA6,HOXA7,HOXB3,HOXB5,HOXB6,HOXB7,HOXB9,HOXC6,HOXD4,HOXD8,HOXD9,IFI16,JUNB,KLF10,KLF5,MACC1,MAFK,MAPT,MEF2C,MEF2D,MITF,MIXL1,MUC1,MYC,MYOD1,MYOG,NFIB,NFIC,NFKB1,NPAS4,NR3C1,NRIP1,OSR1,OVOL1,PAX2,PAX8,PAX9,PHOX2A,PITX2,POU4F1,PPARG,PRDM11,PROX1,RARA,RARB,RR…
GO:0005244	9.99033e-07	2.94162	11.9635	31	199	voltage-gated ion channel activity	GO_MF	ANO1,ANXA2,BSND,CACNB1,CACNG5,CLCN5,CLCNKA,CLCNKB,CLIC5,GRIN2A,GRIN2B,GRIN3A,HCN1,IL1RAPL1,KCND3,KCNE3,KCNE4,KCNH1,KCNIP1,KCNIP4,KCNJ16,KCNJ3,NCS1,OPRM1,RYR1,SCN2A,SCN3B,SCN7A,SCN9A,SNAP25,TMEM37
GO:0051015	1.11331e-06	2.98762	11.4224	30	190	actin filament binding	GO_MF	ABLIM3,ACTN2,ANXA6,BIN1,CAPG,CDK5R1,CFL2,DSTN,FERMT2,FLNC,GAS7,HIP1R,LIMA1,MYH7,MYL4,MYO1C,MYOM1,NEB,NEXN,PLS3,SVIL,SYNE1,TAGLN,TMOD1,TNNC1,TNNC2,TPM1,TPM2,TTN,XIRP1
GO:0005178	1.57273e-06	3.54633	7.57486	23	126	integrin binding	GO_MF	ACTN2,ADAMTS5,CASR,CD151,CXCL12,CYR61,EDIL3,EGFL6,EMILIN1,FAP,FBLN5,GPNMB,IGF1,IGF2,ITGA2,ITGA3,NOV,NPNT,SYK,TGFBI,THY1,VCAM1,WISP1
GO:0005518	1.59506e-06	4.96462	4.0279	16	67	collagen binding	GO_MF	ABI3BP,ACHE,CCBE1,COL14A1,DCN,ITGA2,ITGA3,NID1,NID2,PCOLCE,PDGFA,SERPINH1,SPOCK1,SPOCK2,SPOCK3,TGFBI
GO:0046873	3.06939e-05	2.25162	17.4732	36	294	metal ion transmembrane transporter activity	GO_MF	ABCC9,ANXA2,ANXA6,ASIC2,ATP1A1,ATP1B1,ATP2A1,ATP2B1,CACNB1,CACNG5,FAM155A,GRIN2A,GRIN2B,GRIN3A,HCN1,IL1RAPL1,JPH1,JPH2,KCND3,KCNE3,KCNE4,KCNH1,KCNIP1,KCNIP4,KCNJ16,KCNJ3,KCNMB2,MCU,MRS2,NCS1,NIPAL1,OPRM1,RYR1,SCN2A,SCN3B,SCN7A,SCN9A,SCNN1A,SLC10A2,SLC1A1,SLC20A2,SLC23A1,SLC24A3,SLC30A3,SLC34A1,SLC34A2,SLC40A1,SLC4A4,SLC6A17,SLC6A5,SLC8A2,SLC9A9,SNAP25,TMEM37,TMEM38A,TRPC3,TRPC6
GO:0044212	3.17847e-05	1.72735	45.9386	74	770	transcription regulatory region DNA binding	GO_MF	AHR,ALX1,BARX2,BCL6,BHLHE40,CITED1,DLX1,DMRT2,EGR1,EGR2,ELF1,ELF3,ELK1,EN1,ESRRB,ESRRG,ETS1,FOXC2,GATA3,GBX2,GRHL2,HEYL,HLF,HNF4A,HNF4G,HOXA3,HOXA4,HOXA5,HOXA6,HOXA7,HOXB3,HOXB5,HOXB6,HOXB7,HOXB9,HOXC6,HOXD4,HOXD8,HOXD9,IFI16,IRF6,JUNB,KLF10,KLF5,MACC1,MAFK,MEF2C,MEF2D,MITF,MIXL1,MUC1,MYC,MYOD1,MYOG,NFIB,NFIC,NFKB1,NPAS4,NR3C1,NRIP1,OSR1,OVOL1,PAX2,PAX8,PAX9,PHOX2A,PITX2,POU4F1,PPARG,PRDM11,PROX1…
GO:0030165	4.67185e-05	3.61292	5.17015	16	86	PDZ domain binding	GO_MF	ACVR2A,ARHGAP29,ATP2B1,ERC1,F11R,FZD4,FZD8,LNX1,PDZK1,PLEKHA1,PLEKHA2,SLC22A5,SLC34A1,SNTB1,TGFBR3,TMEM88
GO:0004957	6.18509e-05	62.7689	0.30059	4	5	prostaglandin E receptor activity	GO_MF	HPGD,PTGER2,PTGER3,PTGER4
GO:0003779	0.00010134	2.32485	13.6412	29	231	actin binding	GO_MF	ABLIM3,ACTN2,ANXA6,BIN1,CAMK2B,CAP2,CAPG,CDK5R1,CFL2,CGN,COBL,COBLL1,DSTN,EPB41L1,EPS8L1,FERMT2,FHDC1,FHL3,FLNC,FMN1,FXYD5,GAS7,HIP1R,HOOK1,INPPL1,LIMA1,LIMCH1,LRRK2,MAPT,MTSS1,MYH7,MYL4,MYO1C,MYOM1,MYOZ2,NEB,NEXN,PHACTR1,PLS3,SNTB1,SVIL,SYN1,SYNE1,SYNPO,SYNPO2,TAGLN,TMOD1,TNNC1,TNNC2,TNNI1,TNNI2,TNNT2,TNNT3,TPM1,TPM2,TRPC6,TTN,VASH2,XIRP1
GO:0005261	0.000110712	3.68888	4.43435	14	75	cation channel activity	GO_MF	ABCC9,ANO1,ANXA2,ANXA6,ASIC2,CACNB1,CACNG5,CHRNA1,CHRNB1,CHRND,CHRNG,FAM155A,GRIN2A,GRIN2B,GRIN3A,HCN1,IL1RAPL1,JPH1,JPH2,KCND3,KCNE3,KCNE4,KCNH1,KCNIP1,KCNIP4,KCNJ16,KCNJ3,KCNMB2,MCU,NCS1,OPRM1,P2RX3,RYR1,SCN2A,SCN3B,SCN7A,SCN9A,SCNN1A,SLC24A3,SLC40A1,SNAP25,TMEM37,TMEM38A,TMEM63A,TRPC3,TRPC6
GO:0045499	0.000132004	6.62518	1.62319	8	27	chemorepellent activity	GO_MF	EFNA5,FLRT2,FLRT3,SEMA3D,SEMA3E,SEMA4A,SEMA4G,SEMA6D
GO:0004954	0.000151985	15.7033	0.60118	5	10	prostanoid receptor activity	GO_MF	HPGD,PPARG,PTGER2,PTGER3,PTGER4
GO:0098631	0.000169084	4.02591	3.54696	12	59	cell adhesion mediator activity	GO_MF	ANXA2,BCAM,CNTN4,DSCAM,EMILIN1,EPCAM,ITGA2,JUP,NEXN,PDLIM1,S100A11,TACSTD2
GO:0017080	0.000213261	5.24738	2.16425	9	36	sodium channel regulator activity	GO_MF	CAV3,FXYD1,FXYD3,FXYD5,NEDD4L,PRSS8,PTPN3,SCN3B,SGK1
GO:0001601	0.000216699	Inf	0.180354	3	3	peptide YY receptor activity	GO_MF	NPY1R,NPY2R,NPY5R
GO:0018636	0.000216699	Inf	0.180354	3	3	phenanthrene 9,10-monooxygenase activity	GO_MF	AKR1C1,AKR1C2,AKR1C3
GO:0030899	0.000216699	Inf	0.180354	3	3	calcium-dependent ATPase activity	GO_MF	TNNT1,TNNT2,TNNT3
GO:0003705	0.000225331	3.62232	4.18154	13	70	transcription factor activity, RNA polymerase II distal enhancer sequence-specific binding	GO_MF	ESRRB,HNF4A,HOXA5,HOXA6,HOXA7,HOXB5,HOXB6,HOXB7,HOXC6,MEF2C,MEF2D,MITF,MIXL1,MYOD1,MYOG,NFIX,NFKB1,POU4F1,PROX1,SIX1,SIX4,VGLL2
GO:0001540	0.000235487	3.86112	3.6672	12	61	amyloid-beta binding	GO_MF	ACHE,APBA1,APOE,CD36,COL25A1,FZD4,ITGA2,ITM2A,ITM2B,ITM2C,NGFR,TGFB2
GO:0022835	0.000235487	3.86112	3.6672	12	61	transmitter-gated channel activity	GO_MF	CHRNA1,CHRNB1,CHRND,CHRNG,GABRA3,GABRA5,GABRG2,GABRR1,GLRA2,GRIN2A,GRIN2B,GRIN3A
GO:0015081	0.000253517	2.57629	9.0177	21	150	sodium ion transmembrane transporter activity	GO_MF	ASIC2,ATP1A1,ATP1B1,HCN1,SCN2A,SCN3B,SCN7A,SCN9A,SCNN1A,SLC10A2,SLC1A1,SLC20A2,SLC23A1,SLC24A3,SLC34A1,SLC34A2,SLC4A4,SLC6A17,SLC6A5,SLC8A2,SLC9A9
GO:0003707	0.000308946	4.03084	3.24637	11	54	steroid hormone receptor activity	GO_MF	ESRRB,ESRRG,HNF4A,HNF4G,NR3C1,PPARG,RARA,RARB,RXRG,THRA,THRB
GO:0008201	0.000309799	2.46985	9.79923	22	163	heparin binding	GO_MF	ABI3BP,ADAMTS1,ADAMTS15,ADAMTS5,ANXA4,ANXA6,AOC1,APOE,COL25A1,CYR61,FGF7,GPNMB,HBEGF,NOV,NRP1,PCOLCE,POSTN,SERPINA5,SERPINE2,TENM1,TGFBR3,WISP1
GO:0042166	0.000324261	8.57047	1.02201	6	17	acetylcholine binding	GO_MF	ACHE,CHRM3,CHRNA1,CHRNB1,CHRND,CHRNG
GO:0001205	0.000331302	4.8849	2.28448	9	38	distal enhancer DNA-binding transcription activator activity, RNA polymerase II-specific	GO_MF	ESRRB,HOXB5,MEF2C,MEF2D,MIXL1,NFKB1,POU4F1,SIX1,SIX4
GO:0003708	0.000392575	20.9205	0.420826	4	7	retinoic acid receptor activity	GO_MF	ESRRG,RARA,RARB,RXRG
GO:0005114	0.000392575	20.9205	0.420826	4	7	type II transforming growth factor beta receptor binding	GO_MF	ENG,TGFB2,TGFB3,TGFBR3
GO:0098960	0.000397935	4.25611	2.82554	10	47	postsynaptic neurotransmitter receptor activity	GO_MF	CHRNA1,CHRNB1,CHRND,CHRNG,GABRA3,GABRA5,GABRG2,GABRR1,GLRA2,GRIN3A
GO:0005247	0.000431578	11.2153	0.721416	5	12	voltage-gated chloride channel activity	GO_MF	ANO1,BSND,CLCN5,CLCNKA,CLCNKB
GO:0001228	0.000442051	2.67811	7.45419	18	127	DNA-binding transcription activator activity, RNA polymerase II-specific	GO_MF	ALX1,BARX2,EGR1,EGR2,ELF1,ELF3,ELK1,ESRRB,ESRRG,ETS1,FOXC2,GBX2,GRHL2,HEYL,HLF,HNF4A,HNF4G,HOXA1,HOXA4,HOXA5,HOXA6,HOXA7,HOXB3,HOXB5,HOXB6,HOXB7,HOXC6,HOXD4,HOXD8,IRF6,JUNB,KLF10,KLF5,MACC1,MAFK,MEF2C,MEF2D,MITF,MIXL1,MYC,MYOD1,MYOG,NFIB,NFIC,NFKB1,NPAS4,NR3C1,OVOL1,PAX8,PAX9,PITX2,POU4F1,RREB1,RUNX1,SIX1,SIX4,STAT3,STAT6,TCF21,TP63,WT1,ZBTB7B
GO:0016247	0.000450328	3.33377	4.47455	13	75	channel regulator activity	GO_MF	ABCC9,BSND,CACNG5,CAV1,CAV3,DPP6,FXYD1,FXYD3,FXYD5,GRM7,KCNE3,KCNE4,KCNIP1,KCNIP4,KCNMB2,NEDD4L,NPY,NPY2R,NRXN1,PRKCB,PRSS8,PTPN3,SCN3B,SGK1,VAMP8
GO:0000977	0.000558264	2.29926	10.888	23	186	RNA polymerase II regulatory region sequence-specific DNA binding	GO_MF	AHR,ALX1,BARX2,BCL6,BHLHE40,DLX1,DMRT2,EGR1,EGR2,ELF1,ELF3,ELK1,EN1,ESRRB,ESRRG,ETS1,FOXC2,GATA3,GBX2,HEYL,HLF,HNF4A,HNF4G,HOXA3,HOXA4,HOXA5,HOXA6,HOXA7,HOXB3,HOXB5,HOXB6,HOXB7,HOXB9,HOXC6,HOXD4,HOXD8,HOXD9,IFI16,JUNB,KLF10,KLF5,MACC1,MAFK,MEF2C,MEF2D,MITF,MIXL1,MUC1,MYC,MYOD1,MYOG,NFIB,NFIC,NFKB1,NPAS4,NR3C1,NRIP1,OSR1,OVOL1,PAX8,PAX9,PHOX2A,PITX2,POU4F1,PPARG,PRDM11,PROX1,RARA,RARB,RREB1,RUNX1,…
GO:0005539	0.000622303	3.65573	3.50575	11	59	glycosaminoglycan binding	GO_MF	ABI3BP,ADAMTS1,ADAMTS15,ADAMTS5,ANXA4,ANXA6,AOC1,APOE,BGN,COL25A1,CYR61,DCN,EGFLAM,ENG,EPYC,FGF7,GPNMB,HABP2,HAPLN1,HBEGF,NOV,NRP1,PCOLCE,POSTN,SERPINA5,SERPINE2,SPOCK2,SPOCK3,SULF2,TENM1,TGFBR2,TGFBR3,WISP1
GO:0004435	0.000666123	5.79152	1.56307	7	26	phosphatidylinositol phospholipase C activity	GO_MF	CASR,CHRM3,EDNRA,F2RL2,PLCB1,PLCE1,PLCL1
GO:0031402	0.000747756	15.6894	0.480944	4	8	sodium ion binding	GO_MF	ATP1A1,ATP1B1,SCN9A,SLC34A2
GO:0000978	0.000757882	1.7414	27.4377	45	459	RNA polymerase II proximal promoter sequence-specific DNA binding	GO_MF	AHR,BHLHE40,EGR2,ELF1,ELF3,ELK1,EN1,ESRRB,ETS1,FOXC2,GATA3,HEYL,HNF4A,HNF4G,HOXA3,HOXA5,HOXA7,HOXB3,HOXB7,IFI16,JUNB,KLF10,KLF5,MAFK,MEF2C,MEF2D,MITF,MIXL1,MUC1,MYC,MYOD1,MYOG,NFIB,NFIC,NPAS4,NR3C1,NRIP1,OVOL1,PAX8,PITX2,PPARG,PROX1,RARA,RREB1,RUNX1,SALL1,SIX1,SIX4,SOX6,STAT3,STAT6,TBX15,TCF21,ZBTB7B
GO:0005253	0.000822174	2.94402	5.3505	14	89	anion channel activity	GO_MF	ANO1,BSND,CLCN5,CLCNKA,CLCNKB,CLDN4,CLIC5,FXYD1,FXYD3,GABRA3,GABRA5,GABRG2,GABRR1,GLRA2
GO:0031014	0.000827817	47.0322	0.240472	3	4	troponin T binding	GO_MF	TNNC1,TNNI2,TNNT1
GO:0047115	0.000827817	47.0322	0.240472	3	4	trans-1,2-dihydrobenzene-1,2-diol dehydrogenase activity	GO_MF	AKR1C1,AKR1C2,AKR1C3
GO:0004879	0.000853576	4.18043	2.57634	9	43	nuclear receptor activity	GO_MF	AHR,ESRRB,ESRRG,HNF4A,HNF4G,NR3C1,PPARG,RARA,RARB,RXRG,STAT3,THRA,THRB
GO:0015108	0.000904977	2.78418	6.0118	15	100	chloride transmembrane transporter activity	GO_MF	ANO1,BSND,CLCN5,CLCNKA,CLCNKB,CLDN4,CLIC5,FXYD1,FXYD3,GABRA3,GABRA5,GABRG2,GABRR1,GLRA2,SLC1A1
GO:0043169	0.000974334	1.25174	255.081	298	4243	cation binding	GO_MF	ABLIM3,ACAT1,ACHE,ACSM2B,ACSM3,ACTN2,ACVR1,ACVR2A,ADAM12,ADAM19,ADAMTS1,ADAMTS15,ADAMTS16,ADAMTS5,ADAMTS9,ADCY8,ADGRE5,ADH6,ADPRHL1,AGAP2,ANPEP,ANXA11,ANXA2,ANXA4,ANXA6,ANXA9,AOC1,APOBEC2,APOBEC3C,APOBEC3F,APOE,ARHGAP29,ARSD,ARSJ,ATP1A1,ATP1B1,ATP2A1,ATP2B1,ATP8A2,ATP8B1,B4GALT1,BCL6,BCO1,BHMT,BNC2,BSPRY,CA10,CA12,CADPS2,CALB2,CALN1,CAPN1,CASQ2,CASR,CCBE1,CDH1,CDH11,CDH12,CDH13,CDH15,CDH16,CDH9,C…
GO:0008083	0.000993271	2.28978	9.97958	21	166	growth factor activity	GO_MF	AGT,BMP3,CLEC11A,CXCL1,CXCL12,DKK1,EFEMP1,FGF7,GRN,HBEGF,IGF1,IGF2,INHBA,INHBB,MACC1,NOV,OGN,PDGFA,TGFB2,TGFB3,TIMP1
GO:0048306	0.00105691	3.3969	3.72731	11	62	calcium-dependent protein binding	GO_MF	ANXA11,ANXA2,ANXA4,ANXA6,CASQ2,S100A11,SNAP25,SYN1,TNNC1,TNNC2,TNNT3
GO:0015075	0.00113379	2.02526	14.3001	27	247	ion transmembrane transporter activity	GO_MF	ABCC9,ANKH,ANO1,ANXA2,ANXA6,ASIC2,ATP1A1,ATP1B1,ATP2A1,ATP2B1,ATP6V0A4,ATP6V0C,ATP6V1B1,ATP6V1H,BSND,CACNB1,CACNG5,CHRNA1,CHRNB1,CHRND,CHRNG,CLCN5,CLCNKA,CLCNKB,CLDN4,CLIC5,CYB5A,FAM155A,FXYD1,FXYD3,FXYD5,GABRA3,GABRA5,GABRG2,GABRR1,GLRA2,GRIN2A,GRIN2B,GRIN3A,HCN1,IL1RAPL1,JPH1,JPH2,KCND3,KCNE3,KCNE4,KCNH1,KCNIP1,KCNIP4,KCNJ16,KCNJ3,KCNMB2,MCU,MPC1,MPC2,MRS2,NCS1,NDUFA4L2,NIPAL1,OPRM1,P2RX3,PLP2,…
GO:0043177	0.00126686	2.10965	12.2641	24	204	organic acid binding	GO_MF	ACOX2,AKR1C1,AKR1C2,ASS1,CASR,CPS1,DDAH1,EGLN3,FABP3,GLRA2,GOT1,GRIN2B,GRIN3A,GRM7,HAPLN1,HNF4A,P3H2,PLOD2,PPARG,RARA,SERPINA5,SLC1A1,STX3,TDO2
GO:0044325	0.0013157	2.48471	7.51475	17	125	ion channel binding	GO_MF	ABCC9,ACTN2,ANK1,CASR,CAV1,CAV3,FXYD1,HRC,KCND3,KCNE3,KCNE4,KCNH1,LRRK2,NEDD4L,S100A10,SCN3B,TCAF2
GO:0004033	0.00134945	5.00086	1.74342	7	29	aldo-keto reductase (NADP) activity	GO_MF	AKR1C1,AKR1C2,AKR1C3,CYB5A,DHRS3,RDH10,SPR
GO:0043236	0.00134945	5.00086	1.74342	7	29	laminin binding	GO_MF	ACHE,BCAM,ITGA2,ITGA3,LGALS1,NID1,PLEKHA2
GO:0008191	0.00140623	7.84929	0.90177	5	15	metalloendopeptidase inhibitor activity	GO_MF	SPOCK1,SPOCK2,SPOCK3,TIMP1,TIMP3
GO:0098772	0.00147727	1.42032	71.1278	96	1218	molecular function regulator	GO_MF	ABCC9,ACTN2,AFAP1L2,AGAP2,AGT,ALDH1A1,ANXA2,ANXA4,APOE,ARHGAP1,ARHGAP20,ARHGAP24,ARHGAP29,ARHGAP31,ARHGAP6,ARHGAP8,ARHGEF3,ARHGEF38,ARHGEF5,ARHGEF6,ATP1B1,ATP6V1H,BMP3,BSND,CACNG5,CAMK2B,CAV1,CAV3,CCL2,CDK5R1,CDKN1A,CDKN1C,CHGB,CISH,CLEC11A,COL6A3,CPEB2,CTSA,CTSC,CTSH,CXCL1,CXCL12,CXCL16,DKK1,DOCK9,DPP6,DTX3L,EFEMP1,EFNA5,ELFN1,ELMO1,ELMOD1,EPS8L1,ERBB3,FGD5,FGF7,FLRT2,FLRT3,FNDC5,FRY,FXYD1,FXYD3…
GO:0050431	0.00150878	5.89042	1.3226	6	22	transforming growth factor beta binding	GO_MF	ACVR1,CD36,ENG,TGFB3,TGFBR2,TGFBR3
GO:0017124	0.00156922	2.43924	7.63498	17	127	SH3 domain binding	GO_MF	ADAM12,ADAM19,AFAP1L2,ARHGAP1,ARHGAP31,ARHGAP6,CYBA,DNAJC6,ELMO1,FMN1,HIP1R,INPPL1,MAPT,OSTF1,PTPN6,SGIP1,ZNF106
GO:0005262	0.00157616	3.01322	4.4913	12	75	calcium channel activity	GO_MF	ANXA2,ANXA6,CACNB1,CACNG5,FAM155A,GRIN2A,GRIN2B,GRIN3A,IL1RAPL1,JPH1,JPH2,MCU,NCS1,OPRM1,RYR1,SLC24A3,TMEM37,TRPC3,TRPC6
GO:0004867	0.00157646	2.72495	5.71121	14	95	serine-type endopeptidase inhibitor activity	GO_MF	AGT,COL6A3,ITIH5,SERPINA5,SERPINE2,SERPINF1,SERPINF2,SERPINH1,SERPINI1,SPINT1,SPOCK1,TFPI,TFPI2,WFDC2
GO:0030374	0.00179409	3.14909	3.96779	11	66	nuclear receptor transcription coactivator activity	GO_MF	ACTN2,DCAF6,NCOA1,NCOA7,PPARG,PPARGC1A,PRKCB,RARA,RARB,THRA,THRB
GO:0033613	0.00183106	2.95348	4.56897	12	76	activating transcription factor binding	GO_MF	BHLHE40,DUSP26,EGR2,HNF4A,HOXA4,HOXD4,MEF2C,MEF2D,MYC,NEK6,PITX2,PPARG
GO:0042805	0.00192476	4.05765	2.3446	8	39	actinin binding	GO_MF	LDB3,MYOM1,NFKB1,PPARG,RARA,SYNPO2,TRPC6,TTN
GO:0030276	0.00192495	3.34853	3.42672	10	57	clathrin binding	GO_MF	BIN1,DAB2,DNAJC6,HIP1R,LRRK2,NSG1,SNAP91,SYT10,TOM1L2,TRPC6
GO:0015464	0.00193862	5.54359	1.38271	6	23	acetylcholine receptor activity	GO_MF	ANXA9,CHRM3,CHRNA1,CHRNB1,CHRND,CHRNG
GO:0031013	0.00197677	23.5147	0.30059	3	5	troponin I binding	GO_MF	TNNC1,TNNT2,TNNT3
GO:0050833	0.00197677	23.5147	0.30059	3	5	pyruvate transmembrane transporter activity	GO_MF	MPC1,MPC2,SLC16A7
GO:0070888	0.00266468	3.45267	3.0059	9	50	E-box binding	GO_MF	AHR,BHLHE40,GATA3,MITF,MYC,MYOD1,MYOG,PPARG,TCF21
GO:0034713	0.00304704	8.96374	0.661298	4	11	type I transforming growth factor beta receptor binding	GO_MF	ACVR2A,ENG,TGFB3,TGFBR2
GO:0042577	0.00304704	8.96374	0.661298	4	11	lipid phosphatase activity	GO_MF	PLPP1,PLPPR1,PLPPR4,PLPPR5
GO:0017046	0.00306652	3.37026	3.06602	9	51	peptide hormone binding	GO_MF	ACVR1,AVPR1A,CALCRL,GHR,INHBA,PRLR,PTH1R,SLC40A1,VIPR2
GO:0019199	0.00317149	2.73863	4.86956	12	81	transmembrane receptor protein kinase activity	GO_MF	ACVR1,ACVR2A,EFEMP1,EFNA3,EPHA6,ERBB3,MET,NRP1,PDGFRA,SOSTDC1,TGFBR2,TGFBR3
GO:0002020	0.00336233	2.31474	7.51475	16	125	protease binding	GO_MF	ANXA2,BIN1,CCBE1,CDK5R1,CHL1,DPP4,FAP,FLOT2,IL1R1,ITGA3,RYR1,SERPINA5,SERPINF2,TIMP1,TIMP3,TTN
GO:0015459	0.00361624	3.60202	2.57907	8	43	potassium channel regulator activity	GO_MF	ABCC9,CAV1,CAV3,DPP6,KCNE3,KCNE4,KCNIP1,KCNIP4,KCNMB2,NEDD4L,SGK1
GO:0008081	0.00366469	2.55965	5.59097	13	93	phosphoric diester hydrolase activity	GO_MF	CASR,CHRM3,CNP,EDNRA,F2RL2,PDE1C,PDE7B,PLCB1,PLCE1,PLCL1,PLD1,PRKAR1B,SMPDL3B
GO:1904315	0.00373521	4.72571	1.55858	6	26	transmitter-gated ion channel activity involved in regulation of postsynaptic membrane potential	GO_MF	CHRNA1,CHRNB1,CHRND,CHRNG,GABRA3,GABRA5,GABRG2,GABRR1,GLRA2,GRIN3A
GO:0008131	0.00377685	15.6755	0.360708	3	6	primary amine oxidase activity	GO_MF	AOC1,MAOB,VCAM1
GO:0047086	0.00377685	15.6755	0.360708	3	6	ketosteroid monooxygenase activity	GO_MF	AKR1C1,AKR1C2,AKR1C3
GO:0005544	0.00401256	3.21668	3.18625	9	53	calcium-dependent phospholipid binding	GO_MF	ANXA11,ANXA2,ANXA4,ANXA6,ANXA9,DOC2B,DYSF,PLA2G4A,SYT10
GO:0033130	0.00435478	7.8428	0.721416	4	12	acetylcholine receptor binding	GO_MF	LY6H,LYPD1,NRXN1,RAPSN
GO:1902282	0.00435478	7.8428	0.721416	4	12	voltage-gated potassium channel activity involved in ventricular cardiac muscle cell action potential repolarization	GO_MF	KCND3,KCNE3,KCNE4,KCNJ3
GO:0005248	0.00445388	5.60528	1.14224	5	19	voltage-gated sodium channel activity	GO_MF	HCN1,SCN2A,SCN3B,SCN7A,SCN9A
GO:0038191	0.00445388	5.60528	1.14224	5	19	neuropilin binding	GO_MF	SEMA3D,SEMA3E,SEMA4A,SEMA4G,SEMA6D
GO:0098641	0.00445388	5.60528	1.14224	5	19	cadherin binding involved in cell-cell adhesion	GO_MF	ANXA2,EPCAM,PDLIM1,S100A11,TACSTD2
GO:0046982	0.00500373	1.55986	30.2393	45	503	protein heterodimerization activity	GO_MF	ADRA1A,ADRA1B,ADRA2A,AHR,ALX1,BHLHE40,CAV1,CYBA,DGKD,ENO3,ERBB3,FLOT2,FZD4,GABBR2,HEYL,HIP1R,INHBA,ITGA2,ITGA3,KCNH1,MEF2C,MEF2D,MID2,MYOD1,MYOG,NEFL,NFKB1,NPAS4,PDGFA,POLE4,PPARG,RARA,SIM1,SIM2,SOX6,SYT10,SYT16,TBX15,TENM1,TGFB2,TGFB3,TPD52L1,TPM1,TPM2,ZHX3
GO:0005096	0.00549694	1.76421	16.7729	28	279	GTPase activator activity	GO_MF	AGAP2,ALDH1A1,ARHGAP1,ARHGAP20,ARHGAP24,ARHGAP29,ARHGAP31,ARHGAP6,ARHGAP8,ARHGEF6,ELMOD1,HTR2B,LRRK2,NRP1,PLCB1,RANBP3L,RAP1GAP,RGS2,RGS4,RGS7,RGS9,STARD13,STARD8,TBC1D30,TBC1D4,TBC1D8,THY1,VAV3
GO:0008195	0.00599392	6.97096	0.781534	4	13	phosphatidate phosphatase activity	GO_MF	PLPP1,PLPPR1,PLPPR4,PLPPR5
GO:0035326	0.00618437	2.15542	7.99569	16	133	enhancer binding	GO_MF	AHR,BHLHE40,ESRRB,GATA3,HOXA5,HOXA6,HOXA7,HOXB5,HOXB6,HOXB7,HOXC6,MEF2C,MIXL1,NFKB1,POU4F1,ZBTB7B
GO:0001758	0.00631506	11.7559	0.420826	3	7	retinal dehydrogenase activity	GO_MF	AKR1C3,ALDH1A1,ALDH1A2
GO:0004972	0.00631506	11.7559	0.420826	3	7	NMDA glutamate receptor activity	GO_MF	GRIN2A,GRIN2B,GRIN3A
GO:0015321	0.00631506	11.7559	0.420826	3	7	sodium-dependent phosphate transmembrane transporter activity	GO_MF	SLC20A2,SLC34A1,SLC34A2
GO:0050693	0.00631506	11.7559	0.420826	3	7	LBD domain binding	GO_MF	CITED1,PPARG,PROX1
GO:0070324	0.00631506	11.7559	0.420826	3	7	thyroid hormone binding	GO_MF	CTSH,THRA,THRB
GO:0097677	0.00631506	11.7559	0.420826	3	7	STAT family protein binding	GO_MF	DTX3L,PARP9,PTPRT
GO:0098821	0.00631506	11.7559	0.420826	3	7	BMP receptor activity	GO_MF	ACVR1,ACVR2A,SOSTDC1
GO:0030414	0.00666124	1.94801	10.9415	20	182	peptidase inhibitor activity	GO_MF	AGT,COL6A3,GPC3,ITIH5,PI15,SERPINA5,SERPINE2,SERPINF1,SERPINF2,SERPINH1,SERPINI1,SPINT1,SPOCK1,SPOCK2,SPOCK3,TFPI,TFPI2,TIMP1,TIMP3,WFDC2
GO:0000980	0.0068297	2.3527	6.0118	13	100	RNA polymerase II distal enhancer sequence-specific DNA binding	GO_MF	BHLHE40,ESRRB,HOXA5,HOXA6,HOXA7,HOXB5,HOXB6,HOXB7,HOXC6,MEF2C,MIXL1,NFKB1,POU4F1
GO:0001965	0.00705294	4.90403	1.26248	5	21	G-protein alpha-subunit binding	GO_MF	F2RL1,HTR2B,OPRM1,RGS2,RGS4
GO:0016638	0.00705294	4.90403	1.26248	5	21	oxidoreductase activity, acting on the CH-NH2 group of donors	GO_MF	AOC1,LOX,MAOB,PNPO,VCAM1
GO:0035925	0.00799709	6.27348	0.841652	4	14	mRNA 3'-UTR AU-rich region binding	GO_MF	CPEB2,RBM24,RBMS3,ZFP36
GO:0048185	0.00799709	6.27348	0.841652	4	14	activin binding	GO_MF	ACVR1,ACVR2A,ENG,TGFBR3
GO:0005230	0.00810827	2.8384	3.53678	9	59	extracellular ligand-gated ion channel activity	GO_MF	CHRNA1,CHRNB1,CHRND,CHRNG,GABRA3,GABRA5,GABRG2,GABRR1,GLRA2,GRIN2A,GRIN2B,GRIN3A,P2RX3
GO:0008092	0.00847483	1.53931	27.8345	41	481	cytoskeletal protein binding	GO_MF	ABLIM3,ACTA1,ACTC1,ACTN2,ANK1,ANXA2,ANXA6,APOE,ATP1A1,BIN1,CAMK2B,CAP2,CAPG,CAPN6,CAV3,CDC42EP3,CDH1,CDH11,CDH12,CDH13,CDH15,CDH9,CDK5R1,CFL2,CGN,COBL,COBLL1,DCDC2,DES,DNM3,DSTN,DYSF,EPB41L1,EPS8L1,FABP3,FBLIM1,FERMT2,FHDC1,FHL3,FLNC,FMN1,FXYD5,GAS2,GAS7,HIP1R,HOOK1,INPPL1,KIF12,KIF26B,LDB3,LIMA1,LIMCH1,LRRK2,MAPT,MID2,MTSS1,MYH7,MYL4,MYL9,MYLIP,MYO1C,MYOM1,MYOZ2,NAV3,NDRG1,NEB,NEK6,NEXN,NFKB1,OP…
GO:0005523	0.0103938	5.70282	0.90177	4	15	tropomyosin binding	GO_MF	TMOD1,TNNT1,TNNT2,TNNT3
GO:0002950	0.0103995	31.3251	0.180354	2	3	ceramide phosphoethanolamine synthase activity	GO_MF	SGMS1,SGMS2
GO:0004937	0.0103995	31.3251	0.180354	2	3	alpha1-adrenergic receptor activity	GO_MF	ADRA1A,ADRA1B
GO:0030172	0.0103995	31.3251	0.180354	2	3	troponin C binding	GO_MF	TNNT2,TNNT3
GO:0032038	0.0103995	31.3251	0.180354	2	3	myosin II heavy chain binding	GO_MF	LIMCH1,MYL4
GO:0033188	0.0103995	31.3251	0.180354	2	3	sphingomyelin synthase activity	GO_MF	SGMS1,SGMS2
GO:0034714	0.0103995	31.3251	0.180354	2	3	type III transforming growth factor beta receptor binding	GO_MF	TGFB2,TGFB3
GO:0044729	0.0103995	31.3251	0.180354	2	3	hemi-methylated DNA-binding	GO_MF	EGR1,WT1
GO:0047023	0.0103995	31.3251	0.180354	2	3	androsterone dehydrogenase activity	GO_MF	AKR1C1,AKR1C3
GO:0047493	0.0103995	31.3251	0.180354	2	3	ceramide cholinephosphotransferase activity	GO_MF	SGMS1,SGMS2
GO:0047718	0.0103995	31.3251	0.180354	2	3	indanol dehydrogenase activity	GO_MF	AKR1C1,AKR1C3
GO:0050692	0.0103995	31.3251	0.180354	2	3	DBD domain binding	GO_MF	PPARG,PROX1
GO:0005044	0.0105554	2.92316	3.06602	8	51	scavenger receptor activity	GO_MF	CD36,CFI,CXCL16,MEGF10,PRSS12,SCARA3,SCARA5,TMPRSS2
GO:0030215	0.0105572	4.35861	1.38271	5	23	semaphorin receptor binding	GO_MF	SEMA3D,SEMA3E,SEMA4A,SEMA4G,SEMA6D
GO:0005496	0.0105768	2.40709	4.98207	11	83	steroid binding	GO_MF	ANXA6,APOE,ATP1A1,CAV1,ESRRB,ESRRG,HSD11B2,NPC2,NR3C1,PAQR5,PROM2,SULT1E1,SYP
GO:0030545	0.0108506	1.48315	31.6221	45	526	receptor regulator activity	GO_MF	AGT,BMP3,CCL2,CHGB,CLEC11A,CXCL1,CXCL12,CXCL16,DKK1,EFEMP1,EFNA5,FGF7,FLRT2,FLRT3,FNDC5,GAL,GPNMB,GRN,HBEGF,IGF1,IGF2,IL17B,IL32,INHBA,INHBB,LY6H,LYPD1,MACC1,MAPT,NOV,NPY,OGN,PDGFA,PENK,SCG2,SEMA3D,SEMA3E,SEMA4A,SEMA4G,SEMA6D,SPP1,SST,TGFB2,TGFB3,TIMP1
GO:0019899	0.0110268	1.24145	127.556	152	2139	enzyme binding	GO_MF	ACAT1,ACTA2,ACTN2,ADRA2A,AKAP12,ANK1,ANXA2,ANXA6,ARHGAP1,ARHGEF3,ARHGEF38,ARHGEF5,ARHGEF6,ATP1A1,ATP1B1,ATP6V0A4,ATP6V0C,AVPR1A,BIN1,BLNK,CAMK2B,CAP2,CASP8,CASR,CASS4,CAV1,CAV3,CCBE1,CDC42EP3,CDK5R1,CDKN1A,CHL1,CTSC,CYB5A,DLG2,DNM3,DOCK9,DPP4,DTX3L,EEF1A2,EGR1,EGR2,ELMO1,EPS8L1,ERBB3,ERC1,ESRRB,ETS1,FAM83B,FAP,FGD5,FGF7,FLOT2,FOXO1,FZD4,FZD8,GCH1,GFRA1,GFRA3,GHR,GPR37,GRB7,GRIN2A,GRIN2B,GRIN3A,GS…
GO:0022804	0.011173	1.60134	20.9211	32	348	active transmembrane transporter activity	GO_MF	ABCC9,ANKH,ATP1A1,ATP1B1,ATP2A1,ATP2B1,ATP6V0A4,ATP6V0C,ATP6V1H,CLCN5,LMBRD1,MCU,SLC10A2,SLC16A4,SLC16A7,SLC17A5,SLC1A1,SLC20A2,SLC22A5,SLC23A1,SLC24A3,SLC25A30,SLC25A4,SLC34A1,SLC34A2,SLC4A4,SLC6A17,SLC6A5,SLC8A2,SLC9A9,SLCO2A1,SLCO4C1
GO:0015103	0.0128951	3.07908	2.56508	7	43	inorganic anion transmembrane transporter activity	GO_MF	ABCC9,ANKH,ANO1,BSND,CLCN5,CLCNKA,CLCNKB,CLDN4,CLIC5,FXYD1,FXYD3,GABRA3,GABRA5,GABRG2,GABRR1,GLRA2,SLC1A1,SLC20A2,SLC25A30,SLC34A1,SLC34A2,SLC4A4
GO:0005237	0.01321	5.22727	0.961887	4	16	inhibitory extracellular ligand-gated ion channel activity	GO_MF	GABRA3,GABRA5,GABRG2,GLRA2
GO:0022848	0.01321	5.22727	0.961887	4	16	acetylcholine-gated cation-selective channel activity	GO_MF	CHRNA1,CHRNB1,CHRND,CHRNG
GO:0051371	0.01321	5.22727	0.961887	4	16	muscle alpha-actinin binding	GO_MF	LDB3,MYOM1,SYNPO2,TTN
GO:0071837	0.01321	5.22727	0.961887	4	16	HMG box domain binding	GO_MF	EGR2,GATA3,HOXA3,MEF2C
GO:0005436	0.0138422	7.83633	0.541062	3	9	sodium:phosphate symporter activity	GO_MF	SLC20A2,SLC34A1,SLC34A2
GO:0019870	0.0138422	7.83633	0.541062	3	9	potassium channel inhibitor activity	GO_MF	CAV1,CAV3,NEDD4L
GO:0052650	0.0138422	7.83633	0.541062	3	9	NADP-retinol dehydrogenase activity	GO_MF	AKR1C3,DHRS3,RDH10
GO:0097493	0.0138422	7.83633	0.541062	3	9	structural molecule activity conferring elasticity	GO_MF	EMILIN1,FBLN5,TTN
GO:0099186	0.0138422	7.83633	0.541062	3	9	structural constituent of postsynapse	GO_MF	DLG2,DNM3,NEFL
GO:0033293	0.0138691	2.57163	3.84755	9	64	monocarboxylic acid binding	GO_MF	ACOX2,AKR1C1,AKR1C2,FABP3,HNF4A,PPARG,RARA,SERPINA5,STX3
GO:0005246	0.0151512	2.97079	2.64519	7	44	calcium channel regulator activity	GO_MF	CAV3,GRM7,NPY,NPY2R,NRXN1,PRKCB,SGK1
GO:0004620	0.0155167	2.16965	5.95168	12	99	phospholipase activity	GO_MF	CASR,CHRM3,EDNRA,F2RL2,MGLL,PLA1A,PLA2G4A,PLCB1,PLCE1,PLCL1,PLD1,SMPDL3B
GO:0016595	0.0189022	6.71645	0.60118	3	10	glutamate binding	GO_MF	CPS1,GRIN2B,SLC1A1
GO:0031681	0.0189022	6.71645	0.60118	3	10	G-protein beta-subunit binding	GO_MF	F2RL1,OPRM1,RGS7
GO:0042802	0.0191645	1.34418	49.3288	64	864	identical protein binding	GO_MF	ACAT1,ACHE,ACOX2,ACPP,ACTN2,ACVR1,ADRA2A,AHR,ALCAM,ALX1,AMOTL2,ANXA2,ANXA4,ANXA6,ANXA9,AOC1,APOBEC2,APOBEC3F,APOE,ASS1,ATP2A1,BCL6,BHLHE40,BIN1,CAMK2B,CAP2,CASP8,CASQ2,CASR,CAV1,CDH1,CDH11,CDH12,CDH13,CDH15,CDH9,CIDEB,CITED1,CLCN5,CLCNKA,CLDN1,CLDN10,CLDN11,CLDN19,CLDN3,CLDN4,CLDN6,CLDN7,CRYL1,CTSC,DES,DGAT2,DGKD,DMRT2,DPP4,EHD2,EMILIN1,ENG,ENO3,ERBB3,ETS1,FAP,FBLN5,FIBIN,FLRT3,FOXC2,FZD4,GBP3,GC…
GO:0001653	0.0195121	1.86599	9.07781	16	151	peptide receptor activity	GO_MF	AVPR1A,CALCRL,EDNRA,F2RL1,F2RL2,GAL,GPR37,LGR4,NPY1R,NPY2R,NPY5R,OPRM1,PROKR2,PTH1R,TACR1,VIPR2
GO:0001602	0.0199712	15.6616	0.240472	2	4	pancreatic polypeptide receptor activity	GO_MF	NPY1R,NPY5R
GO:0070053	0.0199712	15.6616	0.240472	2	4	thrombospondin receptor activity	GO_MF	CD36,SDC4
GO:0070326	0.0199712	15.6616	0.240472	2	4	very-low-density lipoprotein particle receptor binding	GO_MF	APOE,RELN
GO:0001968	0.0207771	3.56527	1.62319	5	27	fibronectin binding	GO_MF	IGFBP5,ITGA3,ITGA4,PLEKHA2,SDC4
GO:0015276	0.0209033	2.37717	4.11477	9	69	ligand-gated ion channel activity	GO_MF	ANXA6,ASIC2,CHRNA1,CHRNB1,CHRND,CHRNG,GABRA3,GABRA5,GABRG2,GABRR1,GLRA2,GRIN2A,GRIN2B,GRIN3A,HCN1,JPH1,JPH2,KCNJ16,KCNJ3,P2RX3,RYR1,SCNN1A
GO:0019901	0.021843	1.38131	38.235	51	636	protein kinase binding	GO_MF	ACTA2,ADRA2A,ATP1A1,ATP1B1,AVPR1A,BLNK,CASR,CASS4,CAV1,CDK5R1,CDKN1A,EEF1A2,FAM83B,GCH1,GHR,GRB7,GYS1,HSPB1,JUP,KCNH1,LDB3,MAP3K1,MAPT,MVP,NCS1,NEK6,NR3C1,NRP1,OSR1,PARD6B,PRKAR1B,PRKCB,PTPN14,PTPN6,PTPRR,RARA,RHOC,RHOJ,SDC4,SH3GL2,SNAP91,STAT3,SYK,SYN1,TGFBR2,THY1,TMEM173,TOM1L2,TTN,TUBA4A,ZFP36
GO:0060589	0.0222589	1.52035	21.2216	31	353	nucleoside-triphosphatase regulator activity	GO_MF	AGAP2,ALDH1A1,ARHGAP1,ARHGAP20,ARHGAP24,ARHGAP29,ARHGAP31,ARHGAP6,ARHGAP8,ARHGEF6,ATP1B1,CPEB2,ELMOD1,HTR2B,LRRK2,NRP1,PLCB1,RAB3A,RANBP3L,RAP1GAP,RGS2,RGS4,RGS7,RGS9,STARD13,STARD8,TBC1D30,TBC1D4,TBC1D8,THY1,VAV3
GO:0005102	0.0227857	1.25052	86.8533	105	1476	signaling receptor binding	GO_MF	ACOX2,ACTN2,ACVR2A,ADAMTS5,ADRA2A,AGT,ALCAM,ANGPTL1,APOE,AVPR1A,BLNK,BMP3,CASP8,CASR,CAV1,CCL2,CD151,CD36,CDK5R1,CHGB,CLEC11A,CXCL1,CXCL12,CXCL16,CYR61,DKK1,DLG2,DNM3,DPP4,EDIL3,EFEMP1,EFNA1,EFNA3,EFNA5,EGFL6,EMILIN1,ENG,EPS8L1,ERMAP,F2RL1,FAM83B,FAP,FBLN5,FGB,FGF7,FLOT2,FLRT2,FLRT3,FNDC5,FRK,FZD8,GABRA5,GAL,GATA3,GFRA1,GFRA3,GNA14,GPNMB,GRN,HBEGF,HNF4A,IGF1,IGF2,IL17B,IL1R1,IL1RAPL1,IL32,INHBA,I…
GO:0005245	0.0236858	2.68031	2.88566	7	48	voltage-gated calcium channel activity	GO_MF	ANXA2,CACNB1,CACNG5,IL1RAPL1,NCS1,OPRM1,RYR1
GO:0005520	0.0240775	3.41006	1.6833	5	28	insulin-like growth factor binding	GO_MF	CYR61,IGFBP5,IGFBP7,NOV,WISP1
GO:0004890	0.0243836	4.18106	1.14224	4	19	GABA-A receptor activity	GO_MF	GABRA3,GABRA5,GABRG2,GABRR1
GO:0030674	0.0246102	1.7725	10.0998	17	168	protein binding, bridging	GO_MF	ANK1,ARHGAP1,ARHGAP6,BLNK,CAV1,COL14A1,DAB2,FLRT2,FLRT3,GRB7,HIP1R,MAPT,NEFL,SKAP2,TNNT2,VAV3,VPS11
GO:0016248	0.0246587	2.94236	2.28448	6	38	channel inhibitor activity	GO_MF	CAV1,CAV3,KCNMB2,NEDD4L,SCN3B,VAMP8
GO:0004312	0.024848	5.87654	0.661298	3	11	fatty acid synthase activity	GO_MF	ELOVL1,ELOVL7,OXSM
GO:0008503	0.024848	5.87654	0.661298	3	11	benzodiazepine receptor activity	GO_MF	GABRA3,GABRA5,GABRG2
GO:0048407	0.024848	5.87654	0.661298	3	11	platelet-derived growth factor binding	GO_MF	COL4A1,PDGFA,PDGFRA
GO:0042578	0.0249945	1.58281	16.476	25	276	phosphoric ester hydrolase activity	GO_MF	ACPP,ATP1A1,CASR,CHRM3,CNP,CTDSPL,DNAJC6,DUSP26,DUSP27,DUSP9,EDNRA,EYA1,EYA4,F2RL2,IMPA2,INPPL1,PDE1C,PDE7B,PLCB1,PLCE1,PLCL1,PLD1,PLPP1,PLPPR1,PLPPR4,PLPPR5,PPP1R3C,PPP2R2B,PRKAR1B,PTP4A3,PTPN14,PTPN3,PTPN6,PTPRR,PTPRT,SGPP2,SMPDL3B,TNS2
GO:0016597	0.0259652	2.6227	2.93911	7	49	amino acid binding	GO_MF	ASS1,CASR,CPS1,DDAH1,GLRA2,GRIN2B,GRIN3A,GRM7,SLC1A1,TDO2
GO:0061135	0.025985	1.72829	10.9415	18	182	endopeptidase regulator activity	GO_MF	AGT,COL6A3,ITIH5,SERPINA5,SERPINE2,SERPINF1,SERPINF2,SERPINH1,SERPINI1,SPINT1,SPOCK1,SPOCK2,SPOCK3,TFPI,TFPI2,TIMP1,TIMP3,WFDC2
GO:0008188	0.0289951	2.55533	3.0059	7	50	neuropeptide receptor activity	GO_MF	GAL,NPY1R,NPY2R,NPY5R,OPRM1,PROKR2,TACR1
GO:0016408	0.0290673	3.91951	1.20236	4	20	C-acyltransferase activity	GO_MF	ACAT1,ACSM2B,ACSM3,SPTLC3
GO:0019903	0.0290813	1.85052	7.99569	14	133	protein phosphatase binding	GO_MF	ANK1,FOXO1,GRIN3A,JUP,MAPT,MET,MVP,MYOZ2,PHACTR1,PPARG,PPP1R3C,PTPRT,STAT3,STAT6
GO:0022857	0.0306355	2.09598	5.09518	10	89	transmembrane transporter activity	GO_MF	ABCC9,ANKH,ANO1,ANXA2,ANXA6,AQP2,ASIC2,ATP1A1,ATP1B1,ATP2A1,ATP2B1,ATP6V0A4,ATP6V0C,ATP6V1B1,ATP6V1H,BLOC1S3,BSND,CACNB1,CACNG5,CHRNA1,CHRNB1,CHRND,CHRNG,CLCN5,CLCNKA,CLCNKB,CLDN4,CLIC5,CYB5A,FAM155A,FXYD1,FXYD3,FXYD5,GABRA3,GABRA5,GABRG2,GABRR1,GJA5,GJB1,GJD2,GLRA2,GRIN2A,GRIN2B,GRIN3A,HCN1,IL1RAPL1,JPH1,JPH2,KCND3,KCNE3,KCNE4,KCNH1,KCNIP1,KCNIP4,KCNJ16,KCNJ3,KCNMB2,LMBRD1,MCU,MPC1,MPC2,MRS2,NCS…
GO:0015267	0.0307561	3.82383	1.2207	4	21	channel activity	GO_MF	ABCC9,ANO1,ANXA2,ANXA6,AQP2,ASIC2,BSND,CACNB1,CACNG5,CHRNA1,CHRNB1,CHRND,CHRNG,CLCN5,CLCNKA,CLCNKB,CLDN4,CLIC5,FAM155A,FXYD1,FXYD3,FXYD5,GABRA3,GABRA5,GABRG2,GABRR1,GJA5,GJB1,GJD2,GLRA2,GRIN2A,GRIN2B,GRIN3A,HCN1,IL1RAPL1,JPH1,JPH2,KCND3,KCNE3,KCNE4,KCNH1,KCNIP1,KCNIP4,KCNJ16,KCNJ3,KCNMB2,MCU,NCS1,OPRM1,P2RX3,RYR1,SCN2A,SCN3B,SCN7A,SCN9A,SCNN1A,SLC24A3,SLC40A1,SNAP25,STEAP1,TMEM37,TMEM38A,TMEM63A,…
GO:0004065	0.031679	5.22327	0.721416	3	12	arylsulfatase activity	GO_MF	ARSD,ARSJ,SULF2
GO:0004126	0.031679	5.22327	0.721416	3	12	cytidine deaminase activity	GO_MF	APOBEC2,APOBEC3C,APOBEC3F
GO:0022851	0.031679	5.22327	0.721416	3	12	GABA-gated chloride ion channel activity	GO_MF	GABRA3,GABRA5,GABRG2
GO:0000048	0.0319675	10.4405	0.30059	2	5	peptidyltransferase activity	GO_MF	GGT1,GGT2
GO:0004185	0.0319675	10.4405	0.30059	2	5	serine-type carboxypeptidase activity	GO_MF	CPVL,CTSA
GO:0004614	0.0319675	10.4405	0.30059	2	5	phosphoglucomutase activity	GO_MF	PGM1,PGM5
GO:0005026	0.0319675	10.4405	0.30059	2	5	transforming growth factor beta receptor activity, type II	GO_MF	ACVR2A,TGFBR2
GO:0005315	0.0319675	10.4405	0.30059	2	5	inorganic phosphate transmembrane transporter activity	GO_MF	ANKH,SLC20A2
GO:0010385	0.0319675	10.4405	0.30059	2	5	double-stranded methylated DNA binding	GO_MF	EGR1,WT1
GO:0015057	0.0319675	10.4405	0.30059	2	5	thrombin-activated receptor activity	GO_MF	F2RL1,F2RL2
GO:0022849	0.0319675	10.4405	0.30059	2	5	glutamate-gated calcium ion channel activity	GO_MF	GRIN2A,GRIN2B
GO:0034711	0.0319675	10.4405	0.30059	2	5	inhibin binding	GO_MF	ACVR2A,INHBA
GO:0038085	0.0319675	10.4405	0.30059	2	5	vascular endothelial growth factor binding	GO_MF	NRP1,PDGFRA
GO:0042392	0.0319675	10.4405	0.30059	2	5	sphingosine-1-phosphate phosphatase activity	GO_MF	PLPP1,SGPP2
GO:0050544	0.0319675	10.4405	0.30059	2	5	arachidonic acid binding	GO_MF	PPARG,STX3
GO:0051373	0.0319675	10.4405	0.30059	2	5	FATZ binding	GO_MF	ACTN2,MYOZ2
GO:0071253	0.0319675	10.4405	0.30059	2	5	connexin binding	GO_MF	CAV3,GJA5
GO:0005088	0.032882	1.56897	15.27	23	254	Ras guanyl-nucleotide exchange factor activity	GO_MF	ACTN2,ARHGEF3,ARHGEF38,ARHGEF5,ARHGEF6,CAMK2B,EPS8L1,ERBB3,FGD5,FGF7,GFRA1,GFRA3,GRIN2A,GRIN2B,HBEGF,MET,NEFL,NGEF,PDGFA,PDGFRA,PLEKHG3,RGL3,VAV3
GO:0061134	0.0348405	3.04292	1.84831	5	31	peptidase regulator activity	GO_MF	AGT,CAV1,COL6A3,CTSC,CTSH,GPC3,ITIH5,MAL,PCOLCE,PI15,SERPINA5,SERPINE2,SERPINF1,SERPINF2,SERPINH1,SERPINI1,SPINT1,SPOCK1,SPOCK2,SPOCK3,TFPI,TFPI2,TIMP1,TIMP3,WFDC2
GO:0005267	0.0355898	1.84132	7.45463	13	124	potassium channel activity	GO_MF	ABCC9,HCN1,KCND3,KCNE3,KCNE4,KCNH1,KCNIP1,KCNIP4,KCNJ16,KCNJ3,KCNMB2,SNAP25,TMEM38A
GO:0004725	0.0376167	1.94206	6.0118	11	100	protein tyrosine phosphatase activity	GO_MF	DNAJC6,DUSP26,DUSP9,EYA1,EYA4,PTP4A3,PTPN14,PTPN3,PTPN6,PTPRR,PTPRT
GO:0008238	0.0389384	1.86732	6.79333	12	113	exopeptidase activity	GO_MF	ANPEP,CPM,CPVL,CTSA,CTSH,DPP4,ENPEP,FAP,GGT1,GGT2,TRHDE,VASH2
GO:0036041	0.0393845	4.70066	0.781534	3	13	long-chain fatty acid binding	GO_MF	FABP3,PPARG,STX3
GO:0070679	0.0393845	4.70066	0.781534	3	13	inositol 1,4,5 trisphosphate binding	GO_MF	PLCL1,TRPC3,TRPC6
GO:0030021	0.0399279	3.48359	1.3226	4	22	extracellular matrix structural constituent conferring compression resistance	GO_MF	BGN,DCN,HAPLN1,OGN
GO:0030742	0.0399279	3.48359	1.3226	4	22	GTP-dependent protein binding	GO_MF	GCH1,MRAS,RAB38,RAB3A
GO:0050839	0.041793	2.54937	2.57499	6	44	cell adhesion molecule binding	GO_MF	ACTN2,ADAMTS5,ANXA2,ARHGAP1,CAPG,CASR,CD151,CDH1,CDH11,CDH12,CDH13,CDH15,CDH9,CDK5R1,CGN,COBLL1,CXCL12,CYR61,DOCK9,EDIL3,EGFL6,EMILIN1,EPCAM,EPS8L1,ERC1,F11R,FAP,FBLN5,FGB,FXYD5,GPNMB,IGF1,IGF2,ITGA2,ITGA3,ITGA4,JUP,LIMA1,MB21D2,NDRG1,NOV,NPNT,NRXN1,PDLIM1,PHLDB2,PKP4,POSTN,PPFIBP1,PTPN6,PTPRT,S100A11,SLC9A3R2,SYK,TACSTD2,TENM1,TES,TGFBI,THY1,VCAM1,WISP1
GO:0045296	0.0430742	1.47968	18.2093	26	304	cadherin binding	GO_MF	ANXA2,ARHGAP1,CAPG,CDH1,CDH11,CDH12,CDH13,CDH15,CDH9,CDK5R1,CGN,COBLL1,DOCK9,EPCAM,EPS8L1,ERC1,F11R,FXYD5,JUP,LIMA1,MB21D2,NDRG1,PDLIM1,PHLDB2,PKP4,PPFIBP1,PTPRT,S100A11,SLC9A3R2,TACSTD2,TES
GO:0015077	0.0439967	1.54973	14.0855	21	237	monovalent inorganic cation transmembrane transporter activity	GO_MF	ABCC9,ASIC2,ATP1A1,ATP1B1,ATP2A1,ATP6V0A4,ATP6V0C,ATP6V1B1,ATP6V1H,CLCN5,CYB5A,HCN1,KCND3,KCNE3,KCNE4,KCNH1,KCNIP1,KCNIP4,KCNJ16,KCNJ3,KCNMB2,NDUFA4L2,SCN2A,SCN3B,SCN7A,SCN9A,SCNN1A,SLC10A2,SLC17A5,SLC1A1,SLC20A2,SLC23A1,SLC24A3,SLC34A1,SLC34A2,SLC4A4,SLC6A17,SLC6A5,SLC8A2,SLC9A9,SNAP25,TMEM38A
GO:0042169	0.0455117	2.80027	1.98389	5	33	SH2 domain binding	GO_MF	AFAP1L2,INPPL1,PTPN6,SYK,SYP
GO:0043621	0.0456215	2.28846	3.30649	7	55	protein self-association	GO_MF	ACHE,ACVR2A,CTSC,PPARG,PTH1R,SYP,TTN
GO:0016778	0.0460628	7.82987	0.360708	2	6	diphosphotransferase activity	GO_MF	PRPS2,TPK1
GO:0030550	0.0460628	7.82987	0.360708	2	6	acetylcholine receptor inhibitor activity	GO_MF	LY6H,LYPD1
GO:0045545	0.0460628	7.82987	0.360708	2	6	syndecan binding	GO_MF	GPNMB,TNC
GO:1990239	0.0460628	7.82987	0.360708	2	6	steroid hormone binding	GO_MF	ATP1A1,NR3C1
GO:0015485	0.0466494	2.47688	2.64519	6	44	cholesterol binding	GO_MF	ANXA6,APOE,CAV1,NPC2,PROM2,SYP
GO:0050681	0.0466494	2.47688	2.64519	6	44	androgen receptor binding	GO_MF	NCOA1,NRIP1,PPARGC1A,PRKCB,TCF21,TGFB1I1
GO:0015293	0.0466985	1.71947	8.53675	14	142	symporter activity	GO_MF	SLC10A2,SLC16A4,SLC16A7,SLC17A5,SLC1A1,SLC20A2,SLC22A5,SLC23A1,SLC24A3,SLC34A1,SLC34A2,SLC4A4,SLC6A17,SLC6A5
GO:0033218	0.0471414	1.43312	20.9211	29	348	amide binding	GO_MF	ACHE,ACVR1,ANPEP,APBA1,APOE,AVPR1A,CALCRL,CD36,COL25A1,ENPEP,FZD4,GHR,GPR37,GSTM3,INHBA,ITGA2,ITM2A,ITM2B,ITM2C,NGFR,OPRM1,PPARG,PPIC,PRLR,PTH1R,SLC40A1,TGFB2,TRHDE,VIPR2
GO:0008514	0.0474417	1.57368	12.5647	19	209	organic anion transmembrane transporter activity	GO_MF	MPC1,MPC2,SLC10A2,SLC16A4,SLC16A7,SLC17A5,SLC1A1,SLC23A1,SLC25A30,SLC25A4,SLC27A2,SLC44A4,SLC4A4,SLC6A5,SLC7A2,SLC7A7,SLCO2A1,SLCO4C1,TMEM30B
GO:0000900	0.0479447	4.27307	0.841652	3	14	translation repressor activity, mRNA regulatory element binding	GO_MF	CELF4,CPEB2,RARA
GO:0004032	0.0479447	4.27307	0.841652	3	14	alditol:NADP+ 1-oxidoreductase activity	GO_MF	AKR1C1,AKR1C2,AKR1C3
GO:0031005	0.0479447	4.27307	0.841652	3	14	filamin binding	GO_MF	FBLIM1,OPRM1,SYNPO2
GO:0070403	0.0479447	4.27307	0.841652	3	14	NAD+ binding	GO_MF	CRYL1,HPGD,SIRT2
GO:0001078	0.0481395	1.64465	10.1599	16	169	proximal promoter DNA-binding transcription repressor activity, RNA polymerase II-specific	GO_MF	BHLHE40,EN1,FOXO1,GATA3,HEYL,IFI16,OVOL1,PPARG,PROX1,SALL1,SOX6,TBX15,TCF21,TSHZ1,TSHZ2,TSHZ3
