# Supplementary material for: The Nephrotoxin Puromycin Aminonucleoside Induces Injury in Kidney Organoids Differentiated from Induced Pluripotent Stem Cells
Source: Cells. 2022 Feb 11;11(4):635. doi: 10.3390/cells11040635 (PMC8870209; doi:10.3390/cells11040635)
Supplement: Supplementary file 1 [file cells-11-00635-s001.zip › Supplementary file S2.xls]

## Sheet: sheet
GOID	Pvalue	OddsRatio	ExpCount	Count	Size	Term	GO_type	genes
GO:0019372	0.00017482	34.246	0.112799	3	14	lipoxygenase pathway	GO_BP	ALOX12B,ALOX5,ALOXE3
GO:0006954	0.000182907	3.08711	5.67998	16	717	inflammatory response	GO_BP	ABCD2,ACKR1,AGER,ALOX5,APOA2,C1R,CASP4,CCR2,FFAR4,FOLR2,GHSR,GPR68,IL23A,IL27,IL5RA,LAT,LTB4R,MEFV,REG3G
GO:0061436	0.000528434	22.1519	0.161142	3	20	establishment of skin barrier	GO_BP	ABCA12,ALOX12B,ALOXE3
GO:0051122	0.000634655	83.1791	0.0402855	2	5	hepoxilin biosynthetic process	GO_BP	ALOX12B,ALOXE3
GO:0002822	0.0011073	5.53542	1.16022	6	144	regulation of adaptive immune response based on somatic recombination of immune receptors built from immunoglobulin superfamily domains	GO_BP	AGER,CCR2,CEACAM1,IL23A,IL27,RSAD2
GO:0035873	0.00131872	49.902	0.0563997	2	7	lactate transmembrane transport	GO_BP	SLC16A8,SLC5A12
GO:0009607	0.00135513	2.39327	8.1699	18	1014	response to biotic stimulus	GO_BP	CEACAM1,CLEC4E,DEFB106B,FGA,GHSR,IFNL2,IL23A,IL27,MR1,PI3,PLAC8,PLCG2,PNLIPRP2,RAG2,REG3G,REG4,RSAD2,TRIM22
GO:0051234	0.00142666	1.69318	41.7277	59	5179	establishment of localization	GO_BP	ABCA12,ABCD2,ACAP1,AGER,ALOX12B,ALOX5,AP1G2,APOA2,ASGR2,ATP6V0D2,CCR2,CEACAM1,CLEC4E,CRYAA,DDO,DOK3,ELMO3,FABP6,FFAR4,FGA,FGG,FOLR2,FOXD1,GABRA1,GCG,GHSR,GJA3,GLS2,GOLT1A,GPR68,KCNA4,KCNJ14,LAT,LRMP,LRRC38,MVB12A,NCF1,NMUR1,PLAC8,PLCG2,RGPD1,RHCE,RIN3,RSAD2,SCN1A,SIGLEC9,SLC12A3,SLC16A8,SLC26A10,SLC2A5,SLC46A3,SLC4A10,SLC5A12,STX11,SYCN,TRAPPC3L,TRIM50,TTC21A,ZG16
GO:0050891	0.00166734	8.54939	0.507597	4	63	multicellular organismal water homeostasis	GO_BP	ABCA12,ADCY4,ALOX12B,ALOXE3
GO:0001817	0.00202641	2.83241	4.53426	12	572	regulation of cytokine production	GO_BP	ABCD2,ACKR1,AGER,APOA2,CCR2,CEACAM1,CLEC4E,FFAR4,GHSR,IL23A,IL27,IL5RA,MEFV,PLCG2,RSAD2
GO:0001914	0.00234264	12.5438	0.265884	3	33	regulation of T cell mediated cytotoxicity	GO_BP	AGER,CEACAM1,IL23A
GO:0051707	0.00240349	2.31938	7.91207	17	982	response to other organism	GO_BP	CLEC4E,DEFB106B,FGA,GHSR,IFNL2,IL23A,IL27,MR1,PI3,PLAC8,PLCG2,PNLIPRP2,RAG2,REG3G,REG4,RSAD2,TRIM22
GO:0045741	0.0027813	31.1837	0.080571	2	10	positive regulation of epidermal growth factor-activated receptor activity	GO_BP	EPGN,NCF1
GO:0009395	0.00325876	11.0657	0.298113	3	37	phospholipid catabolic process	GO_BP	APOA2,PLCG2,PNLIPRP2
GO:0090331	0.00338144	27.7173	0.0886281	2	11	negative regulation of platelet aggregation	GO_BP	CEACAM1,FGG
GO:0033700	0.00403634	24.9442	0.0966852	2	12	phospholipid efflux	GO_BP	ABCA12,APOA2
GO:0001580	0.0043672	9.8987	0.330341	3	41	detection of chemical stimulus involved in sensory perception of bitter taste	GO_BP	TAS2R14,TAS2R4,TAS2R5
GO:0002263	0.00443467	2.45306	5.64803	13	701	cell activation involved in immune response	GO_BP	ALOX5,CCR2,CEACAM1,CLEC4E,DOK3,IL23A,IL27,LAT,LRMP,PLAC8,PLCG2,SIGLEC9,SLC2A5
GO:0042058	0.00454448	6.378	0.66874	4	83	regulation of epidermal growth factor receptor signaling pathway	GO_BP	CEACAM1,EPGN,MVB12A,NCF1
GO:0046631	0.00461328	4.90283	1.07965	5	134	alpha-beta T cell activation	GO_BP	AGER,CCR2,IL23A,IL27,RSAD2
GO:0031348	0.00554611	3.94601	1.60336	6	199	negative regulation of defense response	GO_BP	ABCD2,AGER,CEACAM1,FFAR4,GHSR,MEFV
GO:0098656	0.00609133	3.41539	2.1593	7	268	anion transmembrane transport	GO_BP	FOLR2,GABRA1,SLC12A3,SLC16A8,SLC26A10,SLC4A10,SLC5A12
GO:0007338	0.00623628	4.54761	1.16022	5	144	single fertilization	GO_BP	ELSPBP1,FAM170B,FOLR2,HOXD10,LRMP
GO:0034116	0.00632059	19.1847	0.120857	2	15	positive regulation of heterotypic cell-cell adhesion	GO_BP	FGA,FGG
GO:0090277	0.00678856	5.65827	0.749311	4	93	positive regulation of peptide hormone secretion	GO_BP	FGA,FGG,GCG,GPR68
GO:0045087	0.00688903	2.51822	4.6323	11	593	innate immune response	GO_BP	AGER,C1R,CASP4,CEACAM1,CLEC4E,DEFB106B,FGA,FGG,IFNL2,IL23A,IL27,MEFV,MR1,NCF1,PLCG2,REG3G,RSAD2,TRIM22
GO:0019953	0.00767701	2.21058	6.73574	14	836	sexual reproduction	GO_BP	ADAM29,DDO,DNMT3L,ELSPBP1,FAM170B,FOLR2,GHSR,HOXD10,LRMP,PI3,TAF4B,TESK2,TSSK6,TXNRD3
GO:0032693	0.00810086	16.6249	0.136971	2	17	negative regulation of interleukin-10 production	GO_BP	AGER,IL23A
GO:0043651	0.00810086	16.6249	0.136971	2	17	linoleic acid metabolic process	GO_BP	ALOX12B,ALOXE3
GO:0044241	0.00810086	16.6249	0.136971	2	17	lipid digestion	GO_BP	APOA2,PNLIPRP2
GO:0002763	0.00849008	7.67193	0.418969	3	52	positive regulation of myeloid leukocyte differentiation	GO_BP	CD101,GPR68,IL23A
GO:1900047	0.00849008	7.67193	0.418969	3	52	negative regulation of hemostasis	GO_BP	CEACAM1,FGA,FGG
GO:0006633	0.0086689	4.18345	1.25691	5	156	fatty acid biosynthetic process	GO_BP	ABCD2,ALOX12B,ALOX5,ALOXE3,CEACAM1
GO:0051048	0.00928	3.52137	1.78868	6	222	negative regulation of secretion	GO_BP	APOA2,CCR2,CEACAM1,FFAR4,GHSR,RSAD2
GO:0002456	0.00934813	5.1361	0.821824	4	102	T cell mediated immunity	GO_BP	AGER,CEACAM1,IL23A,RSAD2
GO:0052695	0.010079	14.6675	0.153085	2	19	cellular glucuronidation	GO_BP	UGT2B15,UGT2B17
GO:1900016	0.010079	14.6675	0.153085	2	19	negative regulation of cytokine production involved in inflammatory response	GO_BP	ABCD2,MEFV
GO:0050819	0.0104037	7.09137	0.451198	3	56	negative regulation of coagulation	GO_BP	CEACAM1,FGA,FGG
GO:0042107	0.0106626	4.9336	0.854053	4	106	cytokine metabolic process	GO_BP	APOA2,CCR2,GHSR,IL27
GO:0006821	0.0108121	14.0756	0.158644	2	20	chloride transport	GO_BP	GABRA1,NMUR1,SLC12A3,SLC26A10,SLC4A10
GO:0042108	0.0109179	6.95967	0.459255	3	57	positive regulation of cytokine biosynthetic process	GO_BP	APOA2,CCR2,IL27
GO:2000514	0.0109179	6.95967	0.459255	3	57	regulation of CD4-positive, alpha-beta T cell activation	GO_BP	AGER,IL23A,IL27
GO:0002827	0.0111402	13.8519	0.161142	2	20	positive regulation of T-helper 1 type immune response	GO_BP	CCR2,IL23A
GO:0007620	0.0111402	13.8519	0.161142	2	20	copulation	GO_BP	DDO,PI3
GO:0002758	0.0115882	3.3487	1.8773	6	233	innate immune response-activating signal transduction	GO_BP	CLEC4E,FGA,FGG,PLCG2,REG3G,RSAD2
GO:0046879	0.0121172	2.97506	2.46547	7	306	hormone secretion	GO_BP	FFAR4,FGA,FGG,FOXD1,GCG,GHSR,GPR68
GO:0006968	0.0131202	6.47827	0.491483	3	61	cellular defense response	GO_BP	CCR2,NCF1,PNLIPRP2
GO:0002791	0.013161	2.5218	3.74655	9	465	regulation of peptide secretion	GO_BP	APOA2,CLEC4E,FFAR4,FGA,FGG,GCG,GHSR,GPR68,RSAD2
GO:0032691	0.0134026	12.4653	0.177256	2	22	negative regulation of interleukin-1 beta production	GO_BP	GHSR,MEFV
GO:0002285	0.0134418	3.73418	1.40194	5	174	lymphocyte activation involved in immune response	GO_BP	CEACAM1,CLEC4E,IL23A,IL27,PLCG2
GO:0031347	0.0135437	2.37937	4.42429	10	566	regulation of defense response	GO_BP	ABCD2,AGER,C1R,CCR2,CEACAM1,CLEC4E,FFAR4,FGA,FGG,GHSR,IL23A,IL27,MEFV,PLCG2,REG3G,RSAD2
GO:0015849	0.0142426	2.87718	2.54604	7	316	organic acid transport	GO_BP	ABCD2,CEACAM1,FOLR2,GLS2,SLC16A8,SLC26A10,SLC5A12
GO:0002532	0.0143095	6.26164	0.507597	3	63	production of molecular mediator involved in inflammatory response	GO_BP	ABCD2,ALOX5,MEFV
GO:0032729	0.0143095	6.26164	0.507597	3	63	positive regulation of interferon-gamma production	GO_BP	CCR2,IL23A,IL27
GO:0050996	0.0146022	11.8711	0.185313	2	23	positive regulation of lipid catabolic process	GO_BP	ABCD2,APOA2
GO:1903306	0.0146022	11.8711	0.185313	2	23	negative regulation of regulated secretory pathway	GO_BP	CCR2,CEACAM1
GO:0032940	0.0154709	2.1475	5.90785	12	761	secretion by cell	GO_BP	ABCA12,ALOX5,APOA2,CCR2,CEACAM1,CLEC4E,DOK3,FFAR4,FGA,FGG,FOXD1,GCG,GHSR,GLS2,GPR68,LAT,LRMP,PLAC8,RSAD2,SIGLEC9,SLC2A5,STX11,SYCN
GO:0006063	0.0158464	11.3309	0.19337	2	24	uronic acid metabolic process	GO_BP	UGT2B15,UGT2B17
GO:0031639	0.0158464	11.3309	0.19337	2	24	plasminogen activation	GO_BP	FGA,FGG
GO:0034110	0.0158464	11.3309	0.19337	2	24	regulation of homotypic cell-cell adhesion	GO_BP	CEACAM1,FGG
GO:0002292	0.0162045	5.96249	0.531769	3	66	T cell differentiation involved in immune response	GO_BP	CLEC4E,IL23A,IL27
GO:0002230	0.0171343	10.8376	0.201428	2	25	positive regulation of defense response to virus by host	GO_BP	IL23A,IL27
GO:0055083	0.0171343	10.8376	0.201428	2	25	monovalent inorganic anion homeostasis	GO_BP	GCM2,SLC12A3
GO:0015850	0.0173703	3.04912	2.05456	6	255	organic hydroxy compound transport	GO_BP	ABCA12,APOA2,CEACAM1,GHSR,SLC16A8,SLC5A12
GO:0032101	0.0183335	2.02469	6.76797	13	840	regulation of response to external stimulus	GO_BP	ABCD2,AGER,C1R,CCR2,CEACAM1,FEZF2,FFAR4,FGA,FGG,GHSR,IL23A,IL27,MEFV
GO:0002360	0.0184653	10.3855	0.209485	2	26	T cell lineage commitment	GO_BP	IL23A,RAG2
GO:0071377	0.0184653	10.3855	0.209485	2	26	cellular response to glucagon stimulus	GO_BP	ADCY4,GCG
GO:0015711	0.0187112	2.51802	3.32244	8	417	organic anion transport	GO_BP	ABCA12,ABCD2,APOA2,CEACAM1,FOLR2,GLS2,SLC16A8,SLC26A10,SLC4A10,SLC5A12
GO:0061045	0.0193207	5.56065	0.568246	3	71	negative regulation of wound healing	GO_BP	AGER,CEACAM1,FGA,FGG
GO:0042104	0.0198384	9.96952	0.217542	2	27	positive regulation of activated T cell proliferation	GO_BP	AGER,IL23A
GO:0050709	0.0200124	4.05339	1.03131	4	128	negative regulation of protein secretion	GO_BP	APOA2,FFAR4,GHSR,RSAD2
GO:0023014	0.0203184	1.94182	7.6059	14	944	signal transduction by protein phosphorylation	GO_BP	AGER,ALOX12B,CEACAM1,CSPG4,EPGN,FFAR4,FGA,FGD2,FGG,GCG,IL5RA,INHBC,LAT,NCF1
GO:0007626	0.0205339	3.33535	1.56308	5	194	locomotory behavior	GO_BP	FEZF2,GHSR,HOXD10,SCN1A,SLC4A10
GO:1902105	0.0205595	2.92977	2.13513	6	265	regulation of leukocyte differentiation	GO_BP	AGER,CD101,CEACAM1,GPR68,IL23A,IL27
GO:0071326	0.02105	3.98862	1.04742	4	130	cellular response to monosaccharide stimulus	GO_BP	AGER,GCG,GPR68,SLC2A5
GO:0042730	0.021253	9.58556	0.225599	2	28	fibrinolysis	GO_BP	FGA,FGG
GO:1904646	0.021253	9.58556	0.225599	2	28	cellular response to amyloid-beta	GO_BP	AGER,CASP4
GO:0009746	0.0213551	3.30007	1.57919	5	196	response to hexose	GO_BP	AGER,APOA2,GCG,GPR68,SLC2A5
GO:0002224	0.0215809	3.95699	1.05548	4	131	toll-like receptor signaling pathway	GO_BP	FGA,FGG,REG3G,RSAD2
GO:0043367	0.0219162	5.28835	0.596226	3	74	CD4-positive, alpha-beta T cell differentiation	GO_BP	IL23A,IL27,RSAD2
GO:0006811	0.0223644	1.69714	13.1975	21	1638	ion transport	GO_BP	ABCA12,ABCD2,APOA2,ATP6V0D2,CEACAM1,FOLR2,GABRA1,GCG,GLS2,KCNA4,KCNJ14,LRRC38,NMUR1,PLCG2,RHCE,SCN1A,SLC12A3,SLC16A8,SLC26A10,SLC4A10,SLC5A12
GO:0032642	0.0226977	5.21461	0.604283	3	75	regulation of chemokine production	GO_BP	ACKR1,AGER,MEFV
GO:0021884	0.0227083	9.23003	0.233656	2	29	forebrain neuron development	GO_BP	FEZF2,SLC4A10
GO:0046640	0.0227083	9.23003	0.233656	2	29	regulation of alpha-beta T cell proliferation	GO_BP	CCR2,IL23A
GO:0043408	0.0231666	2.01552	6.25231	12	776	regulation of MAPK cascade	GO_BP	AGER,ALOX12B,CEACAM1,CSPG4,EPGN,FFAR4,FGA,FGD2,FGG,GCG,INHBC,NCF1
GO:0002443	0.0232653	1.95525	6.99357	13	868	leukocyte mediated immunity	GO_BP	AGER,ALOX5,C1R,CCR2,CEACAM1,DOK3,IL23A,LAT,LRMP,PLAC8,RSAD2,SIGLEC9,SLC2A5
GO:0002828	0.0242036	8.8999	0.241713	2	30	regulation of type 2 immune response	GO_BP	CCR2,RSAD2
GO:0010543	0.0242036	8.8999	0.241713	2	30	regulation of platelet activation	GO_BP	CEACAM1,FGG
GO:0045907	0.0242036	8.8999	0.241713	2	30	positive regulation of vasoconstriction	GO_BP	FGA,FGG
GO:0043436	0.0253416	1.83999	8.59693	15	1067	oxoacid metabolic process	GO_BP	ABCD2,ALOX12B,ALOX5,ALOXE3,B3GNT7,CEACAM1,CSPG4,DDO,FOLR2,GHSR,GLS2,NPL,SLC16A8,UGT2B15,UGT2B17
GO:0032620	0.0257381	8.59254	0.24977	2	31	interleukin-17 production	GO_BP	IL23A,MR1
GO:0035774	0.0257381	8.59254	0.24977	2	31	positive regulation of insulin secretion involved in cellular response to glucose stimulus	GO_BP	GCG,GPR68
GO:1900745	0.0257381	8.59254	0.24977	2	31	positive regulation of p38MAPK cascade	GO_BP	AGER,NCF1
GO:0032735	0.0273112	8.30567	0.257827	2	32	positive regulation of interleukin-12 production	GO_BP	AGER,IL23A
GO:0097756	0.027703	4.81191	0.652625	3	81	negative regulation of blood vessel diameter	GO_BP	FGA,FGG,HTR7
GO:0009798	0.0285897	4.75074	0.660682	3	82	axis specification	GO_BP	CER1,IRX4,RIPPLY2
GO:1901186	0.0289221	8.03731	0.265884	2	33	positive regulation of ERBB signaling pathway	GO_BP	EPGN,NCF1
GO:0034103	0.0304081	4.63293	0.676797	3	84	regulation of tissue remodeling	GO_BP	AGER,CEACAM1,IL23A
GO:0002706	0.0305376	3.53609	1.17634	4	146	regulation of lymphocyte mediated immunity	GO_BP	AGER,CEACAM1,IL23A,RSAD2
GO:2000352	0.0305701	7.78571	0.273941	2	34	negative regulation of endothelial cell apoptotic process	GO_BP	FGA,FGG
GO:1903530	0.0306026	1.9914	5.77694	11	717	regulation of secretion by cell	GO_BP	APOA2,CCR2,CEACAM1,CLEC4E,FFAR4,FGA,FGG,GCG,GHSR,GPR68,RSAD2
GO:0002684	0.0315753	1.78412	8.8467	15	1098	positive regulation of immune system process	GO_BP	AGER,C1R,CCR2,CD101,CEACAM1,CLEC4E,FGA,FGG,GPR68,IFNL2,IL23A,LAT,PLCG2,REG3G,RSAD2
GO:0045622	0.0322545	7.54937	0.281999	2	35	regulation of T-helper cell differentiation	GO_BP	IL23A,IL27
GO:0045923	0.0322545	7.54937	0.281999	2	35	positive regulation of fatty acid metabolic process	GO_BP	ABCD2,GHSR
GO:1900026	0.0322545	7.54937	0.281999	2	35	positive regulation of substrate adhesion-dependent cell spreading	GO_BP	FGA,FGG
GO:0006672	0.032286	4.5208	0.692911	3	86	ceramide metabolic process	GO_BP	ALOX12B,ALOXE3,FUT3
GO:0006835	0.032286	4.5208	0.692911	3	86	dicarboxylic acid transport	GO_BP	FOLR2,GLS2,SLC26A10
GO:0050829	0.0332473	4.46673	0.700968	3	87	defense response to Gram-negative bacterium	GO_BP	DEFB106B,IL23A,MR1
GO:1902476	0.0332473	4.46673	0.700968	3	87	chloride transmembrane transport	GO_BP	GABRA1,SLC12A3,SLC26A10
GO:0002274	0.0339002	2.02951	5.14043	10	638	myeloid leukocyte activation	GO_BP	AGER,ALOX5,CCR2,CEACAM1,DOK3,LAT,LRMP,PLAC8,SIGLEC9,SLC2A5
GO:0031341	0.0342234	4.41394	0.709025	3	88	regulation of cell killing	GO_BP	AGER,CEACAM1,IL23A
GO:0009743	0.0345776	2.88704	1.79673	5	223	response to carbohydrate	GO_BP	AGER,APOA2,GCG,GPR68,SLC2A5
GO:0031424	0.0351462	2.8737	1.80479	5	224	keratinization	GO_BP	ABCA12,KRT78,KRTAP17-1,KRTAP9-8,PI3
GO:1902042	0.0357298	7.1172	0.298113	2	37	negative regulation of extrinsic apoptotic signaling pathway via death domain receptors	GO_BP	FGA,FGG
GO:1903034	0.0368112	3.32401	1.24874	4	156	regulation of response to wounding	GO_BP	AGER,CEACAM1,FGA,FGG,REG3G
GO:0050863	0.0372425	2.53222	2.45742	6	305	regulation of T cell activation	GO_BP	AGER,CCR2,CEACAM1,IL23A,IL27,LAT
GO:0051607	0.0374785	2.82153	1.83702	5	228	defense response to virus	GO_BP	IFNL2,IL23A,IL27,RSAD2,TRIM22
GO:0042742	0.0377082	2.81704	1.84027	5	232	defense response to bacterium	GO_BP	CLEC4E,DEFB106B,FGA,IL23A,MR1,PLAC8,RAG2,REG3G
GO:0015718	0.0390697	3.2584	1.27302	4	158	monocarboxylic acid transport	GO_BP	ABCD2,CEACAM1,SLC16A8,SLC5A12
GO:0045089	0.0392786	2.49823	2.48964	6	309	positive regulation of innate immune response	GO_BP	CLEC4E,FGA,FGG,PLCG2,REG3G,RSAD2
GO:0016192	0.0402747	1.53959	16.5815	24	2058	vesicle-mediated transport	GO_BP	ABCA12,AGER,ALOX5,AP1G2,ASGR2,CCR2,CEACAM1,DOK3,ELMO3,FGA,FGG,FOLR2,GOLT1A,LAT,LRMP,MVB12A,PLAC8,PLCG2,RIN3,SIGLEC9,SLC2A5,STX11,SYCN,TRAPPC3L
GO:1901652	0.0411846	2.14367	3.87547	8	481	response to peptide	GO_BP	ADCY4,AGER,ATP6V0D2,CASP4,CEACAM1,GCG,GHSR,REG3G
GO:0046461	0.0411991	6.55424	0.322284	2	40	neutral lipid catabolic process	GO_BP	APOA2,FABP6
GO:1990573	0.0411991	6.55424	0.322284	2	40	potassium ion import across plasma membrane	GO_BP	KCNJ14,SLC12A3
GO:0003018	0.0413949	3.19561	1.29719	4	161	vascular process in circulatory system	GO_BP	CEACAM1,FGA,FGG,HTR7
GO:0002367	0.0414674	4.07653	0.765425	3	95	cytokine production involved in immune response	GO_BP	APOA2,MR1,RSAD2
GO:0045055	0.0421483	1.88464	6.08852	11	765	regulated exocytosis	GO_BP	ABCA12,ALOX5,CCR2,CEACAM1,DOK3,FGA,FGG,LAT,LRMP,PLAC8,SIGLEC9,SLC2A5,STX11
GO:0120162	0.0425604	4.03248	0.773482	3	96	positive regulation of cold-induced thermogenesis	GO_BP	CCR2,FFAR4,PLAC8
GO:0007186	0.0437987	1.64635	10.863	17	1357	G protein-coupled receptor signaling pathway	GO_BP	ACKR1,ADCY4,CCR2,FFAR4,FGD2,GABRA1,GCG,GHSR,GPR22,GPR68,HTR7,LTB4R,MCF2,NMUR1,RXFP3,TAS2R14,TAS2R4,TAS2R5
GO:0007154	0.0446136	1.34796	52.5484	63	6522	cell communication	GO_BP	ACKR1,ADAMTS20,ADCY4,AGER,ALOX12B,ALOX5,ALOXE3,ASGR2,ATP6V0D2,CASP4,CCR2,CD101,CEACAM1,CER1,CLEC4E,CSPG4,DHH,DLK2,DOK3,EPGN,FFAR4,FGA,FGD2,FGG,FOLR2,FOXD1,GABRA1,GCG,GHSR,GJA3,GPR22,GPR68,HTR7,IFNL2,IGFALS,IL23A,IL27,IL5RA,INHBC,LAT,LTB4R,MCF2,MVB12A,NCF1,NMUR1,PLCG2,PLEK2,RADIL,REG3G,RGL4,RIN3,RIPPLY2,RSAD2,RXFP3,SCN1A,SIGLEC9,STX11,TAF4B,TAS2R14,TAS2R4,TAS2R5,TRIM22,TSSK6
GO:0048878	0.0447512	1.69566	9.27373	15	1151	chemical homeostasis	GO_BP	ABCA12,ADCY4,AGER,ALOX12B,ALOXE3,APOA2,ASGR2,ATP6V0D2,CCR2,GCG,GCM2,GPR68,PLCG2,SLC12A3,SLC4A10
GO:0043300	0.0450085	6.22585	0.338398	2	42	regulation of leukocyte degranulation	GO_BP	CCR2,CEACAM1
GO:0098739	0.0463347	3.89115	0.800519	3	100	import across plasma membrane	GO_BP	FOLR2,KCNJ14,SLC12A3,SLC2A5
GO:0015701	0.0469603	6.07367	0.346455	2	43	bicarbonate transport	GO_BP	SLC26A10,SLC4A10
GO:0006641	0.0482405	3.82569	0.813767	3	101	triglyceride metabolic process	GO_BP	APOA2,FABP6,PNLIPRP2
GO:0070374	0.0484356	2.61921	1.97399	5	245	positive regulation of ERK1 and ERK2 cascade	GO_BP	AGER,FFAR4,FGA,FGG,GCG
GO:0001974	0.0489426	5.92873	0.354513	2	44	blood vessel remodeling	GO_BP	CCR2,CEACAM1
GO:0050714	0.0491333	2.6082	1.98205	5	246	positive regulation of protein secretion	GO_BP	CLEC4E,FGA,FGG,GCG,GPR68
GO:0019233	0.0494191	3.78684	0.821824	3	102	sensory perception of pain	GO_BP	ALOXE3,CCR2,SCN1A
GO:0046394	0.0495261	2.1835	3.31953	7	412	carboxylic acid biosynthetic process	GO_BP	ABCD2,ALOX12B,ALOX5,ALOXE3,CEACAM1,CSPG4,GLS2
GO:0044459	7.46836e-05	2.1281	21.6548	40	2473	plasma membrane part	GO_CC	ADAM29,ADCY4,AGER,ATP6V0D2,CCR2,CEACAM1,CEACAM5,CSPG4,EPGN,FFAR4,FGA,FGD2,FGG,FOLR2,GABRA1,GHSR,GJA3,GPR22,GPR68,HTR7,IL5RA,KCNA4,KCNJ14,LAT,LRMP,LRRC30,LRRC38,LTB4R,LY6G5C,MR1,NCF1,NMUR1,PLEK2,PRSS50,RHCE,RXFP3,SCN1A,SI,SIGLEC9,SLC12A3,SLC16A8,SLC26A10,SLC2A5,SLC4A10,SLC5A12,STX11,TAS2R4
GO:0005887	0.00176722	2.0349	13.3694	25	1521	integral component of plasma membrane	GO_CC	ADAM29,ADCY4,AGER,CCR2,CEACAM1,CEACAM5,CSPG4,EPGN,FFAR4,GABRA1,GHSR,GPR22,GPR68,HTR7,KCNA4,KCNJ14,LRMP,LRRC38,LTB4R,NCF1,NMUR1,RHCE,RXFP3,SCN1A,SIGLEC9,SLC12A3,SLC16A8,SLC2A5,SLC4A10
GO:0016324	0.0018768	3.45775	2.75741	9	308	apical plasma membrane	GO_CC	AGER,ATP6V0D2,CEACAM1,CEACAM5,CSPG4,SI,SLC12A3,SLC2A5,SLC5A12
GO:0005577	0.00215384	37.3123	0.0716211	2	8	fibrinogen complex	GO_CC	FGA,FGG
GO:0030667	0.00519523	3.185	2.64103	8	295	secretory granule membrane	GO_CC	CEACAM1,DOK3,FAM170B,LRMP,SIGLEC9,SLC2A5,SYCN,ZG16
GO:0099503	0.00686452	2.06071	8.75568	17	978	secretory vesicle	GO_CC	ABCA12,ALOX5,CEACAM1,DOK3,FAM170B,FGA,FGG,GCG,KLK11,LRMP,PLAC8,SIGLEC9,SLC2A5,STX11,SYCN,TCTEX1D4,ZG16
GO:0031258	0.0163682	11.1856	0.196958	2	22	lamellipodium membrane	GO_CC	CSPG4,PLEK2
GO:0005576	0.0182273	1.4426	40.5913	53	4534	extracellular region	GO_CC	ADAMTS20,AGER,ALOX5,AMELY,APOA2,ARSG,ATP6V0D2,C15orf61,C1R,CASP4,CD101,CEACAM1,CEACAM5,CER1,CSPG4,DEFB106B,DHH,ELSPBP1,EPGN,FGA,FGG,FOLR2,FUT3,GCG,IFNL2,IGFALS,IL23A,IL27,IL5RA,INHBC,KLK11,KRT78,LGALS4,LY6G5C,MR1,MVB12A,PDZK1IP1,PI3,PLAC8,PLCG2,PLGLB1,PNLIPRP2,PSG6,REG3G,REG4,SI,SLC12A3,SLC2A5,SLC46A3,SLC5A12,TMEM155,VWDE,ZG16
GO:0005788	0.0189557	2.70344	2.69475	7	301	endoplasmic reticulum lumen	GO_CC	APOA2,ARSG,FGA,FGG,GCG,IL23A,IL27
GO:0097708	0.0191353	1.57775	20.3673	30	2275	intracellular vesicle	GO_CC	ABCA12,ACAP1,ACKR1,ALOX5,AP1G2,APOA2,ATP6V0D2,CEACAM1,DOK3,FAM170B,FFAR4,FGA,FGD2,FGG,GABRA1,GCG,KLK11,LRMP,MEFV,MVB12A,NCF1,PLAC8,RGL4,RIN3,SIGLEC9,SLC2A5,STX11,SYCN,TCTEX1D4,ZG16
GO:0016021	0.0202165	1.50026	30.2194	41	3710	integral component of membrane	GO_CC	ABCA12,ABCD2,ACKR1,ADAM29,ADCY4,AGER,ARIH2OS,ASGR2,B3GNT7,CCR2,CD101,CEACAM1,CEACAM5,CLEC4E,CSPG4,DLK2,DNAJC22,EPGN,ERVW-1,FFAR4,FUT3,GABRA1,GFY,GHSR,GJA3,GOLT1A,GPR22,GPR68,HTR7,IL5RA,KCNA4,KCNJ14,LAT,LAYN,LDLRAD1,LRMP,LRRC25,LRRC38,LSMEM1,LTB4R,MR1,NCF1,NMUR1,PDZK1IP1,RHCE,RNF222,RXFP3,SCN1A,SI,SIGLEC9,SLC12A3,SLC16A8,SLC26A10,SLC2A5,SLC46A3,SLC4A10,SLC5A12,SMLR1,STX11,TAS2R14,TAS2R4,TAS2R5,TME…
GO:0071944	0.0238053	1.39051	50.484	63	5639	cell periphery	GO_CC	ABCA12,ACKR1,ADAM29,ADCY4,AGER,ASGR2,ATP6V0D2,CASP4,CCR2,CD101,CEACAM1,CEACAM5,CLEC4E,CSPG4,DHH,DOK3,EPGN,ERVW-1,FFAR4,FGA,FGD2,FGG,FOLR2,GABRA1,GHSR,GJA3,GPR22,GPR68,GSDMB,HTR7,IL5RA,KCNA4,KCNJ14,LAT,LGALS4,LRMP,LRRC30,LRRC38,LTB4R,LY6G5C,MR1,NCF1,NMUR1,PI3,PLCG2,PLEK2,PRSS50,RHCE,RXFP3,SCN1A,SI,SIGLEC9,SLC12A3,SLC16A8,SLC26A10,SLC2A5,SLC4A10,SLC5A12,STX11,TAS2R14,TAS2R4,TAS2R5,VSTM5
GO:0012505	0.0239765	1.42063	39.3737	51	4398	endomembrane system	GO_CC	A1CF,ABCA12,ACAP1,ACKR1,ALOX5,AP1G2,APOA2,ARSG,ASGR2,ATP6V0D2,B3GNT7,CASP4,CEACAM1,CSPG4,CYP4B1,DOK3,FAM170B,FGA,FGD2,FGG,FUT3,GCG,GFY,GOLGA8M,GOLT1A,IL23A,IL27,KLK11,LAT,LRMP,MR1,MVB12A,NCF1,PLAC8,PLIN1,PRSS50,RGPD1,RIN3,RSAD2,SI,SIGLEC9,SLC2A5,STX11,SYCN,TCTEX1D4,TRAPPC3L,TRIM22,TXNRD3,UGT2B15,UGT2B17,ZG16
GO:0000137	0.0258646	8.60168	0.250674	2	28	Golgi cis cisterna	GO_CC	GOLGA8M,GOLT1A
GO:0009897	0.0431426	2.25116	3.214	7	359	external side of plasma membrane	GO_CC	CCR2,CEACAM5,FGA,FGG,FOLR2,IL5RA,LY6G5C
GO:0072562	0.0433008	3.14523	1.31604	4	147	blood microparticle	GO_CC	APOA2,C1R,FGA,FGG
GO:0008076	0.0470738	3.86606	0.805738	3	90	voltage-gated potassium channel complex	GO_CC	KCNA4,KCNJ14,LRRC38
GO:0044425	0.0499051	1.40597	30.458	39	3973	membrane part	GO_CC	ABCA12,ABCD2,ACKR1,ADAM29,ADCY4,AGER,AP1G2,ARIH2OS,ASGR2,ATP6V0D2,B3GNT7,CASP4,CCR2,CD101,CEACAM1,CEACAM5,CLEC4E,CSPG4,CYP4B1,DEFB106B,DLK2,DNAJC22,EPGN,ERVW-1,FAM170B,FFAR4,FGA,FGD2,FGG,FOLR2,FUT3,GABRA1,GFY,GHSR,GJA3,GOLT1A,GPR22,GPR68,HTR7,IL5RA,KCNA4,KCNJ14,LAT,LAYN,LDLRAD1,LRMP,LRRC25,LRRC30,LRRC38,LSMEM1,LTB4R,LY6G5C,MR1,MVB12A,NCF1,NMUR1,PDZK1IP1,PLEK2,PRSS50,RHCE,RNF222,RSAD2,RXFP3,SCN1A,…
GO:0030246	0.000122394	4.6494	2.33422	10	269	carbohydrate binding	GO_MF	ASGR2,CLEC4E,LAYN,LGALS4,REG3G,REG4,SI,SIGLEC9,SLC2A5,ZG16
GO:0033038	0.000998845	17.459	0.19958	3	23	bitter taste receptor activity	GO_MF	TAS2R14,TAS2R4,TAS2R5
GO:0015129	0.00109676	57.8642	0.0520644	2	6	lactate transmembrane transporter activity	GO_MF	SLC16A8,SLC5A12
GO:0031727	0.00109676	57.8642	0.0520644	2	6	CCR2 chemokine receptor binding	GO_MF	CCR2,DEFB106B
GO:0016701	0.00178995	13.9632	0.242967	3	28	oxidoreductase activity, acting on single donors with incorporation of molecular oxygen	GO_MF	ALOX12B,ALOX5,ALOXE3
GO:0043325	0.00178995	13.9632	0.242967	3	28	phosphatidylinositol-3,4-bisphosphate binding	GO_MF	NCF1,PLEK2,RAG2
GO:0004966	0.00321604	28.9255	0.086774	2	10	galanin receptor activity	GO_MF	LTB4R,RXFP3
GO:1901981	0.0110877	3.92935	1.33632	5	154	phosphatidylinositol phosphate binding	GO_MF	FGD2,GSDMB,NCF1,PLEK2,RAG2
GO:0022804	0.0111095	2.78118	3.01974	8	348	active transmembrane transporter activity	GO_MF	ABCA12,ABCD2,ATP6V0D2,SLC12A3,SLC16A8,SLC26A10,SLC4A10,SLC5A12
GO:0015106	0.0128294	12.8484	0.173548	2	20	bicarbonate transmembrane transporter activity	GO_MF	SLC26A10,SLC4A10
GO:0004888	0.0143127	1.83458	11.0463	19	1273	transmembrane signaling receptor activity	GO_MF	ACKR1,AGER,CCR2,FFAR4,GABRA1,GHSR,GPR22,GPR68,HTR7,IL5RA,LTB4R,MR1,NMUR1,REG3G,REG4,RXFP3,TAS2R14,TAS2R4,TAS2R5
GO:0015077	0.019819	2.48931	3.35816	8	387	monovalent inorganic cation transmembrane transporter activity	GO_MF	ATP6V0D2,KCNA4,KCNJ14,LRRC38,SCN1A,SLC12A3,SLC4A10,SLC5A12
GO:0080025	0.0212141	9.633	0.225613	2	26	phosphatidylinositol-3,5-bisphosphate binding	GO_MF	PLEK2,RAG2
GO:0008289	0.0215912	2.03697	6.18699	12	713	lipid binding	GO_MF	APOA2,CEACAM5,DEFB106B,FABP6,FFAR4,FGD2,GSDMB,MVB12A,NCF1,PLEK2,PLIN1,RAG2
GO:0005215	0.0229573	1.76295	10.8207	18	1247	transporter activity	GO_MF	ABCA12,ABCD2,APOA2,ATP6V0D2,CEACAM1,GABRA1,GJA3,KCNA4,KCNJ14,LRRC38,RHCE,SCN1A,SLC12A3,SLC16A8,SLC26A10,SLC2A5,SLC4A10,SLC5A12
GO:0005088	0.0235715	2.83591	2.20406	6	254	Ras guanyl-nucleotide exchange factor activity	GO_MF	FGD2,IL5RA,LAT,MCF2,RIN3,TRAPPC3L
GO:0015370	0.0247163	5.04638	0.624773	3	72	solute:sodium symporter activity	GO_MF	SLC12A3,SLC4A10,SLC5A12
GO:0060089	0.0268382	1.66077	13.4413	21	1549	molecular transducer activity	GO_MF	ACKR1,AGER,CCR2,CLEC4E,FFAR4,FOLR2,GABRA1,GHSR,GPR22,GPR68,HTR7,IL5RA,LTB4R,MR1,NMUR1,REG3G,REG4,RXFP3,TAS2R14,TAS2R4,TAS2R5
GO:0015020	0.0313021	7.70375	0.277677	2	32	glucuronosyltransferase activity	GO_MF	UGT2B15,UGT2B17
GO:0019956	0.0313021	7.70375	0.277677	2	32	chemokine binding	GO_MF	ACKR1,CCR2
GO:0015301	0.0331352	7.45482	0.286354	2	33	anion:anion antiporter activity	GO_MF	SLC26A10,SLC4A10
GO:0015293	0.0352842	3.37341	1.23219	4	142	symporter activity	GO_MF	SLC12A3,SLC16A8,SLC4A10,SLC5A12
GO:0008528	0.0376512	3.30106	1.25822	4	145	G protein-coupled peptide receptor activity	GO_MF	CCR2,LTB4R,NMUR1,RXFP3
GO:0005249	0.0411821	4.09271	0.763612	3	88	voltage-gated potassium channel activity	GO_MF	KCNA4,KCNJ14,LRRC38
GO:0005125	0.0423092	2.72559	1.90035	5	219	cytokine activity	GO_MF	CER1,IFNL2,IL23A,IL27,INHBC
GO:0005506	0.0435218	3.14366	1.31897	4	152	iron ion binding	GO_MF	ALOX12B,ALOX5,ALOXE3,CYP4B1
GO:0005539	0.04441	2.68745	1.92638	5	222	glycosaminoglycan binding	GO_MF	DEFB106B,ELSPBP1,LAYN,REG3G,REG4
GO:0051213	0.0459787	3.90787	0.798321	3	92	dioxygenase activity	GO_MF	ALOX12B,ALOX5,ALOXE3
GO:0046943	0.047095	3.06023	1.35368	4	156	carboxylic acid transmembrane transporter activity	GO_MF	CEACAM1,SLC16A8,SLC26A10,SLC5A12
GO:0015103	0.0480131	3.04005	1.36235	4	157	inorganic anion transmembrane transporter activity	GO_MF	GABRA1,SLC12A3,SLC26A10,SLC4A10
GO:0015075	0.0495717	1.73696	7.80966	13	900	ion transmembrane transporter activity	GO_MF	ATP6V0D2,CEACAM1,GABRA1,KCNA4,KCNJ14,LRRC38,RHCE,SCN1A,SLC12A3,SLC16A8,SLC26A10,SLC4A10,SLC5A12
