# Supplementary material for: The Nephrotoxin Puromycin Aminonucleoside Induces Injury in Kidney Organoids Differentiated from Induced Pluripotent Stem Cells
Source: Cells. 2022 Feb 11;11(4):635. doi: 10.3390/cells11040635 (PMC8870209; doi:10.3390/cells11040635)
Supplement: Supplementary file 1 [file cells-11-00635-s001.zip › Supplementary file S3.xlsx]

## Sheet: sheet
keggid	kegg_name	sig_pw	n_pw	n_all	n_sig	p_hyper	q_hyper	genes_x000D_
hsa04360	Axon guidance - Homo sapiens (human)	37	181	8033	531	4.02154e-10	1.08179e-07	ABLIM3,BMPR1B,BOC,CAMK2A,CAMK2D,CXCR4,DCC,EFNA5,EFNB3,ENAH,EPHA3,EPHA7,EPHB1,FYN,GSK3B,MYL9,NRP1,NTN4,NTNG1,PARD3,PDK1,PPP3CA,PTK2,ROBO1,ROBO2,SEMA3C,SEMA3D,SEMA5A,SLIT1,SLIT2,SLIT3,SRGAP2,SRGAP3,TRPC4,TRPC6,UNC5C,UNC5D_x000D_
hsa04110	Cell cycle - Homo sapiens (human)	28	124	8033	531	5.69952e-09	7.66586e-07	BUB1,BUB1B,CCNA2,CCNB1,CCNB2,CCND1,CCNE2,CDC20,CDC25B,CDC25C,CDC45,CDC6,CDK1,CDK6,CDKN2C,CHEK2,E2F1,E2F2,GSK3B,MAD2L1,MCM5,MCM6,MCM7,ORC1,PLK1,PTTG1,TGFB2,TTK_x000D_
hsa04310	Wnt signaling pathway - Homo sapiens (human)	26	160	8033	531	1.55984e-05	0.00139866	CAMK2A,CAMK2D,CCND1,CTNND2,DKK2,GPC4,GSK3B,LGR4,LGR5,MAPK10,MMP7,PLCB1,PLCB4,PPP3CA,PRKCB,ROR1,ROR2,RSPO3,SOST,TBL1X,TBL1XR1,WNT1,WNT2B,WNT3,WNT7A,ZNRF3_x000D_
hsa04971	Gastric acid secretion - Homo sapiens (human)	16	76	8033	531	2.8011e-05	0.00172443	ADCY2,ATP1B4,CA2,CAMK2A,CAMK2D,CHRM3,GNAQ,ITPR1,KCNJ1,KCNJ15,KCNJ16,KCNK2,PLCB1,PLCB4,PRKCB,SST_x000D_
hsa04020	Calcium signaling pathway - Homo sapiens (human)	29	196	8033	531	3.20526e-05	0.00172443	ADCY2,ADRA1A,CACNA1E,CACNA1S,CAMK1D,CAMK2A,CAMK2D,CASQ2,CHRM3,CXCR4,ERBB4,GNAQ,ITPR1,MCU,P2RX3,PDE1A,PDE1B,PDE1C,PDGFRA,PLCB1,PLCB4,PLCE1,PPP3CA,PRKCB,PTGER3,TACR1,TNNC1,TNNC2,TRDN_x000D_
hsa04512	ECM-receptor interaction - Homo sapiens (human)	17	88	8033	531	5.10605e-05	0.00197922	CD36,CD44,COL9A1,FRAS1,FREM1,HMMR,ITGA8,ITGA9,ITGB3,ITGB6,ITGB8,LAMA2,RELN,SPP1,SV2C,THBS2,TNC_x000D_
hsa04510	Focal adhesion - Homo sapiens (human)	29	201	8033	531	5.15038e-05	0.00197922	CAV1,CAV3,CCND1,COL9A1,DOCK1,FYN,GSK3B,IGF1,ITGA8,ITGA9,ITGB3,ITGB6,ITGB8,KDR,LAMA2,MAPK10,MYL9,MYLPF,PDGFC,PDGFRA,PIP5K1B,PRKCB,PTK2,RELN,SPP1,THBS2,TNC,VAV3,VEGFA_x000D_
hsa04514	Cell adhesion molecules (CAMs) - Homo sapiens (human)	23	148	8033	531	9.77903e-05	0.0032882	ALCAM,CADM1,CDH2,CDH4,CLDN10,CLDN16,CNTN1,ESAM,IGSF11,ITGA8,ITGA9,ITGB8,JAM2,NCAM1,NEGR1,NLGN1,NLGN4X,NRCAM,NRXN1,NRXN3,NTNG1,PTPRM,VCAN_x000D_
hsa04934	Cushing syndrome - Homo sapiens (human)	23	155	8033	531	0.000199387	0.00595945	ADCY2,CACNA1S,CAMK2A,CAMK2D,CCND1,CCNE2,CDK6,CDKN2C,CREB5,E2F1,E2F2,GNAQ,GSK3B,ITPR1,KCNK2,LDLR,PBX1,PLCB1,PLCB4,WNT1,WNT2B,WNT3,WNT7A_x000D_
hsa04390	Hippo signaling pathway - Homo sapiens (human)	23	157	8033	531	0.000241912	0.00650745	AFP,BIRC5,BMPR1B,CCND1,CRB1,CRB2,CTNNA2,DLG2,GSK3B,ID1,PARD3,PPP2R2B,SOX2,STK3,TEAD1,TEAD4,TGFB2,WNT1,WNT2B,WNT3,WNT7A,WWC1,WWTR1_x000D_
hsa04015	Rap1 signaling pathway - Homo sapiens (human)	28	210	8033	531	0.000273788	0.00669536	ADCY2,DOCK4,EFNA5,ENAH,FGFR2,FGFR3,GNAQ,GRIN2B,ID1,IGF1,ITGB3,KDR,KIT,LPAR3,MAGI1,MAGI2,MAGI3,PARD3,PDGFC,PDGFRA,PLCB1,PLCB4,PLCE1,PRKCB,PRKD1,SIPA1L1,VAV3,VEGFA_x000D_
hsa05412	Arrhythmogenic right ventricular cardiomyopathy (ARVC) - Homo sapiens (human)	14	77	8033	531	0.00044784	0.00896128	ACTN2,CACNA1S,CACNA2D1,CACNG5,CDH2,CTNNA2,DMD,ITGA8,ITGA9,ITGB3,ITGB6,ITGB8,LAMA2,SGCD_x000D_
hsa04724	Glutamatergic synapse - Homo sapiens (human)	18	114	8033	531	0.000450655	0.00896128	ADCY2,DLGAP1,GNAQ,GRIA1,GRIK1,GRIK2,GRIK3,GRIK4,GRIN2B,GRM3,GRM7,GRM8,ITPR1,PLCB1,PLCB4,PPP3CA,PRKCB,SLC1A3_x000D_
hsa04924	Renin secretion - Homo sapiens (human)	13	69	8033	531	0.000497729	0.00896128	ADCYAP1R1,AQP1,CACNA1S,GNAQ,GUCY1A2,ITPR1,PDE1A,PDE1B,PDE1C,PDE3A,PLCB1,PLCB4,PPP3CA_x000D_
hsa05414	Dilated cardiomyopathy (DCM) - Homo sapiens (human)	16	96	8033	531	0.000499699	0.00896128	ADCY2,CACNA1S,CACNA2D1,CACNG5,DMD,IGF1,ITGA8,ITGA9,ITGB3,ITGB6,ITGB8,LAMA2,SGCD,TGFB2,TNNC1,TTN_x000D_
hsa04925	Aldosterone synthesis and secretion - Homo sapiens (human)	16	98	8033	531	0.000632513	0.0106341	ADCY2,ATP1B4,CACNA1S,CAMK1D,CAMK2A,CAMK2D,CREB5,GNAQ,ITPR1,KCNJ5,LDLR,PLCB1,PLCB4,PRKCB,PRKCE,PRKD1_x000D_
hsa05410	Hypertrophic cardiomyopathy (HCM) - Homo sapiens (human)	15	90	8033	531	0.000742403	0.0117474	CACNA1S,CACNA2D1,CACNG5,DMD,IGF1,ITGA8,ITGA9,ITGB3,ITGB6,ITGB8,LAMA2,SGCD,TGFB2,TNNC1,TTN_x000D_
hsa00230	Purine metabolism - Homo sapiens (human)	19	130	8033	531	0.000847316	0.0126627	ADCY2,ADK,AK4,AK7,ENPP3,ENTPD1,GUCY1A2,NT5E,PAPSS2,PDE10A,PDE1A,PDE1B,PDE1C,PDE3A,PDE5A,PDE7B,PDE9A,PRPS2,RRM2_x000D_
hsa04911	Insulin secretion - Homo sapiens (human)	14	86	8033	531	0.00139799	0.0197926	ADCY2,ADCYAP1R1,ATP1B4,CACNA1S,CAMK2A,CAMK2D,CHRM3,CREB5,GNAQ,PLCB1,PLCB4,PRKCB,RIMS2,SLC2A1_x000D_
hsa04730	Long-term depression - Homo sapiens (human)	11	60	8033	531	0.00167553	0.0223092	GNAQ,GRIA1,GRID2,GUCY1A2,IGF1,ITPR1,PLCB1,PLCB4,PPP1R17,PRKCB,PRKG1_x000D_
hsa04114	Oocyte meiosis - Homo sapiens (human)	18	128	8033	531	0.00180014	0.0223092	ADCY2,AURKA,BUB1,CAMK2A,CAMK2D,CCNB1,CCNB2,CCNE2,CDC20,CDC25C,CDK1,FBXO5,IGF1,ITPR1,MAD2L1,PLK1,PPP3CA,PTTG1_x000D_
hsa05202	Transcriptional misregulation in cancer - Homo sapiens (human)	24	192	8033	531	0.00182455	0.0223092	CCNA2,CDK14,CDKN2C,ERG,FOXO1,FUT8,HMGA2,IGF1,MEF2C,MEIS1,MLLT3,MYCN,PAX3,PAX7,PAX8,PBX1,PBX3,PPARG,PROM1,PTK2,RXRG,SUPT3H,TMPRSS2,ZEB1_x000D_
hsa03030	DNA replication - Homo sapiens (human)	8	36	8033	531	0.00200824	0.0234179	LIG1,MCM5,MCM6,MCM7,POLA1,POLE2,PRIM2,RNASEH2A_x000D_
hsa05205	Proteoglycans in cancer - Homo sapiens (human)	25	205	8033	531	0.00208933	0.0234179	ANK2,CAMK2A,CAMK2D,CAV1,CAV3,CCND1,CD44,ERBB4,GPC3,IGF1,ITGB3,ITPR1,KDR,PLCE1,PRKCB,PTK2,TGFB2,TIMP3,TWIST2,VAV3,VEGFA,WNT1,WNT2B,WNT3,WNT7A_x000D_
hsa00900	Terpenoid backbone biosynthesis - Homo sapiens (human)	6	22	8033	531	0.00242899	0.0261359	ACAT2,FDPS,HMGCS1,HMGCS2,MVD,PDSS2_x000D_
hsa04929	GnRH secretion - Homo sapiens (human)	11	64	8033	531	0.00286156	0.028651	CACNA1S,GABBR2,GNAQ,HCN1,ITPR1,KCNJ5,PLCB1,PLCB4,PRKCB,SPP1,TRPC4_x000D_
hsa00072	Synthesis and degradation of ketone bodies - Homo sapiens (human)	4	10	8033	531	0.00287575	0.028651	ACAT2,HMGCS1,HMGCS2,OXCT1_x000D_
hsa04151	PI3K-Akt signaling pathway - Homo sapiens (human)	37	354	8033	531	0.00347573	0.0333918	BRCA1,CCND1,CCNE2,CDK6,COL9A1,CREB5,EFNA5,ERBB4,FGFR2,FGFR3,GHR,GSK3B,IGF1,ITGA8,ITGA9,ITGB3,ITGB6,ITGB8,KDR,KIT,LAMA2,LPAR3,MAGI1,MAGI2,NTRK2,PDGFC,PDGFRA,PHLPP1,PKN3,PPP2R2B,PRLR,PTK2,RELN,SPP1,THBS2,TNC,VEGFA_x000D_
hsa00910	Nitrogen metabolism - Homo sapiens (human)	5	17	8033	531	0.00393572	0.0355068	CA12,CA14,CA2,CA3,CPS1_x000D_
hsa05200	Pathways in cancer - Homo sapiens (human)	51	531	8033	531	0.00395987	0.0355068	ADCY2,ALK,BIRC5,BRCA2,CAMK2A,CAMK2D,CCNA2,CCND1,CCNE2,CDK6,CKS1B,CTNNA2,CXCR4,DCC,DLL3,E2F1,E2F2,EGLN3,FGFR2,FGFR3,FOXO1,GLI3,GNAQ,GSK3B,HES5,IGF1,JAG1,KIT,KNG1,LAMA2,LPAR3,MAPK10,MECOM,NCOA1,PAX8,PDGFRA,PLCB1,PLCB4,PPARG,PRKCB,PTGER3,PTK2,RARB,RXRG,SLC2A1,TGFB2,VEGFA,WNT1,WNT2B,WNT3,WNT7A_x000D_
hsa04713	Circadian entrainment - Homo sapiens (human)	14	97	8033	531	0.00441814	0.03714	ADCY2,ADCYAP1R1,CAMK2A,CAMK2D,GNAQ,GRIA1,GRIN2B,GUCY1A2,ITPR1,KCNJ5,PLCB1,PLCB4,PRKCB,PRKG1_x000D_
hsa05215	Prostate cancer - Homo sapiens (human)	14	97	8033	531	0.00441814	0.03714	CCND1,CCNE2,CREB5,E2F1,E2F2,ERG,FGFR2,FOXO1,GSK3B,IGF1,PDGFC,PDGFRA,TMPRSS2,ZEB1_x000D_
hsa04540	Gap junction - Homo sapiens (human)	13	88	8033	531	0.00489421	0.0398952	ADCY2,CDK1,GNAQ,GUCY1A2,ITPR1,MAP2K5,PDGFC,PDGFRA,PLCB1,PLCB4,PRKCB,PRKG1,TUBB3_x000D_
hsa04080	Neuroactive ligand-receptor interaction - Homo sapiens (human)	35	340	8033	531	0.00562846	0.0437005	ADCYAP1R1,ADM,ADRA1A,CHRM3,CHRNA2,F2RL2,GABBR2,GABRG3,GHR,GRIA1,GRID2,GRIK1,GRIK2,GRIK3,GRIK4,GRIN2B,GRM3,GRM7,GRM8,KNG1,LPAR3,NMU,NPY,NR3C1,OPRM1,P2RX3,PARD3,PENK,PRLR,PTGER3,PTH2R,SST,TACR1,THRB,VIPR2_x000D_
hsa05230	Central carbon metabolism in cancer - Homo sapiens (human)	11	70	8033	531	0.00582135	0.0437005	FGFR2,FGFR3,HK2,KIT,LDHA,NTRK3,PDGFRA,PDK1,PFKP,SLC16A3,SLC2A1_x000D_
hsa04919	Thyroid hormone signaling pathway - Homo sapiens (human)	16	121	8033	531	0.0058484	0.0437005	ATP1B4,CCND1,FOXO1,GSK3B,ITGB3,MED12L,MED13L,NCOA1,PFKP,PLCB1,PLCB4,PLCE1,PRKCB,RXRG,SLC2A1,THRB_x000D_
hsa04921	Oxytocin signaling pathway - Homo sapiens (human)	19	154	8033	531	0.00605045	0.0439884	ADCY2,CACNA1S,CACNA2D1,CACNG5,CAMK1D,CAMK2A,CAMK2D,CCND1,GNAQ,GUCY1A2,ITPR1,KCNJ5,MAP2K5,MEF2C,MYL9,PLCB1,PLCB4,PPP3CA,PRKCB_x000D_
hsa05165	Human papillomavirus infection - Homo sapiens (human)	34	330	8033	531	0.00622716	0.0440817	ATP6V0A4,ATP6V1B1,CCNA2,CCND1,CCNE2,CDK6,COL9A1,CREB5,DLG2,E2F1,FOXO1,GSK3B,HES5,ITGA8,ITGA9,ITGB3,ITGB6,ITGB8,JAG1,LAMA2,MAGI1,MAML2,PARD3,PPP2R2B,PTK2,RELN,SPP1,THBS2,TNC,VEGFA,WNT1,WNT2B,WNT3,WNT7A_x000D_
hsa04218	Cellular senescence - Homo sapiens (human)	19	156	8033	531	0.00694522	0.0479042	CCNA2,CCNB1,CCNB2,CCND1,CCNE2,CDK1,CDK6,CHEK2,E2F1,E2F2,FOXM1,FOXO1,HIPK2,HIPK3,ITPR1,MCU,MYBL2,PPP3CA,TGFB2_x000D_
hsa04115	p53 signaling pathway - Homo sapiens (human)	11	73	8033	531	0.0080087	0.0538585	CCNB1,CCNB2,CCND1,CCNE2,CD82,CDK1,CDK6,CHEK2,GTSE1,IGF1,RRM2_x000D_
hsa04024	cAMP signaling pathway - Homo sapiens (human)	24	216	8033	531	0.00827622	0.0543001	ABCC4,ADCY2,ADCYAP1R1,ATP1B4,CACNA1S,CAMK2A,CAMK2D,CREB5,FXYD1,GABBR2,GLI3,GRIA1,GRIN2B,MAPK10,MYL9,NPY,PDE10A,PDE3A,PLCE1,PTGER3,SOX9,SST,VAV3,VIPR2_x000D_
hsa04922	Glucagon signaling pathway - Homo sapiens (human)	14	106	8033	531	0.00969484	0.0607884	ACACA,ADCY2,CAMK2A,CAMK2D,CREB5,FOXO1,GNAQ,ITPR1,LDHA,PFKP,PLCB1,PLCB4,PPP3CA,SLC2A1_x000D_
hsa04927	Cortisol synthesis and secretion - Homo sapiens (human)	10	65	8033	531	0.0097171	0.0607884	ADCY2,CACNA1S,CREB5,GNAQ,ITPR1,KCNK2,LDLR,PBX1,PLCB1,PLCB4_x000D_
hsa04392	Hippo signaling pathway - multiple species - Homo sapiens (human)	6	29	8033	531	0.0104297	0.0637634	RASSF4,STK3,TEAD1,TEAD4,WWC1,WWTR1_x000D_
hsa03320	PPAR signaling pathway - Homo sapiens (human)	11	77	8033	531	0.0118603	0.0699769	CD36,FABP7,GK,HMGCS1,HMGCS2,LPL,ME1,PPARG,RXRG,SCD,SLC27A2_x000D_
hsa04720	Long-term potentiation - Homo sapiens (human)	10	67	8033	531	0.0119663	0.0699769	CAMK2A,CAMK2D,GNAQ,GRIA1,GRIN2B,ITPR1,PLCB1,PLCB4,PPP3CA,PRKCB_x000D_
hsa04914	Progesterone-mediated oocyte maturation - Homo sapiens (human)	13	99	8033	531	0.0130213	0.0734548	ADCY2,AURKA,BUB1,CCNA2,CCNB1,CCNB2,CDC25B,CDC25C,CDK1,IGF1,MAD2L1,MAPK10,PLK1_x000D_
hsa04978	Mineral absorption - Homo sapiens (human)	9	58	8033	531	0.0131072	0.0734548	ATP1B4,MT1A,MT1E,MT1F,MT1G,MT1H,MT1X,SLC34A1,SLC34A2_x000D_
hsa04022	cGMP-PKG signaling pathway - Homo sapiens (human)	19	167	8033	531	0.0139757	0.0743552	ADCY2,ADRA1A,ATP1B4,CACNA1S,CREB5,GNAQ,GUCY1A2,ITPR1,KNG1,MEF2C,MYL9,PDE3A,PDE5A,PLCB1,PLCB4,PPP3CA,PRKCE,PRKG1,TRPC6_x000D_
hsa04810	Regulation of actin cytoskeleton - Homo sapiens (human)	23	214	8033	531	0.0140126	0.0743552	ARHGEF6,CHRM3,CXCR4,DIAPH2,DIAPH3,DOCK1,ENAH,FGFR2,FGFR3,IQGAP2,ITGA8,ITGA9,ITGB3,ITGB6,ITGB8,KNG1,MYL9,MYLPF,PDGFC,PDGFRA,PIP5K1B,PTK2,VAV3_x000D_
hsa04750	Inflammatory mediator regulation of TRP channels - Homo sapiens (human)	13	100	8033	531	0.0140971	0.0743552	ADCY2,ASIC2,CAMK2A,CAMK2D,GNAQ,IGF1,ITPR1,KNG1,MAPK10,PLCB1,PLCB4,PRKCB,PRKCE_x000D_
hsa04916	Melanogenesis - Homo sapiens (human)	13	101	8033	531	0.0152397	0.0788363	ADCY2,CAMK2A,CAMK2D,GNAQ,GSK3B,KIT,PLCB1,PLCB4,PRKCB,WNT1,WNT2B,WNT3,WNT7A_x000D_
hsa05032	Morphine addiction - Homo sapiens (human)	12	91	8033	531	0.0161647	0.0820433	ADCY2,GABBR2,GABRG3,KCNJ5,OPRM1,PDE10A,PDE1A,PDE1B,PDE1C,PDE3A,PDE7B,PRKCB_x000D_
hsa05224	Breast cancer - Homo sapiens (human)	17	147	8033	531	0.0167613	0.0834963	BRCA1,BRCA2,CCND1,CDK6,DLL3,E2F1,E2F2,GSK3B,HES5,IGF1,JAG1,KIT,NCOA1,WNT1,WNT2B,WNT3,WNT7A_x000D_
hsa00730	Thiamine metabolism - Homo sapiens (human)	4	16	8033	531	0.0181508	0.0885574	AK4,AK7,ALPL,TPK1_x000D_
hsa00534	Glycosaminoglycan biosynthesis - heparan sulfate / heparin - Homo sapiens (human)	5	24	8033	531	0.0184357	0.0885574	HS3ST5,HS6ST2,HS6ST3,NDST3,XYLT1_x000D_
hsa04928	Parathyroid hormone synthesis, secretion and action - Homo sapiens (human)	13	106	8033	531	0.0220436	0.10364	ADCY2,CASR,CREB5,GNAQ,ITPR1,MEF2C,PLCB1,PLCB4,PRKCB,RXRG,SLC34A1,SLC34A2,SOST_x000D_
hsa00640	Propanoate metabolism - Homo sapiens (human)	6	34	8033	531	0.0223462	0.10364	ACACA,ACAT2,ALDH6A1,BCKDHB,LDHA,PCCA_x000D_
hsa03460	Fanconi anemia pathway - Homo sapiens (human)	8	54	8033	531	0.0243815	0.108574	BLM,BRCA1,BRCA2,BRIP1,FANCA,FANCD2,FANCI,UBE2T_x000D_
hsa04935	Growth hormone synthesis, secretion and action - Homo sapiens (human)	14	119	8033	531	0.0248323	0.108574	ADCY2,CACNA1S,CREB5,GHR,GNAQ,GSK3B,IGF1,ITPR1,MAPK10,PLCB1,PLCB4,PRKCB,PTK2,SST_x000D_
hsa04918	Thyroid hormone synthesis - Homo sapiens (human)	10	75	8033	531	0.0250246	0.108574	ADCY2,ATP1B4,CREB5,GNAQ,ITPR1,LRP2,PAX8,PLCB1,PLCB4,PRKCB_x000D_
hsa05214	Glioma - Homo sapiens (human)	10	75	8033	531	0.0250246	0.108574	CAMK1D,CAMK2A,CAMK2D,CCND1,CDK6,E2F1,E2F2,IGF1,PDGFRA,PRKCB_x000D_
hsa04066	HIF-1 signaling pathway - Homo sapiens (human)	13	109	8033	531	0.027087	0.114835	ALDOC,CAMK2A,CAMK2D,EGLN3,ENO1,HK2,IGF1,LDHA,PDK1,PFKP,PRKCB,SLC2A1,VEGFA_x000D_
hsa04728	Dopaminergic synapse - Homo sapiens (human)	15	132	8033	531	0.0273214	0.114835	CAMK2A,CAMK2D,CREB5,GNAQ,GRIA1,GRIN2B,GSK3B,ITPR1,KCNJ5,MAPK10,PLCB1,PLCB4,PPP2R2B,PPP3CA,PRKCB_x000D_
hsa01040	Biosynthesis of unsaturated fatty acids - Homo sapiens (human)	5	27	8033	531	0.0297667	0.123188	ELOVL2,ELOVL6,FADS1,HSD17B12,SCD_x000D_
hsa05166	Human T-cell leukemia virus 1 infection - Homo sapiens (human)	22	219	8033	531	0.0319099	0.130057	ADCY2,BUB1B,CCNA2,CCNB2,CCND1,CCNE2,CDC20,CDKN2C,CHEK2,CREB5,E2F1,E2F2,FDPS,MAD2L1,MAPK10,MMP7,MSX2,NRP1,PPP3CA,PTTG1,SLC2A1,TGFB2_x000D_
hsa04270	Vascular smooth muscle contraction - Homo sapiens (human)	15	135	8033	531	0.0325825	0.130816	ACTA2,ACTG2,ADCY2,ADM,ADRA1A,CACNA1S,GNAQ,GUCY1A2,ITPR1,MYL9,PLCB1,PLCB4,PRKCB,PRKCE,PRKG1_x000D_
hsa01521	EGFR tyrosine kinase inhibitor resistance - Homo sapiens (human)	10	79	8033	531	0.0344449	0.13626	FGFR2,FGFR3,GSK3B,IGF1,KDR,NRG1,PDGFC,PDGFRA,PRKCB,VEGFA_x000D_
hsa04725	Cholinergic synapse - Homo sapiens (human)	13	113	8033	531	0.0350645	0.136701	ADCY2,CACNA1S,CAMK2A,CAMK2D,CHRM3,CREB5,FYN,GNAQ,ITPR1,KCNQ3,PLCB1,PLCB4,PRKCB_x000D_
hsa04970	Salivary secretion - Homo sapiens (human)	11	91	8033	531	0.0368081	0.139685	ADCY2,ADRA1A,ATP1B4,CHRM3,GNAQ,GUCY1A2,ITPR1,PLCB1,PLCB4,PRKCB,PRKG1_x000D_
hsa00280	Valine, leucine and isoleucine degradation - Homo sapiens (human)	7	48	8033	531	0.0368686	0.139685	ACAT2,ALDH6A1,BCKDHB,HMGCS1,HMGCS2,OXCT1,PCCA_x000D_
hsa00532	Glycosaminoglycan biosynthesis - chondroitin sulfate / dermatan sulfate - Homo sapiens (human)	4	20	8033	531	0.0392211	0.146534	CHST11,CHST15,UST,XYLT1_x000D_
hsa01200	Carbon metabolism - Homo sapiens (human)	13	117	8033	531	0.0445996	0.164347	ACAT2,ALDH6A1,ALDOC,CPS1,ENO1,GLDC,HK2,ME1,PC,PCCA,PFKP,PRPS2,TKTL1_x000D_
hsa04550	Signaling pathways regulating pluripotency of stem cells - Homo sapiens (human)	15	143	8033	531	0.0501729	0.182098	BMPR1B,DUSP9,FGFR2,FGFR3,GSK3B,ID1,IGF1,MEIS1,PAX6,SOX2,WNT1,WNT2B,WNT3,WNT7A,ZFHX3_x000D_
hsa03440	Homologous recombination - Homo sapiens (human)	6	41	8033	531	0.0507708	0.182098	BARD1,BLM,BRCA1,BRCA2,BRIP1,XRCC2_x000D_
hsa04964	Proximal tubule bicarbonate reclamation - Homo sapiens (human)	4	23	8033	531	0.0613944	0.216737	AQP1,ATP1B4,CA2,SLC4A4_x000D_
hsa05212	Pancreatic cancer - Homo sapiens (human)	9	76	8033	531	0.0620401	0.216737	ARHGEF6,BRCA2,CCND1,CDK6,E2F1,E2F2,MAPK10,TGFB2,VEGFA_x000D_
hsa04072	Phospholipase D signaling pathway - Homo sapiens (human)	15	148	8033	531	0.0640458	0.220876	ADCY2,DNM3,FYN,GAB2,GRM3,GRM7,GRM8,KIT,LPAR3,PDGFC,PDGFRA,PIP5K1B,PLCB1,PLCB4,PLPP3_x000D_
hsa04261	Adrenergic signaling in cardiomyocytes - Homo sapiens (human)	15	149	8033	531	0.0671026	0.228488	ADCY2,ADRA1A,ATP1B4,CACNA1S,CACNA2D1,CACNG5,CAMK2A,CAMK2D,CREB5,GNAQ,MYL4,PLCB1,PLCB4,PPP2R2B,TNNC1_x000D_
hsa04010	MAPK signaling pathway - Homo sapiens (human)	26	294	8033	531	0.0776165	0.259735	CACNA1E,CACNA1S,CACNA2D1,CACNG5,CDC25B,DUSP9,EFNA5,ERBB4,FGFR2,FGFR3,IGF1,KDR,KIT,MAP2K5,MAPK10,MECOM,MEF2C,NTRK2,PDGFC,PDGFRA,PPP3CA,PRKCB,PTPRR,STK3,TGFB2,VEGFA_x000D_
hsa05223	Non-small cell lung cancer - Homo sapiens (human)	8	68	8033	531	0.0782517	0.259735	ALK,CCND1,CDK6,E2F1,E2F2,PRKCB,RARB,RXRG_x000D_
hsa00240	Pyrimidine metabolism - Homo sapiens (human)	7	57	8033	531	0.0801414	0.259735	DPYD,ENPP3,ENTPD1,NT5E,RRM2,TK1,TYMS_x000D_
hsa01212	Fatty acid metabolism - Homo sapiens (human)	7	57	8033	531	0.0801414	0.259735	ACACA,ACAT2,ELOVL2,ELOVL6,FADS1,HSD17B12,SCD_x000D_
hsa05222	Small cell lung cancer - Homo sapiens (human)	10	92	8033	531	0.0812958	0.26034	CCND1,CCNE2,CDK6,CKS1B,E2F1,E2F2,LAMA2,PTK2,RARB,RXRG_x000D_
hsa05206	MicroRNAs in cancer - Homo sapiens (human)	27	310	8033	531	0.0844284	0.265936	BRCA1,CCND1,CCNE2,CD44,CDC25B,CDC25C,CDCA5,CDK6,E2F1,E2F2,EFNA5,FGFR3,HMGA2,IGF2BP1,ITGB3,KIF23,PDGFRA,PRKCB,PRKCE,TGFB2,TIMP3,TNC,TP63,VEGFA,WNT3,ZEB1,ZEB2_x000D_
hsa00500	Starch and sucrose metabolism - Homo sapiens (human)	5	36	8033	531	0.0859378	0.265936	AGL,ENPP3,GBE1,GYG2,HK2_x000D_
hsa04912	GnRH signaling pathway - Homo sapiens (human)	10	93	8033	531	0.0860091	0.265936	ADCY2,CACNA1S,CAMK2A,CAMK2D,GNAQ,ITPR1,MAPK10,PLCB1,PLCB4,PRKCB_x000D_
hsa04960	Aldosterone-regulated sodium reabsorption - Homo sapiens (human)	5	37	8033	531	0.0942539	0.28488	ATP1B4,IGF1,KCNJ1,NEDD4L,PRKCB_x000D_
hsa05143	African trypanosomiasis - Homo sapiens (human)	5	37	8033	531	0.0942539	0.28488	GNAQ,KNG1,PLCB1,PLCB4,PRKCB_x000D_
hsa04152	AMPK signaling pathway - Homo sapiens (human)	12	120	8033	531	0.0980683	0.290026	ACACA,ADRA1A,CCNA2,CCND1,CD36,CREB5,FOXO1,IGF1,PFKP,PPARG,PPP2R2B,SCD_x000D_
hsa04966	Collecting duct acid secretion - Homo sapiens (human)	4	27	8033	531	0.0991806	0.290026	ATP6V0A4,ATP6V1B1,CA2,CLCNKB_x000D_
hsa05416	Viral myocarditis - Homo sapiens (human)	7	60	8033	531	0.099191	0.290026	CAV1,CCND1,DMD,EIF4G3,FYN,LAMA2,SGCD_x000D_
hsa04012	ErbB signaling pathway - Homo sapiens (human)	9	85	8033	531	0.1075	0.310763	CAMK2A,CAMK2D,CBLB,ERBB4,GSK3B,MAPK10,NRG1,PRKCB,PTK2_x000D_
hsa00650	Butanoate metabolism - Homo sapiens (human)	4	28	8033	531	0.109988	0.310763	ACAT2,HMGCS1,HMGCS2,OXCT1_x000D_
hsa04340	Hedgehog signaling pathway - Homo sapiens (human)	6	50	8033	531	0.109992	0.310763	BOC,CCND1,CDON,GLI3,GSK3B,LRP2_x000D_
hsa01522	Endocrine resistance - Homo sapiens (human)	10	98	8033	531	0.112007	0.310763	ADCY2,CCND1,CDKN2C,DLL3,E2F1,E2F2,IGF1,JAG1,MAPK10,PTK2_x000D_
hsa00620	Pyruvate metabolism - Homo sapiens (human)	5	39	8033	531	0.11206	0.310763	ACACA,ACAT2,LDHA,ME1,PC_x000D_
hsa01230	Biosynthesis of amino acids - Homo sapiens (human)	8	74	8033	531	0.114023	0.312974	ALDOC,CBS,CPS1,ENO1,PC,PFKP,PRPS2,TKTL1_x000D_
hsa05226	Gastric cancer - Homo sapiens (human)	14	149	8033	531	0.115184	0.312974	CCND1,CCNE2,CTNNA2,E2F1,E2F2,FGFR2,GSK3B,RARB,RXRG,TGFB2,WNT1,WNT2B,WNT3,WNT7A_x000D_
hsa04933	AGE-RAGE signaling pathway in diabetic complications - Homo sapiens (human)	10	100	8033	531	0.123527	0.332289	CCND1,FOXO1,MAPK10,PLCB1,PLCB4,PLCE1,PRKCB,PRKCE,TGFB2,VEGFA_x000D_
hsa04670	Leukocyte transendothelial migration - Homo sapiens (human)	11	113	8033	531	0.126187	0.336082	CLDN10,CLDN16,CTNNA2,CXCR4,ESAM,JAM2,MYL9,MYLPF,PRKCB,PTK2,VAV3_x000D_
hsa05219	Bladder cancer - Homo sapiens (human)	5	41	8033	531	0.131354	0.346415	CCND1,E2F1,E2F2,FGFR3,VEGFA_x000D_
hsa00030	Pentose phosphate pathway - Homo sapiens (human)	4	30	8033	531	0.133077	0.347551	ALDOC,PFKP,PRPS2,TKTL1_x000D_
hsa04961	Endocrine and other factor-regulated calcium reabsorption - Homo sapiens (human)	6	53	8033	531	0.135253	0.347578	ATP1B4,DNM3,GNAQ,PLCB1,PLCB4,PRKCB_x000D_
hsa04972	Pancreatic secretion - Homo sapiens (human)	10	102	8033	531	0.135672	0.347578	ADCY2,ATP1B4,CA2,CHRM3,GNAQ,ITPR1,PLCB1,PLCB4,PRKCB,SLC4A4_x000D_
hsa00920	Sulfur metabolism - Homo sapiens (human)	2	10	8033	531	0.138061	0.350362	PAPSS2,SELENBP1_x000D_
hsa00100	Steroid biosynthesis - Homo sapiens (human)	3	20	8033	531	0.142162	0.354088	DHCR24,DHCR7,FDFT1_x000D_
hsa00670	One carbon pool by folate - Homo sapiens (human)	3	20	8033	531	0.142162	0.354088	DHFR,MTHFD1L,TYMS_x000D_
hsa05163	Human cytomegalovirus infection - Homo sapiens (human)	19	225	8033	531	0.161096	0.397071	ADCY2,CCND1,CDK6,CREB5,CXCR4,E2F1,E2F2,GNAQ,GSK3B,ITGB3,ITPR1,PDGFRA,PLCB1,PLCB4,PPP3CA,PRKCB,PTGER3,PTK2,VEGFA_x000D_
hsa04071	Sphingolipid signaling pathway - Homo sapiens (human)	11	119	8033	531	0.162371	0.397071	FYN,GAB2,GNAQ,KNG1,MAPK10,PLCB1,PLCB4,PPP2R2B,PRKCB,PRKCE,SGMS1_x000D_
hsa05031	Amphetamine addiction - Homo sapiens (human)	7	69	8033	531	0.169427	0.40724	CAMK2A,CAMK2D,CREB5,GRIA1,GRIN2B,PPP3CA,PRKCB_x000D_
hsa00051	Fructose and mannose metabolism - Homo sapiens (human)	4	33	8033	531	0.17099	0.40724	ALDOC,GMDS,HK2,PFKP_x000D_
hsa01100	Metabolic pathways - Homo sapiens (human)	107	1487	8033	531	0.171071	0.40724	ACACA,ACAT2,ADCY2,ADH1C,ADK,AGL,AK4,AK7,ALDH1A2,ALDH6A1,ALDOC,ALPL,AOC1,ATP12A,ATP6V0A4,ATP6V1B1,B3GALT1,BCKDHB,CA12,CA14,CA2,CA3,CBS,CKM,CKMT2,CPS1,CRYL1,DHCR24,DHCR7,DHFR,DHRS3,DPYD,ELOVL2,ELOVL6,ENO1,ENPP3,ENTPD1,FADS1,FDFT1,FDPS,FUT8,FUT9,GALNT10,GALNT13,GALNT14,GATM,GBE1,GGT1,GK,GLDC,GLYAT,GMDS,GPHN,GUCY1A2,GYG2,HK2,HMBS,HMGCS1,HMGCS2,HSD17B12,IMPA2,KMT2C,LDHA,LIPG,MAN1A1,ME1,MGAT4C,MGLL,MMA…
hsa04974	Protein digestion and absorption - Homo sapiens (human)	9	95	8033	531	0.175004	0.412949	ATP1B4,COL11A1,COL12A1,COL14A1,COL5A1,COL9A1,KCNE3,MME,SLC3A1_x000D_
hsa04723	Retrograde endocannabinoid signaling - Homo sapiens (human)	13	148	8033	531	0.179435	0.419721	ADCY2,CACNA1S,GABRG3,GNAQ,GRIA1,ITPR1,KCNJ5,MAPK10,MGLL,PLCB1,PLCB4,PRKCB,RIMS1_x000D_
hsa04371	Apelin signaling pathway - Homo sapiens (human)	12	137	8033	531	0.194088	0.449153	ACTA2,ADCY2,CCND1,GNAQ,ITPR1,JAG1,MEF2C,MYL4,PLCB1,PLCB4,PRKCE,SPP1_x000D_
hsa05218	Melanoma - Homo sapiens (human)	7	72	8033	531	0.196703	0.449153	CCND1,CDK6,E2F1,E2F2,IGF1,PDGFC,PDGFRA_x000D_
hsa04973	Carbohydrate digestion and absorption - Homo sapiens (human)	5	47	8033	531	0.197026	0.449153	ATP1B4,HK2,PLCB1,PLCB4,PRKCB_x000D_
hsa00562	Inositol phosphate metabolism - Homo sapiens (human)	7	73	8033	531	0.206161	0.462144	ALDH6A1,IMPA2,PIP5K1B,PLCB1,PLCB4,PLCE1,PLCH1_x000D_
hsa05100	Bacterial invasion of epithelial cells - Homo sapiens (human)	7	73	8033	531	0.206161	0.462144	CAV1,CAV3,CTNNA2,DNM3,DOCK1,ELMO1,PTK2_x000D_
hsa00561	Glycerolipid metabolism - Homo sapiens (human)	6	61	8033	531	0.21393	0.475597	GK,LIPG,LPL,MGLL,PLPP3,PLPP4_x000D_
hsa04260	Cardiac muscle contraction - Homo sapiens (human)	8	87	8033	531	0.215791	0.475801	ATP1B4,CACNA1S,CACNA2D1,CACNG5,CASQ2,MYL4,TNNC1,TRDN_x000D_
hsa05216	Thyroid cancer - Homo sapiens (human)	4	37	8033	531	0.226419	0.495176	CCND1,PAX8,PPARG,RXRG_x000D_
hsa04979	Cholesterol metabolism - Homo sapiens (human)	5	50	8033	531	0.233408	0.503199	CD36,LDLR,LIPG,LPL,LRP2_x000D_
hsa05220	Chronic myeloid leukemia - Homo sapiens (human)	7	76	8033	531	0.23551	0.503199	CCND1,CDK6,E2F1,E2F2,GAB2,MECOM,TGFB2_x000D_
hsa05217	Basal cell carcinoma - Homo sapiens (human)	6	63	8033	531	0.235699	0.503199	GLI3,GSK3B,WNT1,WNT2B,WNT3,WNT7A_x000D_
hsa04976	Bile secretion - Homo sapiens (human)	8	90	8033	531	0.243137	0.510567	ABCC4,ADCY2,AQP1,ATP1B4,CA2,LDLR,SLC2A1,SLC4A4_x000D_
hsa00790	Folate biosynthesis - Homo sapiens (human)	3	26	8033	531	0.244844	0.510567	ALPL,DHFR,GPHN_x000D_
hsa04950	Maturity onset diabetes of the young - Homo sapiens (human)	3	26	8033	531	0.244844	0.510567	HNF1B,HNF4G,PAX6_x000D_
hsa04068	FoxO signaling pathway - Homo sapiens (human)	11	131	8033	531	0.247806	0.512768	BNIP3,CCNB1,CCNB2,CCND1,FOXO1,IGF1,MAPK10,PLK1,PLK4,TGFB2,TNFSF10_x000D_
hsa04721	Synaptic vesicle cycle - Homo sapiens (human)	7	78	8033	531	0.255797	0.525263	ATP6V0A4,ATP6V1B1,DNM3,RIMS1,SLC1A3,SYT1,UNC13C_x000D_
hsa00062	Fatty acid elongation - Homo sapiens (human)	3	27	8033	531	0.263052	0.536069	ELOVL2,ELOVL6,HSD17B12_x000D_
hsa04530	Tight junction - Homo sapiens (human)	13	161	8033	531	0.266323	0.538652	CCND1,CGNL1,CLDN10,CLDN16,DLG2,JAM2,MAGI1,MAPK10,MYL9,NEDD4L,PARD3,PPP2R2B,PRKCE_x000D_
hsa04666	Fc gamma R-mediated phagocytosis - Homo sapiens (human)	8	93	8033	531	0.271558	0.545144	ASAP1,GAB2,MYO10,PIP5K1B,PLPP3,PRKCB,PRKCE,VAV3_x000D_
hsa00010	Glycolysis / Gluconeogenesis - Homo sapiens (human)	6	67	8033	531	0.281062	0.560043	ADH1C,ALDOC,ENO1,HK2,LDHA,PFKP_x000D_
hsa04931	Insulin resistance - Homo sapiens (human)	9	108	8033	531	0.284319	0.562367	CD36,CREB5,FOXO1,GSK3B,MAPK10,PRKCB,PRKCE,SLC27A2,SLC2A1_x000D_
hsa04742	Taste transduction - Homo sapiens (human)	7	83	8033	531	0.308485	0.605712	ASIC2,CHRM3,GABBR2,P2RX3,PDE1A,PDE1B,PDE1C_x000D_
hsa04923	Regulation of lipolysis in adipocytes - Homo sapiens (human)	5	56	8033	531	0.310775	0.605786	ADCY2,MGLL,NPY,PRKG1,PTGER3_x000D_
hsa00630	Glyoxylate and dicarboxylate metabolism - Homo sapiens (human)	3	30	8033	531	0.318432	0.616245	ACAT2,GLDC,PCCA_x000D_
hsa01523	Antifolate resistance - Homo sapiens (human)	3	31	8033	531	0.336981	0.647484	ABCC4,DHFR,TYMS_x000D_
hsa04370	VEGF signaling pathway - Homo sapiens (human)	5	59	8033	531	0.350761	0.669182	KDR,PPP3CA,PRKCB,PTK2,VEGFA_x000D_
hsa00512	Mucin type O-glycan biosynthesis - Homo sapiens (human)	3	32	8033	531	0.355501	0.673449	GALNT10,GALNT13,GALNT14_x000D_
hsa00770	Pantothenate and CoA biosynthesis - Homo sapiens (human)	2	19	8033	531	0.360643	0.676425	DPYD,ENPP3_x000D_
hsa04930	Type II diabetes mellitus - Homo sapiens (human)	4	46	8033	531	0.362101	0.676425	CACNA1E,HK2,MAPK10,PRKCE_x000D_
hsa03410	Base excision repair - Homo sapiens (human)	3	33	8033	531	0.373952	0.689158	LIG1,NEIL3,POLE2_x000D_
hsa04727	GABAergic synapse - Homo sapiens (human)	7	89	8033	531	0.374041	0.689158	ADCY2,CACNA1S,GABBR2,GABRG3,GPHN,PLCL1,PRKCB_x000D_
hsa00310	Lysine degradation - Homo sapiens (human)	5	61	8033	531	0.377578	0.690943	ACAT2,KMT2C,PLOD2,SMYD1,SMYD3_x000D_
hsa05017	Spinocerebellar ataxia - Homo sapiens (human)	10	133	8033	531	0.383837	0.697649	GNAQ,GRIA1,GRIN2B,ITPR1,KCND3,MAPK10,PLCB1,PLCB4,PRKCB,RELN_x000D_
hsa05020	Prion diseases - Homo sapiens (human)	3	35	8033	531	0.410502	0.741108	C7,FYN,NCAM1_x000D_
hsa00330	Arginine and proline metabolism - Homo sapiens (human)	4	50	8033	531	0.423226	0.758985	AOC1,CKM,CKMT2,GATM_x000D_
hsa04915	Estrogen signaling pathway - Homo sapiens (human)	10	138	8033	531	0.42925	0.76469	ADCY2,CREB5,GABBR2,GNAQ,ITPR1,KCNJ5,NCOA1,OPRM1,PLCB1,PLCB4_x000D_
hsa05225	Hepatocellular carcinoma - Homo sapiens (human)	12	168	8033	531	0.433727	0.765652	ARID1B,CCND1,CDK6,E2F1,E2F2,GSK3B,PRKCB,TGFB2,WNT1,WNT2B,WNT3,WNT7A_x000D_
hsa04611	Platelet activation - Homo sapiens (human)	9	124	8033	531	0.43593	0.765652	ADCY2,FYN,GNAQ,GUCY1A2,ITGB3,ITPR1,PLCB1,PLCB4,PRKG1_x000D_
hsa05418	Fluid shear stress and atherosclerosis - Homo sapiens (human)	10	139	8033	531	0.438329	0.765652	BMPR1B,CAV1,CAV3,ITGB3,KDR,MAP2K5,MAPK10,MEF2C,PTK2,VEGFA_x000D_
hsa03430	Mismatch repair - Homo sapiens (human)	2	23	8033	531	0.455091	0.789803	EXO1,LIG1_x000D_
hsa04070	Phosphatidylinositol signaling system - Homo sapiens (human)	7	97	8033	531	0.462117	0.796856	IMPA2,ITPR1,PIP5K1B,PLCB1,PLCB4,PLCE1,PRKCB_x000D_
hsa04014	Ras signaling pathway - Homo sapiens (human)	16	232	8033	531	0.467827	0.797001	EFNA5,FGFR2,FGFR3,GAB2,GRIN2B,IGF1,KDR,KIT,MAPK10,NTRK2,PDGFC,PDGFRA,PLCE1,PRKCB,RASA3,VEGFA_x000D_
hsa04330	Notch signaling pathway - Homo sapiens (human)	4	53	8033	531	0.468127	0.797001	DLL3,HES5,JAG1,MAML2_x000D_
hsa05231	Choline metabolism in cancer - Homo sapiens (human)	7	98	8033	531	0.47299	0.800215	MAPK10,PDGFC,PDGFRA,PIP5K1B,PLPP3,PRKCB,SLC44A5_x000D_
hsa00513	Various types of N-glycan biosynthesis - Homo sapiens (human)	3	39	8033	531	0.481337	0.807689	FUT8,MAN1A1,MGAT4C_x000D_
hsa04920	Adipocytokine signaling pathway - Homo sapiens (human)	5	69	8033	531	0.483469	0.807689	CD36,MAPK10,NPY,RXRG,SLC2A1_x000D_
hsa04726	Serotonergic synapse - Homo sapiens (human)	8	115	8033	531	0.493784	0.807689	CACNA1S,GNAQ,ITPR1,KCND2,KCNJ5,PLCB1,PLCB4,PRKCB_x000D_
hsa04917	Prolactin signaling pathway - Homo sapiens (human)	5	70	8033	531	0.496331	0.807689	CCND1,ELF5,GSK3B,MAPK10,PRLR_x000D_
hsa05120	Epithelial cell signaling in Helicobacter pylori infection - Homo sapiens (human)	5	70	8033	531	0.496331	0.807689	ATP6V0A4,ATP6V1B1,JAM2,MAPK10,PTPRZ1_x000D_
hsa00260	Glycine, serine and threonine metabolism - Homo sapiens (human)	3	40	8033	531	0.498425	0.807689	CBS,GATM,GLDC_x000D_
hsa05033	Nicotine addiction - Homo sapiens (human)	3	40	8033	531	0.498425	0.807689	GABRG3,GRIA1,GRIN2B_x000D_
hsa05210	Colorectal cancer - Homo sapiens (human)	6	86	8033	531	0.506981	0.815119	BIRC5,CCND1,DCC,GSK3B,MAPK10,TGFB2_x000D_
hsa04520	Adherens junction - Homo sapiens (human)	5	71	8033	531	0.50907	0.815119	CTNNA2,FER,FYN,PARD3,PTPRM_x000D_
hsa05142	Chagas disease (American trypanosomiasis) - Homo sapiens (human)	7	102	8033	531	0.515855	0.816264	GNAQ,KNG1,MAPK10,PLCB1,PLCB4,PPP2R2B,TGFB2_x000D_
hsa05146	Amoebiasis - Homo sapiens (human)	7	102	8033	531	0.515855	0.816264	GNAQ,LAMA2,PLCB1,PLCB4,PRKCB,PTK2,TGFB2_x000D_
hsa05131	Shigellosis - Homo sapiens (human)	16	242	8033	531	0.537799	0.846011	BNIP3,CD44,DOCK1,ELMO1,FOXO1,GSK3B,HK2,ITPR1,MAPK10,MYL9,MYLPF,PLCB1,PLCB4,PLCE1,PRKCE,PTK2_x000D_
hsa00601	Glycosphingolipid biosynthesis - lacto and neolacto series - Homo sapiens (human)	2	27	8033	531	0.541034	0.846152	B3GALT1,FUT9_x000D_
hsa04975	Fat digestion and absorption - Homo sapiens (human)	3	43	8033	531	0.547894	0.851928	ACAT2,CD36,PLPP3_x000D_
hsa04213	Longevity regulating pathway - multiple species - Homo sapiens (human)	4	62	8033	531	0.593465	0.915391	ADCY2,CRYAB,FOXO1,IGF1_x000D_
hsa04350	TGF-beta signaling pathway - Homo sapiens (human)	6	94	8033	531	0.595515	0.915391	BMPR1B,GREM1,ID1,LTBP1,TGFB2,THSD4_x000D_
hsa00514	Other types of O-glycan biosynthesis - Homo sapiens (human)	3	47	8033	531	0.609177	0.917167	GALNT10,GALNT13,GALNT14_x000D_
hsa00565	Ether lipid metabolism - Homo sapiens (human)	3	47	8033	531	0.609177	0.917167	ENPP2,PLPP3,UGT8_x000D_
hsa00600	Sphingolipid metabolism - Homo sapiens (human)	3	47	8033	531	0.609177	0.917167	PLPP3,SGMS1,UGT8_x000D_
hsa00052	Galactose metabolism - Homo sapiens (human)	2	31	8033	531	0.617127	0.917167	HK2,PFKP_x000D_
hsa00410	beta-Alanine metabolism - Homo sapiens (human)	2	31	8033	531	0.617127	0.917167	ALDH6A1,DPYD_x000D_
hsa04710	Circadian rhythm - Homo sapiens (human)	2	31	8033	531	0.617127	0.917167	BHLHE40,NPAS2_x000D_
hsa04215	Apoptosis - multiple species - Homo sapiens (human)	2	32	8033	531	0.634569	0.932234	BIRC5,MAPK10_x000D_
hsa05135	Yersinia infection - Homo sapiens (human)	8	130	8033	531	0.634983	0.932234	DOCK1,ELMO1,GNAQ,GSK3B,MAPK10,PIP5K1B,PTK2,VAV3_x000D_
hsa05030	Cocaine addiction - Homo sapiens (human)	3	49	8033	531	0.637662	0.932234	CREB5,GRIN2B,GRM3_x000D_
hsa04640	Hematopoietic cell lineage - Homo sapiens (human)	6	99	8033	531	0.646327	0.936968	CD36,CD44,CD9,ITGB3,KIT,MME_x000D_
hsa00510	N-Glycan biosynthesis - Homo sapiens (human)	3	50	8033	531	0.65135	0.936968	FUT8,MAN1A1,MGAT4C_x000D_
hsa05144	Malaria - Homo sapiens (human)	3	50	8033	531	0.65135	0.936968	CD36,TGFB2,THBS2_x000D_
hsa04913	Ovarian steroidogenesis - Homo sapiens (human)	3	51	8033	531	0.664664	0.947263	ADCY2,IGF1,LDLR_x000D_
hsa04664	Fc epsilon RI signaling pathway - Homo sapiens (human)	4	68	8033	531	0.666562	0.947263	FYN,GAB2,MAPK10,VAV3_x000D_
hsa04610	Complement and coagulation cascades - Homo sapiens (human)	5	85	8033	531	0.670318	0.947263	C7,F2RL2,KNG1,MASP1,SERPINA5_x000D_
hsa05211	Renal cell carcinoma - Homo sapiens (human)	4	69	8033	531	0.677829	0.947263	EGLN3,SLC2A1,TGFB2,VEGFA_x000D_
hsa04144	Endocytosis - Homo sapiens (human)	15	248	8033	531	0.678707	0.947263	AGAP1,ASAP1,CAV1,CAV3,CBLB,CXCR4,DNM3,FGFR2,FGFR3,LDLR,NEDD4L,PARD3,PDGFRA,PIP5K1B,SH3KBP1_x000D_
hsa04722	Neurotrophin signaling pathway - Homo sapiens (human)	7	119	8033	531	0.679832	0.947263	CAMK2A,CAMK2D,GSK3B,MAP2K5,MAPK10,NTRK2,NTRK3_x000D_
hsa00760	Nicotinate and nicotinamide metabolism - Homo sapiens (human)	2	35	8033	531	0.683156	0.947263	ENPP3,NT5E_x000D_
hsa04660	T cell receptor signaling pathway - Homo sapiens (human)	6	104	8033	531	0.693094	0.956114	CBLB,FYN,GSK3B,MAPK10,PPP3CA,VAV3_x000D_
hsa04150	mTOR signaling pathway - Homo sapiens (human)	9	155	8033	531	0.704743	0.962315	ATP6V1B1,DEPTOR,GSK3B,IGF1,PRKCB,WNT1,WNT2B,WNT3,WNT7A_x000D_
hsa05160	Hepatitis C - Homo sapiens (human)	9	155	8033	531	0.704743	0.962315	CCND1,CDK6,CLDN10,CLDN16,E2F1,E2F2,GSK3B,LDLR,PPP2R2B_x000D_
hsa04211	Longevity regulating pathway - Homo sapiens (human)	5	89	8033	531	0.709396	0.962671	ADCY2,CREB5,FOXO1,IGF1,PPARG_x000D_
hsa04062	Chemokine signaling pathway - Homo sapiens (human)	11	189	8033	531	0.713321	0.962671	ADCY2,CXCR4,ELMO1,GSK3B,PARD3,PLCB1,PLCB4,PREX1,PRKCB,PTK2,VAV3_x000D_
hsa04120	Ubiquitin mediated proteolysis - Homo sapiens (human)	8	140	8033	531	0.71574	0.962671	BRCA1,CBLB,CDC20,KLHL13,MID1,NEDD4L,UBE2C,UBE2E2_x000D_
hsa04658	Th1 and Th2 cell differentiation - Homo sapiens (human)	5	92	8033	531	0.736498	0.981134	DLL3,JAG1,MAML2,MAPK10,PPP3CA_x000D_
hsa05014	Amyotrophic lateral sclerosis (ALS) - Homo sapiens (human)	3	57	8033	531	0.736763	0.981134	GRIA1,GRIN2B,PPP3CA_x000D_
hsa05213	Endometrial cancer - Homo sapiens (human)	3	58	8033	531	0.747505	0.987588	CCND1,CTNNA2,GSK3B_x000D_
hsa04380	Osteoclast differentiation - Homo sapiens (human)	7	128	8033	531	0.750836	0.987588	FYN,GAB2,ITGB3,MAPK10,PPARG,PPP3CA,TGFB2_x000D_
hsa05161	Hepatitis B - Homo sapiens (human)	9	162	8033	531	0.752623	0.987588	BIRC5,CCNA2,CCNE2,CREB5,E2F1,E2F2,MAPK10,PRKCB,TGFB2_x000D_
hsa04926	Relaxin signaling pathway - Homo sapiens (human)	7	129	8033	531	0.757984	0.989795	ACTA2,ADCY2,CREB5,MAPK10,PLCB1,PLCB4,VEGFA_x000D_
hsa00380	Tryptophan metabolism - Homo sapiens (human)	2	42	8033	531	0.776054	1	ACAT2,AOC1_x000D_
hsa00860	Porphyrin and chlorophyll metabolism - Homo sapiens (human)	2	42	8033	531	0.776054	1	HMBS,MMAB_x000D_
hsa00071	Fatty acid degradation - Homo sapiens (human)	2	44	8033	531	0.797824	1	ACAT2,ADH1C_x000D_
hsa04662	B cell receptor signaling pathway - Homo sapiens (human)	4	82	8033	531	0.800205	1	GSK3B,PPP3CA,PRKCB,VAV3_x000D_
hsa04210	Apoptosis - Homo sapiens (human)	7	136	8033	531	0.803904	1	BIRC5,CTSC,ITPR1,LMNB1,MAPK10,PTPN13,TNFSF10_x000D_
hsa05167	Kaposi sarcoma-associated herpesvirus infection - Homo sapiens (human)	10	189	8033	531	0.810334	1	CCND1,CDK6,E2F1,E2F2,GSK3B,ITPR1,MAPK10,PPP3CA,PREX1,VEGFA_x000D_
hsa03420	Nucleotide excision repair - Homo sapiens (human)	2	47	8033	531	0.826968	1	LIG1,POLE2_x000D_
hsa00830	Retinol metabolism - Homo sapiens (human)	3	67	8033	531	0.829031	1	ADH1C,ALDH1A2,DHRS3_x000D_
hsa05221	Acute myeloid leukemia - Homo sapiens (human)	3	67	8033	531	0.829031	1	CCNA2,CCND1,KIT_x000D_
hsa00520	Amino sugar and nucleotide sugar metabolism - Homo sapiens (human)	2	48	8033	531	0.83581	1	GMDS,HK2_x000D_
hsa04137	Mitophagy - animal - Homo sapiens (human)	3	68	8033	531	0.83653	1	BNIP3,E2F1,MAPK10_x000D_
hsa05170	Human immunodeficiency virus 1 infection - Homo sapiens (human)	11	212	8033	531	0.837716	1	CCNB1,CCNB2,CDC25C,CDK1,CXCR4,GNAQ,ITPR1,MAPK10,PPP3CA,PRKCB,PTK2_x000D_
hsa00270	Cysteine and methionine metabolism - Homo sapiens (human)	2	49	8033	531	0.844242	1	CBS,LDHA_x000D_
hsa05110	Vibrio cholerae infection - Homo sapiens (human)	2	50	8033	531	0.852279	1	ATP6V0A4,ATP6V1B1_x000D_
hsa01524	Platinum drug resistance - Homo sapiens (human)	3	73	8033	531	0.869904	1	BIRC5,BRCA1,TOP2A_x000D_
hsa05323	Rheumatoid arthritis - Homo sapiens (human)	4	93	8033	531	0.871734	1	ATP6V0A4,ATP6V1B1,TGFB2,VEGFA_x000D_
hsa04145	Phagosome - Homo sapiens (human)	7	152	8033	531	0.883583	1	ATP6V0A4,ATP6V1B1,CD36,COLEC12,ITGB3,THBS2,TUBB3_x000D_
hsa04910	Insulin signaling pathway - Homo sapiens (human)	6	137	8033	531	0.897728	1	ACACA,CBLB,FOXO1,GSK3B,HK2,MAPK10_x000D_
hsa00480	Glutathione metabolism - Homo sapiens (human)	2	57	8033	531	0.898728	1	GGT1,RRM2_x000D_
hsa05010	Alzheimer disease - Homo sapiens (human)	19	369	8033	531	0.900474	1	CACNA1S,CHRM3,DKK2,GNAQ,GRIN2B,GSK3B,ITPR1,LPL,MAPK10,MCU,MME,PLCB1,PLCB4,PPP3CA,TUBB3,WNT1,WNT2B,WNT3,WNT7A_x000D_
hsa05162	Measles - Homo sapiens (human)	6	138	8033	531	0.901455	1	CBLB,CCND1,CCNE2,CDK6,GSK3B,MAPK10_x000D_
hsa00983	Drug metabolism - other enzymes - Homo sapiens (human)	3	79	8033	531	0.901906	1	DPYD,RRM2,TK1_x000D_
hsa00140	Steroid hormone biosynthesis - Homo sapiens (human)	2	61	8033	531	0.91876	1	HSD17B12,SULT1E1_x000D_
hsa04625	C-type lectin receptor signaling pathway - Homo sapiens (human)	4	104	8033	531	0.920044	1	CBLB,ITPR1,MAPK10,PPP3CA_x000D_
hsa05169	Epstein-Barr virus infection - Homo sapiens (human)	9	201	8033	531	0.922477	1	CCNA2,CCND1,CCNE2,CD44,CDK6,E2F1,E2F2,ENTPD1,MAPK10_x000D_
hsa00970	Aminoacyl-tRNA biosynthesis - Homo sapiens (human)	2	66	8033	531	0.938579	1	FARS2,WARS2_x000D_
hsa04650	Natural killer cell mediated cytotoxicity - Homo sapiens (human)	5	131	8033	531	0.940152	1	FYN,PPP3CA,PRKCB,TNFSF10,VAV3_x000D_
hsa05145	Toxoplasmosis - Homo sapiens (human)	4	112	8033	531	0.944195	1	LAMA2,LDLR,MAPK10,TGFB2_x000D_
hsa05130	Pathogenic Escherichia coli infection - Homo sapiens (human)	8	192	8033	531	0.944858	1	CLDN10,CLDN16,FYN,MAPK10,MYO10,MYO5B,TNFSF10,TUBB3_x000D_
hsa00982	Drug metabolism - cytochrome P450 - Homo sapiens (human)	2	72	8033	531	0.956326	1	ADH1C,FMO1_x000D_
hsa05203	Viral carcinogenesis - Homo sapiens (human)	8	204	8033	531	0.964664	1	CCNA2,CCND1,CCNE2,CDC20,CDK1,CDK6,CREB5,SND1_x000D_
hsa05140	Leishmaniasis - Homo sapiens (human)	2	77	8033	531	0.96726	1	PRKCB,TGFB2_x000D_
hsa03018	RNA degradation - Homo sapiens (human)	2	79	8033	531	0.970851	1	ENO1,PFKP_x000D_
hsa04659	Th17 cell differentiation - Homo sapiens (human)	3	107	8033	531	0.976108	1	MAPK10,PPP3CA,RXRG_x000D_
hsa04146	Peroxisome - Homo sapiens (human)	2	83	8033	531	0.976929	1	FAR2,SLC27A2_x000D_
hsa04668	TNF signaling pathway - Homo sapiens (human)	3	112	8033	531	0.981677	1	CREB5,JAG1,MAPK10_x000D_
hsa05152	Tuberculosis - Homo sapiens (human)	6	180	8033	531	0.982283	1	ATP6V0A4,CAMK2A,CAMK2D,MAPK10,PPP3CA,TGFB2_x000D_
hsa04217	Necroptosis - Homo sapiens (human)	5	159	8033	531	0.982771	1	CAMK2A,CAMK2D,FAF1,MAPK10,TNFSF10_x000D_
hsa04621	NOD-like receptor signaling pathway - Homo sapiens (human)	6	181	8033	531	0.983048	1	CASR,ITPR1,MAPK10,MCU,PLCB1,PLCB4_x000D_
hsa04140	Autophagy - animal - Homo sapiens (human)	4	137	8033	531	0.983098	1	BNIP3,DEPTOR,ITPR1,MAPK10_x000D_
hsa05235	PD-L1 expression and PD-1 checkpoint pathway in cancer - Homo sapiens (human)	2	89	8033	531	0.98381	1	ALK,PPP3CA_x000D_
hsa05016	Huntington disease - Homo sapiens (human)	12	306	8033	531	0.985222	1	CREB5,GNAQ,GRIA1,GRIN2B,HIP1,ITPR1,MAPK10,PLCB1,PLCB4,PPARG,SLC1A3,TUBB3_x000D_
hsa03015	mRNA surveillance pathway - Homo sapiens (human)	2	91	8033	531	0.985625	1	MSI2,PPP2R2B_x000D_
hsa04657	IL-17 signaling pathway - Homo sapiens (human)	2	94	8033	531	0.987982	1	GSK3B,MAPK10_x000D_
hsa05164	Influenza A - Homo sapiens (human)	5	170	8033	531	0.989755	1	CDK6,FDPS,PRKCB,TMPRSS2,TNFSF10_x000D_
hsa00564	Glycerophospholipid metabolism - Homo sapiens (human)	2	98	8033	531	0.990547	1	PLPP3,PLPP4_x000D_
hsa04061	Viral protein interaction with cytokine and cytokine receptor - Homo sapiens (human)	2	100	8033	531	0.991621	1	CXCR4,TNFSF10_x000D_
hsa04064	NF-kappa B signaling pathway - Homo sapiens (human)	2	104	8033	531	0.993423	1	ERC1,PRKCB_x000D_
hsa04620	Toll-like receptor signaling pathway - Homo sapiens (human)	2	104	8033	531	0.993423	1	MAPK10,SPP1_x000D_
hsa00190	Oxidative phosphorylation - Homo sapiens (human)	3	133	8033	531	0.994186	1	ATP12A,ATP6V0A4,ATP6V1B1_x000D_
hsa05132	Salmonella infection - Homo sapiens (human)	6	206	8033	531	0.994592	1	EXOC4,FGD4,MAPK10,MYL9,PODXL,TNFSF10_x000D_
hsa04060	Cytokine-cytokine receptor interaction - Homo sapiens (human)	10	294	8033	531	0.995008	1	BMP3,BMPR1B,CXCR4,GDF10,GHR,IL32,PRLR,TGFB2,TNFSF10,TNFSF15_x000D_
hsa04630	JAK-STAT signaling pathway - Homo sapiens (human)	4	162	8033	531	0.995296	1	CCND1,GHR,PDGFRA,PRLR_x000D_
hsa04141	Protein processing in endoplasmic reticulum - Homo sapiens (human)	4	167	8033	531	0.996388	1	CRYAB,DERL3,MAN1A1,MAPK10_x000D_
hsa05012	Parkinson disease - Homo sapiens (human)	7	249	8033	531	0.997932	1	CAMK2A,CAMK2D,ITPR1,LRRK2,MAPK10,MCU,TUBB3_x000D_
hsa03013	RNA transport - Homo sapiens (human)	4	180	8033	531	0.998202	1	EIF4G3,NDC1,NUP210,TACC3_x000D_
hsa04714	Thermogenesis - Homo sapiens (human)	6	231	8033	531	0.998387	1	ADCY2,ARID1B,CREB5,MGLL,PPARG,PRKG1_x000D_
hsa04142	Lysosome - Homo sapiens (human)	2	128	8033	531	0.9985	1	ATP6V0A4,CTSC_x000D_
hsa05034	Alcoholism - Homo sapiens (human)	4	187	8033	531	0.998773	1	CREB5,GRIN2B,NPY,NTRK2_x000D_
hsa05322	Systemic lupus erythematosus - Homo sapiens (human)	2	136	8033	531	0.999091	1	C7,GRIN2B_x000D_
hsa04932	Non-alcoholic fatty liver disease (NAFLD) - Homo sapiens (human)	2	149	8033	531	0.9996	1	GSK3B,MAPK10_x000D_
hsa04740	Olfactory transduction - Homo sapiens (human)	7	448	8033	531	1	1	CAMK2A,CAMK2D,NCALD,PDE1A,PDE1B,PDE1C,PRKG1_x000D_
hsa05168	Herpes simplex virus 1 infection - Homo sapiens (human)	2	491	8033	531	1	1	ITGB3,POU2F1_x000D_
