# Supplementary material for: The Nephrotoxin Puromycin Aminonucleoside Induces Injury in Kidney Organoids Differentiated from Induced Pluripotent Stem Cells
Source: Cells. 2022 Feb 11;11(4):635. doi: 10.3390/cells11040635 (PMC8870209; doi:10.3390/cells11040635)
Supplement: Supplementary file 1 [file cells-11-00635-s001.zip › Supplementary file S4.xlsx]

## Sheet: sheet
keggid	kegg_name	sig_pw	n_pw	n_all	n_sig	p_hyper	q_hyper	genes_x000D_
hsa05168	Herpes simplex virus 1 infection - Homo sapiens (human)	22	491	8033	116	1.56305e-06	0.000104724	B2M,CD74,FAS,RNASEL,STAT2,TLR3,ZNF10,ZNF211,ZNF233,ZNF235,ZNF30,ZNF425,ZNF429,ZNF433,ZNF490,ZNF566,ZNF571,ZNF669,ZNF780A,ZNF786,ZNF793,ZSCAN32_x000D_
hsa04115	p53 signaling pathway - Homo sapiens (human)	8	73	8033	116	9.12526e-06	0.000305696	FAS,PERP,RRM2B,SESN1,SESN2,TNFRSF10A,TP53I3,ZMAT3_x000D_
hsa04217	Necroptosis - Homo sapiens (human)	7	159	8033	116	0.00802659	0.17926	CHMP4C,CHMP7,FAS,FTL,STAT2,TLR3,TNFRSF10A_x000D_
hsa00140	Steroid hormone biosynthesis - Homo sapiens (human)	4	61	8033	116	0.011449	0.189832	AKR1C1,AKR1C3,CYP3A5,SRD5A1_x000D_
hsa04140	Autophagy - animal - Homo sapiens (human)	6	137	8033	116	0.0141666	0.189832	ATG16L1,C9orf72,RAB33B,RRAGB,ULK1,VAMP8_x000D_
hsa00120	Primary bile acid biosynthesis - Homo sapiens (human)	2	17	8033	116	0.0244082	0.260379	CH25H,CYP39A1_x000D_
hsa00511	Other glycan degradation - Homo sapiens (human)	2	18	8033	116	0.0272038	0.260379	FUCA1,NEU1_x000D_
hsa00563	Glycosylphosphatidylinositol (GPI)-anchor biosynthesis - Homo sapiens (human)	2	25	8033	116	0.0499775	0.378038	PIGG,PIGZ_x000D_
hsa00062	Fatty acid elongation - Homo sapiens (human)	2	27	8033	116	0.0574014	0.378038	ACOT2,ELOVL4_x000D_
hsa01040	Biosynthesis of unsaturated fatty acids - Homo sapiens (human)	2	27	8033	116	0.0574014	0.378038	ACOT2,ELOVL4_x000D_
hsa00830	Retinol metabolism - Homo sapiens (human)	3	67	8033	116	0.0723044	0.378038	BCO1,CYP3A5,RETSAT_x000D_
hsa03020	RNA polymerase - Homo sapiens (human)	2	31	8033	116	0.0732908	0.378038	POLR2A,POLR3GL_x000D_
hsa05160	Hepatitis C - Homo sapiens (human)	5	155	8033	116	0.0733506	0.378038	CLDN9,FAS,RNASEL,STAT2,TLR3_x000D_
hsa05164	Influenza A - Homo sapiens (human)	5	170	8033	116	0.0992423	0.445719	FAS,RNASEL,STAT2,TLR3,TNFRSF10A_x000D_
hsa00980	Metabolism of xenobiotics by cytochrome P450 - Homo sapiens (human)	3	77	8033	116	0.0997879	0.445719	AKR1C1,CYP3A5,EPHX1_x000D_
hsa04142	Lysosome - Homo sapiens (human)	4	128	8033	116	0.113653	0.47592	CTSO,FUCA1,MFSD8,NEU1_x000D_
hsa04211	Longevity regulating pathway - Homo sapiens (human)	3	89	8033	116	0.137362	0.541367	SESN1,SESN2,ULK1_x000D_
hsa03420	Nucleotide excision repair - Homo sapiens (human)	2	47	8033	116	0.147277	0.5482	CUL4A,XPC_x000D_
hsa04913	Ovarian steroidogenesis - Homo sapiens (human)	2	51	8033	116	0.167571	0.590909	ACOT2,AKR1C3_x000D_
hsa03460	Fanconi anemia pathway - Homo sapiens (human)	2	54	8033	116	0.183091	0.592107	FAN1,POLH_x000D_
hsa04150	mTOR signaling pathway - Homo sapiens (human)	4	155	8033	116	0.185586	0.592107	ATP6V1G2,RRAGB,SESN2,ULK1_x000D_
hsa05134	Legionellosis - Homo sapiens (human)	2	57	8033	116	0.198812	0.605472	CLK1,CLK4_x000D_
hsa05120	Epithelial cell signaling in Helicobacter pylori infection - Homo sapiens (human)	2	70	8033	116	0.26824	0.781394	ATP6V1G2,F11R_x000D_
hsa01524	Platinum drug resistance - Homo sapiens (human)	2	73	8033	116	0.284357	0.785322	FAS,POLH_x000D_
hsa04612	Antigen processing and presentation - Homo sapiens (human)	2	78	8033	116	0.311138	0.785322	B2M,CD74_x000D_
hsa04210	Apoptosis - Homo sapiens (human)	3	136	8033	116	0.313352	0.785322	CTSO,FAS,TNFRSF10A_x000D_
hsa03018	RNA degradation - Homo sapiens (human)	2	79	8033	116	0.316473	0.785322	BTG2,PABPC5_x000D_
hsa05204	Chemical carcinogenesis - Homo sapiens (human)	2	83	8033	116	0.337716	0.808106	CYP3A5,EPHX1_x000D_
hsa03015	mRNA surveillance pathway - Homo sapiens (human)	2	91	8033	116	0.379568	0.826154	PABPC5,UPF3B_x000D_
hsa04974	Protein digestion and absorption - Homo sapiens (human)	2	95	8033	116	0.400092	0.826154	COL17A1,KCNJ13_x000D_
hsa00564	Glycerophospholipid metabolism - Homo sapiens (human)	2	98	8033	116	0.415279	0.826154	PLA1A,PLPP5_x000D_
hsa05161	Hepatitis B - Homo sapiens (human)	3	162	8033	116	0.415894	0.826154	FAS,STAT2,TLR3_x000D_
hsa04061	Viral protein interaction with cytokine and cytokine receptor - Homo sapiens (human)	2	100	8033	116	0.425298	0.826154	TNFRSF10A,TNFRSF10C_x000D_
hsa04014	Ras signaling pathway - Homo sapiens (human)	4	232	8033	116	0.432363	0.826154	EFNA1,FOXO4,PLA1A,RASA4_x000D_
hsa05131	Shigellosis - Homo sapiens (human)	4	242	8033	116	0.464569	0.826154	ATG16L1,FOXO4,RRAGB,TIFA_x000D_
hsa03013	RNA transport - Homo sapiens (human)	3	180	8033	116	0.48416	0.826154	PABPC5,SUMO4,UPF3B_x000D_
hsa04621	NOD-like receptor signaling pathway - Homo sapiens (human)	3	181	8033	116	0.487848	0.826154	ATG16L1,RNASEL,STAT2_x000D_
hsa04670	Leukocyte transendothelial migration - Homo sapiens (human)	2	113	8033	116	0.488143	0.826154	CLDN9,F11R_x000D_
hsa05167	Kaposi sarcoma-associated herpesvirus infection - Homo sapiens (human)	3	189	8033	116	0.516886	0.826154	FAS,STAT2,TLR3_x000D_
hsa05165	Human papillomavirus infection - Homo sapiens (human)	5	330	8033	116	0.521342	0.826154	ATP6V1G2,FAS,LAMC2,STAT2,TLR3_x000D_
hsa05130	Pathogenic Escherichia coli infection - Homo sapiens (human)	3	192	8033	116	0.527552	0.826154	CLDN9,FAS,TNFRSF10A_x000D_
hsa05169	Epstein-Barr virus infection - Homo sapiens (human)	3	201	8033	116	0.558762	0.826154	B2M,FAS,STAT2_x000D_
hsa00230	Purine metabolism - Homo sapiens (human)	2	130	8033	116	0.563623	0.826154	AMPD1,RRM2B_x000D_
hsa04068	FoxO signaling pathway - Homo sapiens (human)	2	131	8033	116	0.567811	0.826154	FOXO4,PLK2_x000D_
hsa04650	Natural killer cell mediated cytotoxicity - Homo sapiens (human)	2	131	8033	116	0.567811	0.826154	FAS,TNFRSF10A_x000D_
hsa00190	Oxidative phosphorylation - Homo sapiens (human)	2	133	8033	116	0.576099	0.826154	ATP6V1G2,NDUFA3_x000D_
hsa05170	Human immunodeficiency virus 1 infection - Homo sapiens (human)	3	212	8033	116	0.595209	0.826154	B2M,CUL4A,FAS_x000D_
hsa05162	Measles - Homo sapiens (human)	2	138	8033	116	0.596317	0.826154	FAS,STAT2_x000D_
hsa04120	Ubiquitin mediated proteolysis - Homo sapiens (human)	2	140	8033	116	0.604202	0.826154	CUL4A,UBA7_x000D_
hsa04514	Cell adhesion molecules (CAMs) - Homo sapiens (human)	2	148	8033	116	0.634589	0.838495	CLDN9,F11R_x000D_
hsa04932	Non-alcoholic fatty liver disease (NAFLD) - Homo sapiens (human)	2	149	8033	116	0.638258	0.838495	FAS,NDUFA3_x000D_
hsa03010	Ribosome - Homo sapiens (human)	2	158	8033	116	0.669997	0.859712	RPS25,RPS27L_x000D_
hsa04530	Tight junction - Homo sapiens (human)	2	161	8033	116	0.680071	0.859712	CLDN9,F11R_x000D_
hsa04141	Protein processing in endoplasmic reticulum - Homo sapiens (human)	2	167	8033	116	0.699472	0.867863	HSPA4L,NGLY1_x000D_
hsa04080	Neuroactive ligand-receptor interaction - Homo sapiens (human)	4	340	8033	116	0.730079	0.889369	CHRNA6,GLRB,LPAR6,NPY1R_x000D_
hsa05010	Alzheimer disease - Homo sapiens (human)	4	369	8033	116	0.78682	0.919081	DKK1,FAS,NDUFA3,ULK1_x000D_
hsa05132	Salmonella infection - Homo sapiens (human)	2	206	8033	116	0.803083	0.919081	SNX33,TNFRSF10A_x000D_
hsa04060	Cytokine-cytokine receptor interaction - Homo sapiens (human)	3	294	8033	116	0.80317	0.919081	FAS,TNFRSF10A,TNFRSF10C_x000D_
hsa05016	Huntington disease - Homo sapiens (human)	3	306	8033	116	0.824608	0.919081	NDUFA3,POLR2A,ULK1_x000D_
hsa01100	Metabolic pathways - Homo sapiens (human)	18	1487	8033	116	0.830264	0.919081	ACOT2,AKR1C3,AMPD1,ATP6V1G2,AZIN2,BCO1,CYP2R1,CYP3A5,ELOVL4,FOLH1,GNPDA1,INPP5D,NDUFA3,NEU1,PHOSPHO2,RFK,RRM2B,TIGAR_x000D_
hsa05163	Human cytomegalovirus infection - Homo sapiens (human)	2	225	8033	116	0.841133	0.919081	B2M,FAS_x000D_
hsa04144	Endocytosis - Homo sapiens (human)	2	248	8033	116	0.878287	0.919081	CHMP4C,CHMP7_x000D_
hsa05012	Parkinson disease - Homo sapiens (human)	2	249	8033	116	0.879706	0.919081	NDUFA3,UBA7_x000D_
hsa05200	Pathways in cancer - Homo sapiens (human)	5	531	8033	116	0.889747	0.919081	FAS,LAMC2,LPAR6,PIM2,STAT2_x000D_
hsa04151	PI3K-Akt signaling pathway - Homo sapiens (human)	3	354	8033	116	0.891645	0.919081	EFNA1,LAMC2,LPAR6_x000D_
hsa04010	MAPK signaling pathway - Homo sapiens (human)	2	294	8033	116	0.929849	0.942371	EFNA1,FAS_x000D_
hsa05206	MicroRNAs in cancer - Homo sapiens (human)	2	310	8033	116	0.942371	0.942371	COMMD3-BMI1,EFNA1_x000D_
