# Supplementary material for: The Nephrotoxin Puromycin Aminonucleoside Induces Injury in Kidney Organoids Differentiated from Induced Pluripotent Stem Cells
Source: Cells. 2022 Feb 11;11(4):635. doi: 10.3390/cells11040635 (PMC8870209; doi:10.3390/cells11040635)
Supplement: Supplementary file 1 [file cells-11-00635-s001.zip › Table S1.xlsx]

## Sheet: Tabelle1
Table S 1: Composition of basal spheroid medium.
Basal spheroid medium (BSM)
KO DMEM
KO SR	0.2
GlutaMAX/Glutamine	0.01
NEAA	0.01
ß-MercaptoEtOH	0.01
P/S	0.2%
