# Supplementary material for: The Nephrotoxin Puromycin Aminonucleoside Induces Injury in Kidney Organoids Differentiated from Induced Pluripotent Stem Cells
Source: Cells. 2022 Feb 11;11(4):635. doi: 10.3390/cells11040635 (PMC8870209; doi:10.3390/cells11040635)
Supplement: Supplementary file 1 [file cells-11-00635-s001.zip › Table S3.xlsx]

## Sheet: Tabelle1
Table S 3: List of utilized antibodies.
Primary antibody	Application	Dilution	Company
Anti-mouse KI67	IF	1:200	CST
Anti-rabbit ɑ-Actinin 4	IF	1:200	abcam
Lotus Tetragonolobus Lectin (LTL)	IHC	1:200	vectorlabs
Anti-rabbit PODXL	IF	1:200	Santa Cruz
Anti-mouse P53	WB	1:1000	MERCK
Anti-mouse γH2A.X	IF, WB	1:200, 1:50	CST
Anti-rabbit cleaved caspase 3	WB	1:1000	CST
