# Supplementary material for: The Nephrotoxin Puromycin Aminonucleoside Induces Injury in Kidney Organoids Differentiated from Induced Pluripotent Stem Cells
Source: Cells. 2022 Feb 11;11(4):635. doi: 10.3390/cells11040635 (PMC8870209; doi:10.3390/cells11040635)
Supplement: Supplementary file 1 [file cells-11-00635-s001.zip › Table S4.xlsx]

## Sheet: Tabelle1
Table S 4: List of used qRT-PCR primers.
Primer	Forward 5‘→3‘	Reverse 5‘→3‘
ABCC4	CTCACGCTCATGGGGATGTT	GGTGGTGGGCGTTTCTGATA
ALOX12B	GAGCATAGAGGCGTTCCGC	GAAGGCACTTGTTGCGCTG
BUB1	ATTCAAGCCACAGAGTGGAGCAG	AGAACTTGTGTTGGCAACCTTATGTG
CLDN10	CCTGGGCTTCTTTGGTTCCA	TCATTGAGCACAGCCCTGAC
CCNB2	GCCAAGAATGTGGTGAAAGTAAATG	CATGCTGATCTTCAGGAGTTTGC
FAS	GCATCTGGACCCTCCTACCT	GATGCAGGCCTTCCAAGTTC
GSK3B	CTTTTCTCCCCTGTGTGGAA	AACGGCATAACCCTTGTGAA
IL-6	GGTACATCCTCGACGGCATCT	GTGCCTCTT TGCTGCTTTCAC
IL-8	GTGCAGTTTTGCCAAGGAGT	ACTTCTCCACAACCCTCTGC
NPHS1	GTGCACTATGCTCCCACCAT	ATTGGCATCGACAGTGCAGA
NR3C2	TGTCCTGCTTGCAGACTTCAGA	GCTGCTCCTCGTGAATCCCT
PLK1	GGATTCCACGGCTTTTTCG	GGCTCAGTCAGGGCTTTCC
SESN2	ACAAGTGTTGTGGCCTTCCTGAAC	ATGGGTGAATGGCAAGTAGGAGGT
SYNPO	CCCCAACCTCTCCTCTAACC	ATGACACAGGAGGCAGAAGAAT
