# Supplementary material for: The Nephrotoxin Puromycin Aminonucleoside Induces Injury in Kidney Organoids Differentiated from Induced Pluripotent Stem Cells
Source: Cells. 2022 Feb 11;11(4):635. doi: 10.3390/cells11040635 (PMC8870209; doi:10.3390/cells11040635)
Supplement: Supplementary file 1 [file cells-11-00635-s001.zip › Table S5.xlsx]

## Sheet: Tabelle1
Table S 5.Top Ten of GO biological pathways expressed in PAN-treated kidney organoids.
GOID	Pvalue	OddsRatio	ExpCount	Count	Size	Term	GO_type	genes
GO:0019372	0.000175	34.246	0.112799	3	14	lipoxygenase pathway	GO_BP	ALOX12B,ALOX5,ALOXE3
GO:0006954	0.000183	3.08711	5.67998	16	717	inflammatory response	GO_BP	ABCD2,ACKR1,AGER,ALOX5,APOA2,C1R,CASP4,CCR2,FFAR4,FOLR2,GHSR,GPR68,IL23A,IL27,IL5RA,LAT,LTB4R,MEFV,REG3G
GO:0061436	0.000528	22.1519	0.161142	3	20	establishment of skin barrier	GO_BP	ABCA12,ALOX12B,ALOXE3
GO:0051122	0.000635	83.1791	0.040286	2	5	hepoxilin biosynthetic process	GO_BP	ALOX12B,ALOXE3
GO:0002822	0.001107	5.53542	1.16022	6	144	regulation of adaptive immune response based on somatic recombination of immune receptors built from immunoglobulin superfamily domains	GO_BP	AGER,CCR2,CEACAM1,IL23A,IL27,RSAD2
GO:0035873	0.001319	49.902	0.0564	2	7	lactate transmembrane transport	GO_BP	SLC16A8,SLC5A12
GO:0009607	0.001355	2.39327	8.1699	18	1014	response to biotic stimulus	GO_BP	CEACAM1,CLEC4E,DEFB106B,FGA,GHSR,IFNL2,IL23A,IL27,MR1,PI3,PLAC8,PLCG2, PNLIPRP2,RAG2,REG3G,REG4,RSAD2, TRIM22
GO:0051234	0.001427	1.69318	41.7277	59	5179	establishment of localization	GO_BP	ABCA12,ABCD2,ACAP1,AGER,ALOX12B, ALOX5,AP1G2,APOA2,ASGR2,ATP6V0D2,CCR2,CEACAM1,CLEC4E,CRYAA,DDO,DOK3,ELMO3,FABP6,FFAR4,FGA,FGG,FOLR2,FOXD1,GABRA1,GCG,GHSR,GJA3,GLS2,GOLT1A,GPR68,KCNA4,KCNJ14,LAT,LRMP,LRRC38,MVB12A,NCF1,NMUR1,PLAC8,PLCG2,RGPD1,RHCE,RIN3,RSAD2,SCN1A,SIGLEC9,SLC12A3,SLC16A8,SLC26A10,SLC2A5,SLC46A3,SLC4A10,SLC5A12,STX11,SYCN,TRAPPC3L,TRIM50,TTC21A,ZG16
GO:0050891	0.001667	8.54939	0.507597	4	63	multicellular organismal water homeostasis	GO_BP	ABCA12,ADCY4,ALOX12B,ALOXE3
GO:0001817	0.002026	2.83241	4.53426	12	572	regulation of cytokine production	GO_BP	ABCD2,ACKR1,AGER,APOA2,CCR2,CEACAM1,CLEC4E,FFAR4,GHSR,IL23A, IL27,IL5RA,MEFV,PLCG2,RSAD2
