# Supplementary material for: The Nephrotoxin Puromycin Aminonucleoside Induces Injury in Kidney Organoids Differentiated from Induced Pluripotent Stem Cells
Source: Cells. 2022 Feb 11;11(4):635. doi: 10.3390/cells11040635 (PMC8870209; doi:10.3390/cells11040635)
Supplement: Supplementary file 1 [file cells-11-00635-s001.zip › Table S6.xlsx]

## Sheet: Tabelle1
Table S 6.Top ten downregulated biological pathways and processes of KEGG analysis.
keggid	kegg_name	sig_pw	n_pw	n_all	n_sig	p_hyper	q_hyper	genes
hsa04360	Axon guidance - Homo sapiens (human)	37	181	8033	531	4.02e-10	1.08e-07	ABLIM3,BMPR1B,BOC,CAMK2A,CAMK2D,CXCR4,DCC,EFNA5,EFNB3,ENAH,EPHA3,EPHA7, EPHB1,FYN,GSK3B,MYL9,NRP1,NTN4,NTNG1,PARD3,PDK1,PPP3CA,PTK2,ROBO1,ROBO2,SEMA3C,SEMA3D,SEMA5A,SLIT1,SLIT2,SLIT3,SRGAP2,SRGAP3,TRPC4,TRPC6,UNC5C,UNC5D
hsa04110	Cell cycle - Homo sapiens (human)	28	124	8033	531	5.7e-09	7.67e-07	BUB1,BUB1B,CCNA2,CCNB1,CCNB2,CCND1,CCNE2,CDC20,CDC25B,CDC25C,CDC45,CDC6, CDK1,CDK6,CDKN2C,CHEK2,E2F1,E2F2,GSK3B,MAD2L1,MCM5,MCM6,MCM7,ORC1,PLK1,PTTG1,TGFB2,TTK
hsa04310	Wnt signaling pathway - Homo sapiens (human)	26	160	8033	531	1.56e-05	0.001399	CAMK2A,CAMK2D,CCND1,CTNND2,DKK2,GPC4,GSK3B,LGR4,LGR5,MAPK10,MMP7,PLCB1,PLCB4,PPP3CA,PRKCB,ROR1,ROR2,RSPO3,SOST,TBL1X,TBL1XR1,WNT1,WNT2B,WNT3,WNT7A,ZNRF3
hsa04971	Gastric acid secretion - Homo sapiens (human)	16	76	8033	531	2.8e-05	0.001724	ADCY2,ATP1B4,CA2,CAMK2A,CAMK2D,CHRM3,GNAQ,ITPR1,KCNJ1,KCNJ15,KCNJ16,KCNK2,PLCB1,PLCB4,PRKCB,SST
hsa04020	Calcium signaling pathway - Homo sapiens (human)	29	196	8033	531	3.21e-05	0.001724	ADCY2,ADRA1A,CACNA1E,CACNA1S,CAMK1D,CAMK2A,CAMK2D,CASQ2,CHRM3,CXCR4,ERBB4,GNAQ,ITPR1,MCU,P2RX3,PDE1A,PDE1B,PDE1C,PDGFRA,PLCB1,PLCB4,PLCE1, PPP3CA,PRKCB,PTGER3,TACR1,TNNC1,TNNC2,TRDN
hsa04512	ECM-receptor interaction - Homo sapiens (human)	17	88	8033	531	5.11e-05	0.001979	CD36,CD44,COL9A1,FRAS1,FREM1,HMMR,ITGA8,ITGA9,ITGB3,ITGB6,ITGB8,LAMA2,RELN, SPP1,SV2C,THBS2,TNC
hsa04510	Focal adhesion - Homo sapiens (human)	29	201	8033	531	5.15e-05	0.001979	CAV1,CAV3,CCND1,COL9A1,DOCK1,FYN,GSK3B,IGF1,ITGA8,ITGA9,ITGB3,ITGB6,ITGB8,KDR,LAMA2,MAPK10,MYL9,MYLPF,PDGFC,PDGFRA,PIP5K1B,PRKCB,PTK2,RELN,SPP1,THBS2, TNC,VAV3,VEGFA
hsa04514	Cell adhesion molecules (CAMs) - Homo sapiens (human)	23	148	8033	531	9.78e-05	0.003288	ALCAM,CADM1,CDH2,CDH4,CLDN10,CLDN16,CNTN1,ESAM,IGSF11,ITGA8,ITGA9,ITGB8,JAM2,NCAM1,NEGR1,NLGN1,NLGN4X,NRCAM,NRXN1,NRXN3,NTNG1,PTPRM,VCAN
hsa04934	Cushing syndrome - Homo sapiens (human)	23	155	8033	531	0.000199	0.005959	ADCY2,CACNA1S,CAMK2A,CAMK2D,CCND1,CCNE2,CDK6,CDKN2C,CREB5,E2F1,E2F2,GNAQ,GSK3B,ITPR1,KCNK2,LDLR,PBX1,PLCB1,PLCB4,WNT1,WNT2B,WNT3,WNT7A
hsa04390	Hippo signaling pathway - Homo sapiens (human)	23	157	8033	531	0.000242	0.006507	AFP,BIRC5,BMPR1B,CCND1,CRB1,CRB2,CTNNA2,DLG2,GSK3B,ID1,PARD3,PPP2R2B,SOX2,STK3,TEAD1,TEAD4,TGFB2,WNT1,WNT2B,WNT3,WNT7A,WWC1,WWTR1
