# Supplementary material for: The Nephrotoxin Puromycin Aminonucleoside Induces Injury in Kidney Organoids Differentiated from Induced Pluripotent Stem Cells
Source: Cells. 2022 Feb 11;11(4):635. doi: 10.3390/cells11040635 (PMC8870209; doi:10.3390/cells11040635)
Supplement: Supplementary file 1 [file cells-11-00635-s001.zip › Table S7.xlsx]

## Sheet: Tabelle1
Table S 7. Top ten upregulated biological pathways and processes of KEGG analysis.
keggid	kegg_name	sig_pw	n_pw	n_all	n_sig	p_hyper	q_hyper	genes
hsa05168	Herpes simplex virus 1 infection - Homo sapiens (human)	22	491	8033	116	1.56e-06	0.000105	B2M,CD74,FAS,RNASEL,STAT2,TLR3,ZNF10,ZNF211,
								ZNF233,ZNF235,ZNF30,ZNF425,ZNF429,ZNF433,
								ZNF490,ZNF566,ZNF571,ZNF669,ZNF780A,
								ZNF786,ZNF793,ZSCAN32
hsa04115	p53 signaling pathway - Homo sapiens (human)	8	73	8033	116	9.13e-06	0.000306	FAS,PERP,RRM2B,SESN1,SESN2,TNFRSF10A,TP53I3,
								ZMAT3
hsa04217	Necroptosis - Homo sapiens (human)	7	159	8033	116	0.008027	0.17926	CHMP4C,CHMP7,FAS,FTL,STAT2,TLR3,TNFRSF10A
hsa00140	Steroid hormone biosynthesis - Homo sapiens (human)	4	61	8033	116	0.011449	0.189832	AKR1C1,AKR1C3,CYP3A5,SRD5A1
hsa04140	Autophagy - animal - Homo sapiens (human)	6	137	8033	116	0.014167	0.189832	ATG16L1,C9orf72,RAB33B,RRAGB,ULK1,VAMP8
hsa00120	Primary bile acid biosynthesis - Homo sapiens (human)	2	17	8033	116	0.024408	0.260379	CH25H,CYP39A1
hsa00511	Other glycan degradation - Homo sapiens (human)	2	18	8033	116	0.027204	0.260379	FUCA1,NEU1
hsa00563	Glycosylphosphatidylinositol (GPI)-anchor biosynthesis - Homo sapiens (human)	2	25	8033	116	0.049977	0.378038	PIGG,PIGZ
hsa00062	Fatty acid elongation - Homo sapiens (human)	2	27	8033	116	0.057401	0.378038	ACOT2,ELOVL4
hsa01040	Biosynthesis of unsaturated fatty acids - Homo sapiens (human)	2	27	8033	116	0.057401	0.378038	ACOT2,ELOVL4
